# Supplementary material for: Colocalization and potential interactions of Endozoicomonas and chlamydiae in microbial aggregates of the coral Pocillopora acuta
Source: Sci Adv. 2023 May 17;9(20):eadg0773. doi: 10.1126/sciadv.adg0773 (PMC11809670; doi:10.1126/sciadv.adg0773)
Supplement: Supplementary file 2 — Tables S1, S3 to S6, S8, and S9 [file sciadv.adg0773_tables_s1_s3_to_s6_s8_and_s9.zip]

Archive with 7 entries (7 files):
- adg0773_Table_S1.xlsx
- adg0773_Table_S3.xlsx
- adg0773_Table_S4.xlsx
- adg0773_Table_S5.xlsx
- adg0773_Table_S6.xlsx
- adg0773_Table_S8.xlsx
- adg0773_Table_S9.xlsx
