# Supplementary material for: Colocalization and potential interactions of Endozoicomonas and chlamydiae in microbial aggregates of the coral Pocillopora acuta
Source: Sci Adv. 2023 May 17;9(20):eadg0773. doi: 10.1126/sciadv.adg0773 (PMC11809670; doi:10.1126/sciadv.adg0773)
Supplement: Supplementary file 2 — Tables S1, S3 to S6, S8, and S9 [file sciadv.adg0773_tables_s1_s3_to_s6_s8_and_s9.zip › adg0773_Table_S3.xlsx]

## Sheet: Adult CAMAs (F1_6)
	Table S3: Relative abundance of bacterial ASVs in CAMAs from adults of the F1_6 genotype, generations F1 and F2, isolated by LCM. Each column is a biological replicate. This data is summarized in Figure 3A.
F1 generation		F2 generation			Amplified samples for metagenomics
F1_6_Ad_Bact_F1_P1	F1_6_Ad_Bact_F1_P2	F1_6_Ad_Bact_F2_1A	F1_6_Ad_Bact_F2_1B	F1_6_Ad_Bact_F2_1C	F1_amplified	F2_amplified	Phylum	Class	Order	Family	Genus	Species	ASV
0	0	0.00494658	0	0	0	0	p__Proteobacteria	c__Gammaproteobacteria	o__Burkholderiales	f__Hydrogenophilaceae	g__Tepidiphilus	s__uncultured_bacterium	7fc8897dd6c765a7668878b76b5796b6
0	0	0	0.00868282	0	0	0	p__Proteobacteria	c__Gammaproteobacteria	o__Burkholderiales	f__Comamonadaceae	g__Delftia		8ca144199ad655306c14ba1724093bf3
0	0	0.0123664	0	0.0111516	0	0	p__Proteobacteria	c__Gammaproteobacteria	o__Burkholderiales	f__Rhodocyclaceae	g__Azonexus	s__uncultured_bacterium	f79d464e438e320df67ba7e08f2ed0db
0	0.0318643	0	0	0	0	0	p__Proteobacteria	c__Gammaproteobacteria	o__Pseudomonadales	f__Moraxellaceae	g__Acinetobacter		78d5aae6b66e7d786f091294174e2839
0	0	0.0395726	0	0	0	0	p__Firmicutes	c__Bacilli	o__Staphylococcales	f__Staphylococcaceae	g__Staphylococcus		e6adc86b0ce6d014fd258412ef2eae77
0	0	0.017313	0	0	0.0901932	0.0181633	p__Proteobacteria	c__Alphaproteobacteria	o__Rhizobiales	f__Beijerinckiaceae	g__Methylovirgula	s__uncultured_bacterium	c5bcff13cf299536969b0c8a7f1c4db5
0	0.0220599	0	0	0	0	0	p__Actinobacteriota	c__Actinobacteria	o__Corynebacteriales	f__Corynebacteriaceae	g__Corynebacterium		c323a93ef64401df52dcac13cac13266
0	0	0.0593589	0	0.0241618	0	0	p__Actinobacteriota	c__Actinobacteria	o__Corynebacteriales	f__Corynebacteriaceae	g__Corynebacterium		6d74940ef9190fccf501134156ac7f98
0	0.0294132	0.0593589	0	0	0	0.0254287	p__Actinobacteriota	c__Actinobacteria	o__Corynebacteriales	f__Corynebacteriaceae	g__Lawsonella	s__uncultured_bacterium	b5aa69734e3ea9fe7bc1ceeda46307c5
31.7823	51.7918	8.6664	11.1965	12.1162	33.3264	13.2302	p__Proteobacteria	c__Gammaproteobacteria	o__Oceanospirillales	f__Endozoicomonadaceae	g__Endozoicomonas	s__uncultured_bacterium	d97ef90a6c2aef99c5abf5cb46fe5c26
7.31381	11.7359	2.49555	2.5636	2.81206	9.64027	4.18846	p__Proteobacteria	c__Gammaproteobacteria	o__Oceanospirillales	f__Endozoicomonadaceae	g__Endozoicomonas	s__uncultured_bacterium	2ca22127ab578084f9a738cf2924d150
16.5563	3.63253	34.3119	30.659	28.7748	14.4379	30.2855	p__Proteobacteria	c__Gammaproteobacteria	o__Oceanospirillales	f__Endozoicomonadaceae	g__Endozoicomonas	s__uncultured_bacterium	644057e94f4be3b9481608b0fc146c63
44.3475	32.7565	53.8979	49.8481	56.2616	42.5053	50.1235	p__Proteobacteria	c__Gammaproteobacteria	o__Oceanospirillales	f__Endozoicomonadaceae	g__Endozoicomonas	s__uncultured_bacterium	e0a7ab9c21e30fd178bec91c2d202a2a
0	0	0.435299	5.72415	0	0	2.12874	p__Verrucomicrobiota	c__Chlamydiae	o__Chlamydiales	f__Simkaniaceae	g__Simkania	s__Simkania_negevensis	cf66b75df7161b8b2739dcd60dce9270
