# Supplementary material for: Colocalization and potential interactions of Endozoicomonas and chlamydiae in microbial aggregates of the coral Pocillopora acuta
Source: Sci Adv. 2023 May 17;9(20):eadg0773. doi: 10.1126/sciadv.adg0773 (PMC11809670; doi:10.1126/sciadv.adg0773)
Supplement: Supplementary file 2 — Tables S1, S3 to S6, S8, and S9 [file sciadv.adg0773_tables_s1_s3_to_s6_s8_and_s9.zip › adg0773_Table_S9.xlsx]

## Sheet: Sheet1
	Table S9: List of oligonucleotide probes used for Fluorescence in situ Hybridization.
	Target group	Probe	Sequence (5'-3')	% Formamide*	NaCl concentration in washing buffer (M)	Reference
	All bacteria	EUB338-mix	GCWGCCWCCCGTAGGWGT	25	0.149	Daims et al., 1999 (67)
	Negative control	nonEUB	ACATCCTACGGGAGG	25	0.149	Wallner et al., 1993 (68)
	Endozoicomondaceae	End663	GGAAATTCCACACTCCTC	35	0.07	Bayer et al., 2013 (16)
	Chlamydiae	Chls523	CCTCCGTATTACCGCAGC	25	0.149	Poppert et al., 2002 (41)
	Chlamydiae (Competitor)	Chls523-comp	CCTCCGTATTACCGCGGC	25	0.149	Poppert et al., 2002 (41)
	*When End663 was used simultaneously with EUB338-mix or Chls 523, 30% formamide and 0.102M NaCl were used.
