# Supplementary material for: Colocalization and potential interactions of Endozoicomonas and chlamydiae in microbial aggregates of the coral Pocillopora acuta
Source: Sci Adv. 2023 May 17;9(20):eadg0773. doi: 10.1126/sciadv.adg0773 (PMC11809670; doi:10.1126/sciadv.adg0773)
Supplement: Supplementary file 3 — Datasets S1 to S3 [file sciadv.adg0773_datasets_s1_to_s3.zip]

Archive with 3 entries (3 files):
- adg0773_Dataset_S1.xlsx
- adg0773_Dataset_S2.xlsx
- adg0773_Dataset_S3.xlsx
