# Supplementary material for: Colocalization and potential interactions of Endozoicomonas and chlamydiae in microbial aggregates of the coral Pocillopora acuta
Source: Sci Adv. 2023 May 17;9(20):eadg0773. doi: 10.1126/sciadv.adg0773 (PMC11809670; doi:10.1126/sciadv.adg0773)
Supplement: Supplementary file 3 — Datasets S1 to S3 [file sciadv.adg0773_datasets_s1_to_s3.zip › adg0773_Dataset_S1.xlsx]

## Sheet: Legend
	Dataset S1: Detailed Prokka and eggNOG-mapper annotations for all three MAGs sequenced in this study, Pac_F1, Pac_F2a, and Pac_F2b.

## Sheet: Pac_F1-Prokka
locus_tag	ftype	length_bp	gene	EC_number	COG	product
CHPOJDPL_00001	CDS	945	potA_1	7.6.2.11	COG3842	Spermidine/putrescine import ATP-binding protein PotA
CHPOJDPL_00002	CDS	939	potH		COG1176	Putrescine transport system permease protein PotH
CHPOJDPL_00003	CDS	864	ydcV			Inner membrane ABC transporter permease protein YdcV
CHPOJDPL_00004	CDS	2349				hypothetical protein
CHPOJDPL_00005	CDS	357				hypothetical protein
CHPOJDPL_00006	CDS	387				hypothetical protein
CHPOJDPL_00007	CDS	1200				hypothetical protein
CHPOJDPL_00008	CDS	1125	dadX	5.1.1.1	COG0787	Alanine racemase, catabolic
CHPOJDPL_00009	CDS	1017				hypothetical protein
CHPOJDPL_00010	CDS	1449	ycjX		COG3106	putative protein YcjX
CHPOJDPL_00011	CDS	1710	ptsI	2.7.3.9	COG1080	Phosphoenolpyruvate-protein phosphotransferase
CHPOJDPL_00012	CDS	2010	tktA	2.2.1.1	COG0021	Transketolase 1
CHPOJDPL_00013	CDS	852	ybhA	3.1.3.74	COG0561	Pyridoxal phosphate phosphatase YbhA
CHPOJDPL_00014	CDS	261	ptsH_1		COG1925	Phosphocarrier protein HPr
CHPOJDPL_00015	CDS	690	ulaF	5.1.3.4	COG0235	L-ribulose-5-phosphate 4-epimerase UlaF
CHPOJDPL_00016	CDS	858	ulaE	5.1.3.22	COG3623	L-ribulose-5-phosphate 3-epimerase UlaE
CHPOJDPL_00017	CDS	660	ulaD	4.1.1.85	COG0269	3-keto-L-gulonate-6-phosphate decarboxylase UlaD
CHPOJDPL_00018	CDS	474	ulaC		COG1762	Ascorbate-specific PTS system EIIA component
CHPOJDPL_00019	CDS	303	ulaB	2.7.1.194	COG3414	Ascorbate-specific PTS system EIIB component
CHPOJDPL_00020	CDS	1398	ulaA		COG3037	Ascorbate-specific PTS system EIIC component
CHPOJDPL_00021	CDS	1065	ulaG	3.1.1.-	COG2220	putative L-ascorbate-6-phosphate lactonase UlaG
CHPOJDPL_00022	CDS	780	ulaR		COG1349	HTH-type transcriptional regulator UlaR
CHPOJDPL_00023	CDS	966	talB	2.2.1.2	COG0176	Transaldolase B
CHPOJDPL_00024	CDS	207				hypothetical protein
CHPOJDPL_00025	CDS	354				hypothetical protein
CHPOJDPL_00026	CDS	324				hypothetical protein
CHPOJDPL_00027	CDS	225				hypothetical protein
CHPOJDPL_00028	CDS	1878	btuB_1		COG4206	Vitamin B12 transporter BtuB
CHPOJDPL_00029	CDS	954	btuF_1			Vitamin B12-binding protein
CHPOJDPL_00030	CDS	1038				hypothetical protein
CHPOJDPL_00031	CDS	387				hypothetical protein
CHPOJDPL_00032	CDS	663				hypothetical protein
CHPOJDPL_00033	CDS	219				hypothetical protein
CHPOJDPL_00034	CDS	873				hypothetical protein
CHPOJDPL_00035	CDS	561				hypothetical protein
CHPOJDPL_00036	CDS	486	ribH	2.5.1.78	COG0054	6,7-dimethyl-8-ribityllumazine synthase
CHPOJDPL_00037	CDS	294				hypothetical protein
CHPOJDPL_00038	CDS	984			COG2220	putative protein
CHPOJDPL_00039	CDS	771				hypothetical protein
CHPOJDPL_00040	CDS	519	proQ			RNA chaperone ProQ
CHPOJDPL_00041	CDS	909				hypothetical protein
CHPOJDPL_00042	CDS	2238				hypothetical protein
CHPOJDPL_00043	CDS	462				hypothetical protein
CHPOJDPL_00044	CDS	210				hypothetical protein
CHPOJDPL_00045	CDS	306	zapA		COG3027	Cell division protein ZapA
CHPOJDPL_00046	CDS	249				hypothetical protein
CHPOJDPL_00047	CDS	453	decR_1		COG1522	DNA-binding transcriptional activator DecR
CHPOJDPL_00048	CDS	966	kpsF_1	5.3.1.13	COG0517	Arabinose 5-phosphate isomerase KpsF
CHPOJDPL_00049	CDS	315				hypothetical protein
CHPOJDPL_00050	CDS	2049	slt	4.2.2.-	COG0741	Soluble lytic murein transglycosylase
CHPOJDPL_00051	CDS	1242	ispG	1.17.7.3	COG0821	4-hydroxy-3-methylbut-2-en-1-yl diphosphate synthase (flavodoxin)
CHPOJDPL_00052	CDS	1314				hypothetical protein
CHPOJDPL_00053	CDS	654	yhhQ		COG1738	Queuosine precursor transporter
CHPOJDPL_00054	CDS	402				hypothetical protein
CHPOJDPL_00055	CDS	2814				hypothetical protein
CHPOJDPL_00056	CDS	2964				hypothetical protein
CHPOJDPL_00057	CDS	408				hypothetical protein
CHPOJDPL_00058	CDS	405				hypothetical protein
CHPOJDPL_00059	CDS	213				hypothetical protein
CHPOJDPL_00060	CDS	1083				hypothetical protein
CHPOJDPL_00061	CDS	276				hypothetical protein
CHPOJDPL_00062	CDS	1419	tyrS	6.1.1.1	COG0162	Tyrosine--tRNA ligase
CHPOJDPL_00063	CDS	555				hypothetical protein
CHPOJDPL_00064	CDS	780				hypothetical protein
CHPOJDPL_00065	CDS	1098				hypothetical protein
CHPOJDPL_00066	CDS	507				hypothetical protein
CHPOJDPL_00067	CDS	792				hypothetical protein
CHPOJDPL_00068	CDS	579				hypothetical protein
CHPOJDPL_00069	CDS	3639				hypothetical protein
CHPOJDPL_00070	CDS	4008				hypothetical protein
CHPOJDPL_00071	CDS	1254				hypothetical protein
CHPOJDPL_00072	CDS	615				hypothetical protein
CHPOJDPL_00073	CDS	2532				hypothetical protein
CHPOJDPL_00074	CDS	2088				hypothetical protein
CHPOJDPL_00075	CDS	2100	rhlB_1	3.6.4.13		ATP-dependent RNA helicase RhlB
CHPOJDPL_00076	CDS	1476				hypothetical protein
CHPOJDPL_00077	CDS	480				hypothetical protein
CHPOJDPL_00078	CDS	897	malG_1		COG3833	Maltose/maltodextrin transport system permease protein MalG
CHPOJDPL_00079	CDS	1509	malF_1		COG1175	Maltose/maltodextrin transport system permease protein MalF
CHPOJDPL_00080	CDS	1644	pgm	5.4.2.2	COG0033	Phosphoglucomutase
CHPOJDPL_00081	CDS	1206	glgC	2.7.7.27	COG0448	Glucose-1-phosphate adenylyltransferase
CHPOJDPL_00082	CDS	1455	glgA_1	2.4.1.21	COG0297	Glycogen synthase
CHPOJDPL_00083	CDS	2220	glgB_1	2.4.1.18	COG0296	1,4-alpha-glucan branching enzyme GlgB
CHPOJDPL_00084	CDS	666				hypothetical protein
CHPOJDPL_00085	CDS	279				hypothetical protein
CHPOJDPL_00086	CDS	1536				hypothetical protein
CHPOJDPL_00087	CDS	1290				hypothetical protein
CHPOJDPL_00088	CDS	1923				hypothetical protein
CHPOJDPL_00089	CDS	783				hypothetical protein
CHPOJDPL_00090	CDS	846	lgt	2.5.1.145	COG0682	Phosphatidylglycerol--prolipoprotein diacylglyceryl transferase
CHPOJDPL_00091	CDS	834	thyA	2.1.1.45	COG0207	Thymidylate synthase
CHPOJDPL_00092	CDS	1056	doeB	3.5.1.125	COG3608	N-alpha-acetyl-L-2,4-diaminobutyric acid deacetylase
CHPOJDPL_00093	CDS	897	rimK	6.3.2.-	COG0189	Ribosomal protein S6--L-glutamate ligase
CHPOJDPL_00094	CDS	2256	yccS		COG1289	Inner membrane protein YccS
CHPOJDPL_00095	CDS	276				hypothetical protein
CHPOJDPL_00096	CDS	1776	deaD	3.6.4.13	COG0513	ATP-dependent RNA helicase DeaD
CHPOJDPL_00097	CDS	690				hypothetical protein
CHPOJDPL_00098	CDS	732				hypothetical protein
CHPOJDPL_00099	CDS	837				hypothetical protein
CHPOJDPL_00100	CDS	342				hypothetical protein
CHPOJDPL_00101	CDS	1212	tyrP_1		COG0814	Tyrosine-specific transport protein
CHPOJDPL_00102	CDS	348				hypothetical protein
CHPOJDPL_00103	CDS	432				hypothetical protein
CHPOJDPL_00104	CDS	738				hypothetical protein
CHPOJDPL_00105	CDS	306				hypothetical protein
CHPOJDPL_00106	CDS	639	lolB		COG3017	Outer-membrane lipoprotein LolB
CHPOJDPL_00107	CDS	1737	bepA_1	3.4.-.-		Beta-barrel assembly-enhancing protease
CHPOJDPL_00108	CDS	1317	hemA	1.2.1.70	COG0373	Glutamyl-tRNA reductase
CHPOJDPL_00109	CDS	1086	prfA		COG0216	Peptide chain release factor RF1
CHPOJDPL_00110	CDS	864	prmC	2.1.1.297	COG2890	Release factor glutamine methyltransferase
CHPOJDPL_00111	CDS	1173	nhaA		COG3004	Na(+)/H(+) antiporter NhaA
CHPOJDPL_00112	CDS	1023	hemH	4.99.1.1	COG0276	Ferrochelatase
CHPOJDPL_00113	CDS	870				hypothetical protein
CHPOJDPL_00114	CDS	531	rimI	2.3.1.266	COG0456	[Ribosomal protein S18]-alanine N-acetyltransferase
CHPOJDPL_00115	CDS	930				hypothetical protein
CHPOJDPL_00116	CDS	1308	adeP		COG2252	Adenine permease AdeP
CHPOJDPL_00117	CDS	1098	trmA	2.1.1.-	COG2265	tRNA/tmRNA (uracil-C(5))-methyltransferase
CHPOJDPL_00118	CDS	1179				hypothetical protein
CHPOJDPL_00119	CDS	669				hypothetical protein
CHPOJDPL_00120	CDS	720				hypothetical protein
CHPOJDPL_00121	CDS	2997				hypothetical protein
CHPOJDPL_00122	CDS	333				hypothetical protein
CHPOJDPL_00123	CDS	2100				hypothetical protein
CHPOJDPL_00124	CDS	1104	mshA_1	2.4.1.250		D-inositol-3-phosphate glycosyltransferase
CHPOJDPL_00125	CDS	1431				hypothetical protein
CHPOJDPL_00126	CDS	1464				hypothetical protein
CHPOJDPL_00127	CDS	726	dapH_1	2.3.1.89		2,3,4,5-tetrahydropyridine-2,6-dicarboxylate N-acetyltransferase
CHPOJDPL_00128	CDS	1125				hypothetical protein
CHPOJDPL_00129	CDS	726				hypothetical protein
CHPOJDPL_00130	CDS	1548				hypothetical protein
CHPOJDPL_00131	CDS	1095	pimB	2.4.1.346	COG0438	GDP-mannose-dependent monoacylated alpha-(1-6)-phosphatidylinositol monomannoside mannosyltransferase
CHPOJDPL_00132	CDS	1206				hypothetical protein
CHPOJDPL_00133	CDS	642				hypothetical protein
CHPOJDPL_00134	CDS	909	ybhK		COG0391	Putative gluconeogenesis factor
CHPOJDPL_00135	CDS	1476	glpD	1.1.5.3	COG0578	Aerobic glycerol-3-phosphate dehydrogenase
CHPOJDPL_00136	CDS	2160	sctC_1			Type 3 secretion system secretin
CHPOJDPL_00137	CDS	399				hypothetical protein
CHPOJDPL_00138	CDS	294				hypothetical protein
CHPOJDPL_00139	CDS	2082	invA		COG4789	Invasion protein InvA
CHPOJDPL_00140	CDS	552				hypothetical protein
CHPOJDPL_00141	CDS	519				hypothetical protein
CHPOJDPL_00142	CDS	90				hypothetical protein
CHPOJDPL_00143	CDS	1149	pglA	2.4.1.290		N,N'-diacetylbacillosaminyl-diphospho-undecaprenol alpha-1,3-N-acetylgalactosaminyltransferase
CHPOJDPL_00144	CDS	972				hypothetical protein
CHPOJDPL_00145	CDS	1089				hypothetical protein
CHPOJDPL_00146	CDS	1146				hypothetical protein
CHPOJDPL_00147	CDS	996	wbgU_1	5.1.3.7		UDP-N-acetylglucosamine 4-epimerase
CHPOJDPL_00148	CDS	1320	rkpK_1	1.1.1.22	COG1004	UDP-glucose 6-dehydrogenase
CHPOJDPL_00149	CDS	1146				hypothetical protein
CHPOJDPL_00150	CDS	258				hypothetical protein
CHPOJDPL_00151	CDS	1131	pglJ	2.4.1.291	COG0438	N-acetylgalactosamine-N,N'-diacetylbacillosaminyl-diphospho-undecaprenol 4-alpha-N-acetylgalactosaminyltransferase
CHPOJDPL_00152	CDS	1890				hypothetical protein
CHPOJDPL_00153	CDS	192				hypothetical protein
CHPOJDPL_00154	CDS	981	lst	2.4.99.-		CMP-N-acetylneuraminate:beta-galactoside alpha-2,3-sialyltransferase
CHPOJDPL_00155	CDS	1254				hypothetical protein
CHPOJDPL_00156	CDS	1125	siaA_1	3.2.1.183	COG0381	UDP-N-acetylglucosamine 2-epimerase
CHPOJDPL_00157	CDS	1044	legI_1	2.5.1.101	COG2089	N,N'-diacetyllegionaminic acid synthase
CHPOJDPL_00158	CDS	687	neuA_1	2.7.7.43	COG1083	N-acylneuraminate cytidylyltransferase
CHPOJDPL_00159	CDS	1494	wzxE		COG2244	Lipid III flippase
CHPOJDPL_00160	CDS	1104	fdtB	2.6.1.90		dTDP-3-amino-3,6-dideoxy-alpha-D-galactopyranose transaminase
CHPOJDPL_00161	CDS	996				hypothetical protein
CHPOJDPL_00162	CDS	474	fdtC	2.3.1.197		dTDP-3-amino-3,6-dideoxy-alpha-D-galactopyranose 3-N-acetyltransferase
CHPOJDPL_00163	CDS	396	fdtA	5.3.2.3		TDP-4-oxo-6-deoxy-alpha-D-glucose-3,4-oxoisomerase
CHPOJDPL_00164	CDS	927				hypothetical protein
CHPOJDPL_00165	CDS	567	rfbC	5.1.3.13	COG1898	dTDP-4-dehydrorhamnose 3,5-epimerase
CHPOJDPL_00166	CDS	888	rfbA	2.7.7.24	COG1209	Glucose-1-phosphate thymidylyltransferase 1
CHPOJDPL_00167	CDS	885	rfbD	1.1.1.133	COG1091	dTDP-4-dehydrorhamnose reductase
CHPOJDPL_00168	CDS	1068	rffG	4.2.1.46	COG1088	dTDP-glucose 4,6-dehydratase 2
CHPOJDPL_00169	CDS	1035	wbgU_2	5.1.3.7		UDP-N-acetylglucosamine 4-epimerase
CHPOJDPL_00170	CDS	1365	wbpA_1	1.1.1.136	COG0677	UDP-N-acetyl-D-glucosamine 6-dehydrogenase
CHPOJDPL_00171	CDS	1062	wecA	2.7.8.33	COG0472	Undecaprenyl-phosphate alpha-N-acetylglucosaminyl 1-phosphate transferase
CHPOJDPL_00172	CDS	2196		2.7.10.-		Putative tyrosine-protein kinase in cps region
CHPOJDPL_00173	CDS	1131				hypothetical protein
CHPOJDPL_00174	CDS	171				hypothetical protein
CHPOJDPL_00175	CDS	576				hypothetical protein
CHPOJDPL_00176	CDS	585	trpG	4.1.3.27	COG0512	Anthranilate synthase component 2
CHPOJDPL_00177	CDS	495	sodC	1.15.1.1		Superoxide dismutase [Cu-Zn]
CHPOJDPL_00178	CDS	414	yhfA		COG1765	Protein YhfA
CHPOJDPL_00179	CDS	612	lacA	2.3.1.18	COG0110	Galactoside O-acetyltransferase
CHPOJDPL_00180	CDS	2541	secA		COG0653	Protein translocase subunit SecA
CHPOJDPL_00181	CDS	1215	argJ		COG1364	Arginine biosynthesis bifunctional protein ArgJ
CHPOJDPL_00182	CDS	1920				hypothetical protein
CHPOJDPL_00183	CDS	945				hypothetical protein
CHPOJDPL_00184	CDS	237				hypothetical protein
CHPOJDPL_00185	CDS	1611				hypothetical protein
CHPOJDPL_00186	CDS	243				hypothetical protein
CHPOJDPL_00187	CDS	228				hypothetical protein
CHPOJDPL_00188	CDS	1629				hypothetical protein
CHPOJDPL_00189	CDS	339				hypothetical protein
CHPOJDPL_00190	CDS	783	kpsM		COG1682	Polysialic acid transport protein KpsM
CHPOJDPL_00191	CDS	714	kpsT			Polysialic acid transport ATP-binding protein KpsT
CHPOJDPL_00192	CDS	1278				hypothetical protein
CHPOJDPL_00193	CDS	1680	kpsD		COG1596	Polysialic acid transport protein KpsD
CHPOJDPL_00194	CDS	999				hypothetical protein
CHPOJDPL_00195	CDS	1179	wecB_1	5.1.3.14	COG0381	UDP-N-acetylglucosamine 2-epimerase
CHPOJDPL_00196	CDS	1239	wecC_1	1.1.1.336	COG0677	UDP-N-acetyl-D-mannosamine dehydrogenase
CHPOJDPL_00197	CDS	3918				hypothetical protein
CHPOJDPL_00198	CDS	2082				hypothetical protein
CHPOJDPL_00199	CDS	1350	glmM_1	5.4.2.10	COG1109	Phosphoglucosamine mutase
CHPOJDPL_00200	CDS	1152				hypothetical protein
CHPOJDPL_00201	CDS	318				hypothetical protein
CHPOJDPL_00202	CDS	273				hypothetical protein
CHPOJDPL_00203	CDS	222				hypothetical protein
CHPOJDPL_00204	CDS	459	vapC_1	3.1.-.-		tRNA(fMet)-specific endonuclease VapC
CHPOJDPL_00205	CDS	234				hypothetical protein
CHPOJDPL_00206	CDS	243				hypothetical protein
CHPOJDPL_00207	CDS	243				hypothetical protein
CHPOJDPL_00208	CDS	294				hypothetical protein
CHPOJDPL_00209	CDS	741	trmJ_1	2.1.1.200	COG0565	tRNA (cytidine/uridine-2'-O-)-methyltransferase TrmJ
CHPOJDPL_00210	CDS	1356				hypothetical protein
CHPOJDPL_00211	CDS	810	mazG	3.6.1.8	COG1694	Nucleoside triphosphate pyrophosphohydrolase
CHPOJDPL_00212	CDS	2262	relA	2.7.6.5	COG0317	GTP pyrophosphokinase
CHPOJDPL_00213	CDS	1311	rlmD	2.1.1.190	COG2265	23S rRNA (uracil(1939)-C(5))-methyltransferase RlmD
CHPOJDPL_00214	CDS	375	acpS	2.7.8.7	COG0736	Holo-[acyl-carrier-protein] synthase
CHPOJDPL_00215	CDS	750	pdxJ	2.6.99.2		Pyridoxine 5'-phosphate synthase
CHPOJDPL_00216	CDS	714	recO		COG1381	DNA repair protein RecO
CHPOJDPL_00217	CDS	939	era		COG1159	GTPase Era
CHPOJDPL_00218	CDS	687	rnc	3.1.26.3	COG0571	Ribonuclease 3
CHPOJDPL_00219	CDS	372				hypothetical protein
CHPOJDPL_00220	CDS	807	lepB	3.4.21.89	COG0681	Signal peptidase I
CHPOJDPL_00221	CDS	1845	lepA	3.6.5.-	COG0481	Elongation factor 4
CHPOJDPL_00222	CDS	1425	degQ	3.4.21.107	COG0265	Periplasmic pH-dependent serine endoprotease DegQ
CHPOJDPL_00223	CDS	474	rseC		COG3086	Protein RseC
CHPOJDPL_00224	CDS	984	mucB		COG3026	Sigma factor AlgU regulatory protein MucB
CHPOJDPL_00225	CDS	702	mucA		COG3073	Sigma factor AlgU negative regulatory protein
CHPOJDPL_00226	CDS	585	algU		COG1595	RNA polymerase sigma-H factor
CHPOJDPL_00227	CDS	1605	nadB	1.4.3.16	COG0029	L-aspartate oxidase
CHPOJDPL_00228	CDS	459				hypothetical protein
CHPOJDPL_00229	CDS	267	sdhE		COG2938	FAD assembly factor SdhE
CHPOJDPL_00230	CDS	1032	ygfZ			tRNA-modifying protein YgfZ
CHPOJDPL_00231	CDS	5853	rcsC_1	2.7.13.3		Sensor histidine kinase RcsC
CHPOJDPL_00232	CDS	282				hypothetical protein
CHPOJDPL_00233	CDS	3279	recC	3.1.11.5	COG1330	RecBCD enzyme subunit RecC
CHPOJDPL_00234	CDS	1008	recB_1	3.1.11.5	COG1074	RecBCD enzyme subunit RecB
CHPOJDPL_00235	CDS	315				hypothetical protein
CHPOJDPL_00236	CDS	231				hypothetical protein
CHPOJDPL_00237	CDS	2508				hypothetical protein
CHPOJDPL_00238	CDS	747				hypothetical protein
CHPOJDPL_00239	CDS	1449				hypothetical protein
CHPOJDPL_00240	CDS	3075				hypothetical protein
CHPOJDPL_00241	CDS	276				hypothetical protein
CHPOJDPL_00242	CDS	816				hypothetical protein
CHPOJDPL_00243	CDS	303				hypothetical protein
CHPOJDPL_00244	CDS	132				hypothetical protein
CHPOJDPL_00245	CDS	2082				hypothetical protein
CHPOJDPL_00246	CDS	348				hypothetical protein
CHPOJDPL_00247	CDS	246				hypothetical protein
CHPOJDPL_00248	CDS	675				hypothetical protein
CHPOJDPL_00249	CDS	636				hypothetical protein
CHPOJDPL_00250	CDS	3723				hypothetical protein
CHPOJDPL_00251	CDS	2913				hypothetical protein
CHPOJDPL_00252	CDS	1371	recF_1			DNA replication and repair protein RecF
CHPOJDPL_00253	CDS	693				hypothetical protein
CHPOJDPL_00254	CDS	2793	rapA_1	3.6.4.-		RNA polymerase-associated protein RapA
CHPOJDPL_00255	CDS	834				hypothetical protein
CHPOJDPL_00256	CDS	276				hypothetical protein
CHPOJDPL_00257	CDS	462				hypothetical protein
CHPOJDPL_00258	CDS	474				hypothetical protein
CHPOJDPL_00259	CDS	441	rnhA	3.1.26.4	COG0328	Ribonuclease HI
CHPOJDPL_00260	CDS	816				hypothetical protein
CHPOJDPL_00261	CDS	777	gloB	3.1.2.6	COG0491	Hydroxyacylglutathione hydrolase GloB
CHPOJDPL_00262	CDS	1611	mltD	4.2.2.-	COG0741	Membrane-bound lytic murein transglycosylase D
CHPOJDPL_00263	CDS	237				hypothetical protein
CHPOJDPL_00264	CDS	1368				hypothetical protein
CHPOJDPL_00265	CDS	1797				hypothetical protein
CHPOJDPL_00266	CDS	1680				hypothetical protein
CHPOJDPL_00267	CDS	1089	yejB		COG4174	Inner membrane ABC transporter permease protein YejB
CHPOJDPL_00268	CDS	1032	yejE		COG4239	Inner membrane ABC transporter permease protein YejE
CHPOJDPL_00269	CDS	1602	yejF		COG4172	putative ABC transporter ATP-binding protein YejF
CHPOJDPL_00270	CDS	363				hypothetical protein
CHPOJDPL_00271	CDS	1311	clcA_1		COG0038	H(+)/Cl(-) exchange transporter ClcA
CHPOJDPL_00272	CDS	1833	fabY	2.3.1.180	COG0304	Beta-ketoacyl-[acyl-carrier-protein] synthase FabY
CHPOJDPL_00273	CDS	1023	cdhR		COG4977	HTH-type transcriptional regulator CdhR
CHPOJDPL_00274	CDS	444				hypothetical protein
CHPOJDPL_00275	CDS	528				hypothetical protein
CHPOJDPL_00276	CDS	258				hypothetical protein
CHPOJDPL_00277	CDS	2340	feoB		COG0370	Fe(2+) transporter FeoB
CHPOJDPL_00278	CDS	234				hypothetical protein
CHPOJDPL_00279	CDS	1440	gap2	1.2.1.-		Glyceraldehyde-3-phosphate dehydrogenase-like protein
CHPOJDPL_00280	CDS	3462	mfd	3.6.4.-	COG1197	Transcription-repair-coupling factor
CHPOJDPL_00281	CDS	759				hypothetical protein
CHPOJDPL_00282	CDS	441	spoIIAB	2.7.11.1		Anti-sigma F factor
CHPOJDPL_00283	CDS	330	rsbV		COG1366	Anti-sigma-B factor antagonist
CHPOJDPL_00284	CDS	267				hypothetical protein
CHPOJDPL_00285	CDS	312	fryB	2.7.1.202	COG1445	PTS system fructose-like EIIB component 1
CHPOJDPL_00286	CDS	1062	manP_1		COG1299	PTS system mannose-specific EIIBCA component
CHPOJDPL_00287	CDS	846	rhaR_1			HTH-type transcriptional activator RhaR
CHPOJDPL_00288	CDS	321	manP_2		COG1299	PTS system mannose-specific EIIBCA component
CHPOJDPL_00289	CDS	2532	fryA		COG1080	Multiphosphoryl transfer protein 1
CHPOJDPL_00290	CDS	1182	manA	5.3.1.8	COG1482	Mannose-6-phosphate isomerase
CHPOJDPL_00291	CDS	888	gspK_1	2.7.1.8	COG2971	Glucosamine kinase GspK
CHPOJDPL_00292	CDS	783	chbG_1	3.5.1.105	COG3394	Chitooligosaccharide deacetylase ChbG
CHPOJDPL_00293	CDS	1329	licH_1	3.2.1.86	COG1486	putative 6-phospho-beta-glucosidase
CHPOJDPL_00294	CDS	999	galR_1		COG1609	HTH-type transcriptional regulator GalR
CHPOJDPL_00295	CDS	312	chbA_1		COG1447	PTS system N,N'-diacetylchitobiose-specific EIIA component
CHPOJDPL_00296	CDS	312	celA	2.7.1.205		PTS system cellobiose-specific EIIB component
CHPOJDPL_00297	CDS	1323	licC_1		COG1455	Lichenan permease IIC component
CHPOJDPL_00298	CDS	1347	chiP_1			Chitoporin
CHPOJDPL_00299	CDS	1392	gmuD	3.2.1.86	COG2723	6-phospho-beta-glucosidase GmuD
CHPOJDPL_00300	CDS	876	rhaR_2			HTH-type transcriptional activator RhaR
CHPOJDPL_00301	CDS	885	bglK	2.7.1.85	COG1940	Beta-glucoside kinase
CHPOJDPL_00302	CDS	1656				hypothetical protein
CHPOJDPL_00303	CDS	990	dppB		COG0601	Dipeptide transport system permease protein DppB
CHPOJDPL_00304	CDS	966	oppC		COG1173	Oligopeptide transport system permease protein OppC
CHPOJDPL_00305	CDS	1041	oppD_1		COG0444	Oligopeptide transport ATP-binding protein OppD
CHPOJDPL_00306	CDS	1023	oppF_1		COG4608	Oligopeptide transport ATP-binding protein OppF
CHPOJDPL_00307	CDS	1506	pepA_1	3.4.11.10		cytosol aminopeptidase
CHPOJDPL_00308	CDS	1320	licC_2		COG1455	Lichenan permease IIC component
CHPOJDPL_00309	CDS	963		3.5.1.26		N(4)-(Beta-N-acetylglucosaminyl)-L-asparaginase
CHPOJDPL_00310	CDS	927	bglC_1	3.2.1.86	COG2723	Aryl-phospho-beta-D-glucosidase BglC
CHPOJDPL_00311	CDS	1053	thadh	4.3.1.16		L-threo-3-hydroxyaspartate ammonia-lyase
CHPOJDPL_00312	CDS	1380				hypothetical protein
CHPOJDPL_00313	CDS	1101	emrA			Colistin resistance protein EmrA
CHPOJDPL_00314	CDS	1494	farB			Fatty acid resistance protein FarB
CHPOJDPL_00315	CDS	1371	purB	4.3.2.2	COG0015	Adenylosuccinate lyase
CHPOJDPL_00316	CDS	612	hflD		COG2915	High frequency lysogenization protein HflD
CHPOJDPL_00317	CDS	1071	mnmA	2.8.1.13	COG0482	tRNA-specific 2-thiouridylase MnmA
CHPOJDPL_00318	CDS	171				hypothetical protein
CHPOJDPL_00319	CDS	1257	icd	1.1.1.42		Isocitrate dehydrogenase [NADP]
CHPOJDPL_00320	CDS	381	clpS			ATP-dependent Clp protease adapter protein ClpS
CHPOJDPL_00321	CDS	2307	clpA		COG0542	ATP-dependent Clp protease ATP-binding subunit ClpA
CHPOJDPL_00322	CDS	219	infA		COG0361	Translation initiation factor IF-1
CHPOJDPL_00323	CDS	708	bpt	2.3.2.29	COG2935	Aspartate/glutamate leucyltransferase
CHPOJDPL_00324	CDS	714	aat	2.3.2.6	COG2360	Leucyl/phenylalanyl-tRNA--protein transferase
CHPOJDPL_00325	CDS	393				hypothetical protein
CHPOJDPL_00326	CDS	276		4.2.1.96		Putative pterin-4-alpha-carbinolamine dehydratase
CHPOJDPL_00327	CDS	516				hypothetical protein
CHPOJDPL_00328	CDS	207				hypothetical protein
CHPOJDPL_00329	CDS	198				hypothetical protein
CHPOJDPL_00330	CDS	969				hypothetical protein
CHPOJDPL_00331	CDS	204				hypothetical protein
CHPOJDPL_00332	CDS	408				hypothetical protein
CHPOJDPL_00333	CDS	1998				hypothetical protein
CHPOJDPL_00334	CDS	129				hypothetical protein
CHPOJDPL_00335	CDS	267				hypothetical protein
CHPOJDPL_00336	CDS	507				hypothetical protein
CHPOJDPL_00337	CDS	1152	gpFI_1			Putative prophage major tail sheath protein
CHPOJDPL_00338	CDS	339				hypothetical protein
CHPOJDPL_00339	CDS	1056				hypothetical protein
CHPOJDPL_00340	CDS	345				hypothetical protein
CHPOJDPL_00341	CDS	1212				hypothetical protein
CHPOJDPL_00342	CDS	252				hypothetical protein
CHPOJDPL_00343	CDS	1215				hypothetical protein
CHPOJDPL_00344	CDS	531				hypothetical protein
CHPOJDPL_00345	CDS	894				hypothetical protein
CHPOJDPL_00346	CDS	312				hypothetical protein
CHPOJDPL_00347	CDS	459				hypothetical protein
CHPOJDPL_00348	CDS	480	decR_2		COG1522	DNA-binding transcriptional activator DecR
CHPOJDPL_00349	CDS	1080	hpd	1.13.11.27		4-hydroxyphenylpyruvate dioxygenase
CHPOJDPL_00350	CDS	801	phhA	1.14.16.1	COG3186	Phenylalanine-4-hydroxylase
CHPOJDPL_00351	CDS	180				hypothetical protein
CHPOJDPL_00352	CDS	1452	trkH		COG0168	Trk system potassium uptake protein TrkH
CHPOJDPL_00353	CDS	675				hypothetical protein
CHPOJDPL_00354	CDS	954	glyQ	6.1.1.14	COG0752	Glycine--tRNA ligase alpha subunit
CHPOJDPL_00355	CDS	2109	glyS	6.1.1.14	COG0751	Glycine--tRNA ligase beta subunit
CHPOJDPL_00356	CDS	567		3.1.3.82	COG0241	D-glycero-beta-D-manno-heptose-1,7-bisphosphate 7-phosphatase
CHPOJDPL_00357	CDS	747				hypothetical protein
CHPOJDPL_00358	CDS	585	gmhA_1	5.3.1.28	COG0279	Phosphoheptose isomerase
CHPOJDPL_00359	CDS	2415	gyrB	5.6.2.2	COG0187	DNA gyrase subunit B
CHPOJDPL_00360	CDS	1146	recF_2		COG1195	DNA replication and repair protein RecF
CHPOJDPL_00361	CDS	1104	dnaN		COG0592	Beta sliding clamp
CHPOJDPL_00362	CDS	1608	dnaA		COG0593	Chromosomal replication initiator protein DnaA
CHPOJDPL_00363	CDS	165				hypothetical protein
CHPOJDPL_00364	CDS	135	rpmH			50S ribosomal protein L34
CHPOJDPL_00365	CDS	399	rnpA	3.1.26.5	COG0594	Ribonuclease P protein component
CHPOJDPL_00366	CDS	327	yidD			Putative membrane protein insertion efficiency factor
CHPOJDPL_00367	CDS	1683	yidC			Membrane protein insertase YidC
CHPOJDPL_00368	CDS	2670				hypothetical protein
CHPOJDPL_00369	CDS	1410	mnmE	3.6.-.-	COG0486	tRNA modification GTPase MnmE
CHPOJDPL_00370	CDS	1902	mnmG		COG0445	tRNA uridine 5-carboxymethylaminomethyl modification enzyme MnmG
CHPOJDPL_00371	CDS	336				hypothetical protein
CHPOJDPL_00372	CDS	4173	rcsC_2	2.7.13.3		Sensor histidine kinase RcsC
CHPOJDPL_00373	CDS	108				hypothetical protein
CHPOJDPL_00374	CDS	873	outO			Type 4 prepilin-like proteins leader peptide-processing enzyme
CHPOJDPL_00375	CDS	651	coaE	2.7.1.24	COG0237	Dephospho-CoA kinase
CHPOJDPL_00376	CDS	720	nadE	6.3.5.1	COG0171	Glutamine-dependent NAD(+) synthetase
CHPOJDPL_00377	CDS	168				hypothetical protein
CHPOJDPL_00378	CDS	2061				hypothetical protein
CHPOJDPL_00379	CDS	399				hypothetical protein
CHPOJDPL_00380	CDS	1332				hypothetical protein
CHPOJDPL_00381	CDS	351				hypothetical protein
CHPOJDPL_00382	CDS	468				hypothetical protein
CHPOJDPL_00383	CDS	801				hypothetical protein
CHPOJDPL_00384	CDS	552				hypothetical protein
CHPOJDPL_00385	CDS	564				hypothetical protein
CHPOJDPL_00386	CDS	408				hypothetical protein
CHPOJDPL_00387	CDS	216				hypothetical protein
CHPOJDPL_00388	CDS	240				hypothetical protein
CHPOJDPL_00389	CDS	414				hypothetical protein
CHPOJDPL_00390	CDS	354				hypothetical protein
CHPOJDPL_00391	CDS	204				hypothetical protein
CHPOJDPL_00392	CDS	780				hypothetical protein
CHPOJDPL_00393	CDS	561				hypothetical protein
CHPOJDPL_00394	CDS	1047				hypothetical protein
CHPOJDPL_00395	CDS	483				hypothetical protein
CHPOJDPL_00396	CDS	654				hypothetical protein
CHPOJDPL_00397	CDS	1023				hypothetical protein
CHPOJDPL_00398	CDS	1185				hypothetical protein
CHPOJDPL_00399	CDS	435	yghU	1.8.4.-	COG0625	Disulfide-bond oxidoreductase YghU
CHPOJDPL_00400	CDS	435				hypothetical protein
CHPOJDPL_00401	CDS	1299				hypothetical protein
CHPOJDPL_00402	CDS	1311				hypothetical protein
CHPOJDPL_00403	CDS	1659				hypothetical protein
CHPOJDPL_00404	CDS	510				hypothetical protein
CHPOJDPL_00405	CDS	555				hypothetical protein
CHPOJDPL_00406	CDS	1251				hypothetical protein
CHPOJDPL_00407	CDS	810				hypothetical protein
CHPOJDPL_00408	CDS	357				hypothetical protein
CHPOJDPL_00409	CDS	1464				hypothetical protein
CHPOJDPL_00410	CDS	294				hypothetical protein
CHPOJDPL_00411	CDS	561				hypothetical protein
CHPOJDPL_00412	CDS	1527				hypothetical protein
CHPOJDPL_00413	CDS	1995				hypothetical protein
CHPOJDPL_00414	CDS	2151	rpoB_1	2.7.7.6		DNA-directed RNA polymerase subunit beta
CHPOJDPL_00415	CDS	342				hypothetical protein
CHPOJDPL_00416	CDS	1689				hypothetical protein
CHPOJDPL_00417	CDS	1500				hypothetical protein
CHPOJDPL_00418	CDS	1569				hypothetical protein
CHPOJDPL_00419	CDS	660				hypothetical protein
CHPOJDPL_00420	CDS	843				hypothetical protein
CHPOJDPL_00421	CDS	1107				hypothetical protein
CHPOJDPL_00422	CDS	1071				hypothetical protein
CHPOJDPL_00423	CDS	1185	emrD			Multidrug resistance protein D
CHPOJDPL_00424	CDS	747	yopT_1	3.4.22.-		Cysteine protease YopT
CHPOJDPL_00425	CDS	579				hypothetical protein
CHPOJDPL_00426	CDS	495				hypothetical protein
CHPOJDPL_00427	CDS	465	trmL	2.1.1.207	COG0219	tRNA (cytidine(34)-2'-O)-methyltransferase
CHPOJDPL_00428	CDS	489	secB		COG1952	Protein-export protein SecB
CHPOJDPL_00429	CDS	519	yibN		COG0607	putative protein YibN
CHPOJDPL_00430	CDS	1530	gpmI	5.4.2.12	COG0696	2,3-bisphosphoglycerate-independent phosphoglycerate mutase
CHPOJDPL_00431	CDS	360				hypothetical protein
CHPOJDPL_00432	CDS	1929				hypothetical protein
CHPOJDPL_00433	CDS	651	chrR		COG3806	Anti-sigma-E factor ChrR
CHPOJDPL_00434	CDS	654				hypothetical protein
CHPOJDPL_00435	CDS	1779				hypothetical protein
CHPOJDPL_00436	CDS	423				hypothetical protein
CHPOJDPL_00437	CDS	837	rlmA	2.1.1.187	COG0500	23S rRNA (guanine(745)-N(1))-methyltransferase
CHPOJDPL_00438	CDS	1920				hypothetical protein
CHPOJDPL_00439	CDS	1590	ybiT		COG0488	putative ABC transporter ATP-binding protein YbiT
CHPOJDPL_00440	CDS	3783	tamB		COG2911	Translocation and assembly module subunit TamB
CHPOJDPL_00441	CDS	201				hypothetical protein
CHPOJDPL_00442	CDS	1803	mrdA	3.4.16.4	COG0768	Peptidoglycan D,D-transpeptidase MrdA
CHPOJDPL_00443	CDS	1146	mrdB	2.4.1.129	COG0772	Peptidoglycan glycosyltransferase MrdB
CHPOJDPL_00444	CDS	1068	mltB	4.2.2.-	COG2951	Membrane-bound lytic murein transglycosylase B
CHPOJDPL_00445	CDS	822	rlpA	4.2.2.-		Endolytic peptidoglycan transglycosylase RlpA
CHPOJDPL_00446	CDS	408				hypothetical protein
CHPOJDPL_00447	CDS	498				hypothetical protein
CHPOJDPL_00448	CDS	1740				hypothetical protein
CHPOJDPL_00449	CDS	1146	dacC	3.4.16.4	COG1686	D-alanyl-D-alanine carboxypeptidase DacC
CHPOJDPL_00450	CDS	264				hypothetical protein
CHPOJDPL_00451	CDS	645	lipB	2.3.1.181	COG0321	Octanoyltransferase
CHPOJDPL_00452	CDS	1008	lipA	2.8.1.8		Lipoyl synthase
CHPOJDPL_00453	CDS	711				hypothetical protein
CHPOJDPL_00454	CDS	1053	holA	2.7.7.7	COG1466	DNA polymerase III subunit delta
CHPOJDPL_00455	CDS	585	lptE			LPS-assembly lipoprotein LptE
CHPOJDPL_00456	CDS	1464	cat	1.11.1.6		Catalase
CHPOJDPL_00457	CDS	426				hypothetical protein
CHPOJDPL_00458	CDS	645	ubiX	2.5.1.129	COG0163	Flavin prenyltransferase UbiX
CHPOJDPL_00459	CDS	1377	mpl	6.3.2.45	COG0773	UDP-N-acetylmuramate--L-alanyl-gamma-D-glutamyl-meso-2,6-diaminoheptandioate ligase
CHPOJDPL_00460	CDS	1269	pfp_1	2.7.1.90	COG0205	Pyrophosphate--fructose 6-phosphate 1-phosphotransferase
CHPOJDPL_00461	CDS	90				hypothetical protein
CHPOJDPL_00462	CDS	300				hypothetical protein
CHPOJDPL_00463	CDS	351				hypothetical protein
CHPOJDPL_00464	CDS	150				hypothetical protein
CHPOJDPL_00465	CDS	1416	dacB	3.4.16.4	COG2027	D-alanyl-D-alanine carboxypeptidase DacB
CHPOJDPL_00466	CDS	2403	lon_1	3.4.21.53		Lon protease
CHPOJDPL_00467	CDS	1461	calB	1.2.1.68		Coniferyl aldehyde dehydrogenase
CHPOJDPL_00468	CDS	483	coaD	2.7.7.3	COG0669	Phosphopantetheine adenylyltransferase
CHPOJDPL_00469	CDS	252	fdx_1		COG1145	Ferredoxin
CHPOJDPL_00470	CDS	459	cutA			Divalent-cation tolerance protein CutA
CHPOJDPL_00471	CDS	222				hypothetical protein
CHPOJDPL_00472	CDS	783				hypothetical protein
CHPOJDPL_00473	CDS	1161				hypothetical protein
CHPOJDPL_00474	CDS	1230	ubiI	1.14.13.240	COG0654	2-octaprenylphenol hydroxylase
CHPOJDPL_00475	CDS	1239	ubiH	1.14.13.-	COG0654	2-octaprenyl-6-methoxyphenol hydroxylase
CHPOJDPL_00476	CDS	606				hypothetical protein
CHPOJDPL_00477	CDS	1479	alsT_1		COG1115	Amino-acid carrier protein AlsT
CHPOJDPL_00478	CDS	198				hypothetical protein
CHPOJDPL_00479	CDS	1467	alsT_2		COG1115	Amino-acid carrier protein AlsT
CHPOJDPL_00480	CDS	573				hypothetical protein
CHPOJDPL_00481	CDS	267	xseB	3.1.11.6		Exodeoxyribonuclease 7 small subunit
CHPOJDPL_00482	CDS	921	ispA	2.5.1.10	COG0142	Farnesyl diphosphate synthase
CHPOJDPL_00483	CDS	1986	dxs	2.2.1.7	COG1154	1-deoxy-D-xylulose-5-phosphate synthase
CHPOJDPL_00484	CDS	594	ribA	3.5.4.25	COG0807	GTP cyclohydrolase-2
CHPOJDPL_00485	CDS	504	pgpA	3.1.3.27	COG1267	Phosphatidylglycerophosphatase A
CHPOJDPL_00486	CDS	990	thiL	2.7.4.16	COG0611	Thiamine-monophosphate kinase
CHPOJDPL_00487	CDS	201	nusB_1		COG0781	Transcription antitermination protein NusB
CHPOJDPL_00488	CDS	357	nusB_2			Transcription antitermination protein NusB
CHPOJDPL_00489	CDS	204				hypothetical protein
CHPOJDPL_00490	CDS	297				hypothetical protein
CHPOJDPL_00491	CDS	1149				hypothetical protein
CHPOJDPL_00492	CDS	1011	usg		COG0136	USG-1 protein
CHPOJDPL_00493	CDS	1122	asd	1.2.1.11	COG0136	Aspartate-semialdehyde dehydrogenase
CHPOJDPL_00494	CDS	960	acuI	1.3.1.84	COG0604	putative acrylyl-CoA reductase AcuI
CHPOJDPL_00495	CDS	1443	trkI_1		COG0168	Trk system potassium uptake protein TrkI
CHPOJDPL_00496	CDS	501				hypothetical protein
CHPOJDPL_00497	CDS	1023	tam	2.1.1.144		Trans-aconitate 2-methyltransferase
CHPOJDPL_00498	CDS	1866		6.2.1.3	COG1022	Long-chain-fatty-acid--CoA ligase FadD15
CHPOJDPL_00499	CDS	1734	recJ	3.1.-.-	COG0608	Single-stranded-DNA-specific exonuclease RecJ
CHPOJDPL_00500	CDS	1143	dinB	2.7.7.7	COG0389	DNA polymerase IV
CHPOJDPL_00501	CDS	789				hypothetical protein
CHPOJDPL_00502	CDS	663	lnrK		COG2197	Transcriptional regulatory protein LnrK
CHPOJDPL_00503	CDS	1944	acs	6.2.1.1	COG0365	Acetyl-coenzyme A synthetase
CHPOJDPL_00504	CDS	909				hypothetical protein
CHPOJDPL_00505	CDS	579	yajL	3.1.2.-	COG0693	Protein/nucleic acid deglycase 3
CHPOJDPL_00506	CDS	399				hypothetical protein
CHPOJDPL_00507	CDS	1704	fadD_1	6.2.1.3	COG0318	Long-chain-fatty-acid--CoA ligase
CHPOJDPL_00508	CDS	1167	acdA_1	1.3.99.-	COG1960	Acyl-CoA dehydrogenase
CHPOJDPL_00509	CDS	525				hypothetical protein
CHPOJDPL_00510	CDS	1608		2.1.3.1	COG4799	Methylmalonyl-CoA carboxyltransferase 12S subunit
CHPOJDPL_00511	CDS	2184				hypothetical protein
CHPOJDPL_00512	CDS	1731				hypothetical protein
CHPOJDPL_00513	CDS	2136				hypothetical protein
CHPOJDPL_00514	CDS	1527	radA	3.6.4.-	COG1066	DNA repair protein RadA
CHPOJDPL_00515	CDS	999				hypothetical protein
CHPOJDPL_00516	CDS	213				hypothetical protein
CHPOJDPL_00517	CDS	1851				hypothetical protein
CHPOJDPL_00518	CDS	3105				hypothetical protein
CHPOJDPL_00519	CDS	1404	dnaB	3.6.4.12	COG0305	Replicative DNA helicase
CHPOJDPL_00520	CDS	918	yeaD	5.1.3.15	COG0676	Putative glucose-6-phosphate 1-epimerase
CHPOJDPL_00521	CDS	1032				hypothetical protein
CHPOJDPL_00522	CDS	1194				hypothetical protein
CHPOJDPL_00523	CDS	1110	kynU	3.7.1.3		Kynureninase
CHPOJDPL_00524	CDS	1284	mtr_1			Tryptophan-specific transport protein
CHPOJDPL_00525	CDS	924				hypothetical protein
CHPOJDPL_00526	CDS	1428	mleN_1		COG1757	Malate-2H(+)/Na(+)-lactate antiporter
CHPOJDPL_00527	CDS	1764				hypothetical protein
CHPOJDPL_00528	CDS	999	srkA	2.7.11.1	COG2334	Stress response kinase A
CHPOJDPL_00529	CDS	1287	pqiA		COG2995	Intermembrane transport protein PqiA
CHPOJDPL_00530	CDS	1659	pqiB		COG3008	Intermembrane transport protein PqiB
CHPOJDPL_00531	CDS	645	pqiC		COG3009	Intermembrane transport lipoprotein PqiC
CHPOJDPL_00532	CDS	2235				hypothetical protein
CHPOJDPL_00533	CDS	729				hypothetical protein
CHPOJDPL_00534	CDS	597	bioB_1	2.8.1.6	COG0502	Biotin synthase
CHPOJDPL_00535	CDS	438	bioB_2	2.8.1.6		Biotin synthase
CHPOJDPL_00536	CDS	549				hypothetical protein
CHPOJDPL_00537	CDS	198				hypothetical protein
CHPOJDPL_00538	CDS	930	lysA	4.1.1.20	COG0019	Diaminopimelate decarboxylase
CHPOJDPL_00539	CDS	918	dapF	5.1.1.7	COG0253	Diaminopimelate epimerase
CHPOJDPL_00540	CDS	747				hypothetical protein
CHPOJDPL_00541	CDS	945	xerC_1		COG4973	Tyrosine recombinase XerC
CHPOJDPL_00542	CDS	1641				hypothetical protein
CHPOJDPL_00543	CDS	801	thiD	2.7.1.49	COG0351	Hydroxymethylpyrimidine/phosphomethylpyrimidine kinase
CHPOJDPL_00544	CDS	351				hypothetical protein
CHPOJDPL_00545	CDS	756				hypothetical protein
CHPOJDPL_00546	CDS	579				hypothetical protein
CHPOJDPL_00547	CDS	1230	ufaA1	2.1.1.-	COG2230	Tuberculostearic acid methyltransferase UfaA1
CHPOJDPL_00548	CDS	846				hypothetical protein
CHPOJDPL_00549	CDS	1470				hypothetical protein
CHPOJDPL_00550	CDS	189				hypothetical protein
CHPOJDPL_00551	CDS	621	fklB	5.2.1.8	COG0545	FKBP-type 22 kDa peptidyl-prolyl cis-trans isomerase
CHPOJDPL_00552	CDS	621	rluA	5.4.99.28	COG0564	Dual-specificity RNA pseudouridine synthase RluA
CHPOJDPL_00553	CDS	1158	pdxB	1.1.1.290	COG0111	Erythronate-4-phosphate dehydrogenase
CHPOJDPL_00554	CDS	1065				hypothetical protein
CHPOJDPL_00555	CDS	1131				hypothetical protein
CHPOJDPL_00556	CDS	1434	phrA	4.1.99.3	COG0415	Deoxyribodipyrimidine photo-lyase
CHPOJDPL_00557	CDS	747				hypothetical protein
CHPOJDPL_00558	CDS	876				hypothetical protein
CHPOJDPL_00559	CDS	636				hypothetical protein
CHPOJDPL_00560	CDS	204				hypothetical protein
CHPOJDPL_00561	CDS	2349				hypothetical protein
CHPOJDPL_00562	CDS	2571				hypothetical protein
CHPOJDPL_00563	CDS	2577				hypothetical protein
CHPOJDPL_00564	CDS	1239	moeA	2.10.1.1	COG0303	Molybdopterin molybdenumtransferase
CHPOJDPL_00565	CDS	1608				hypothetical protein
CHPOJDPL_00566	CDS	594	mobB		COG1763	Molybdopterin-guanine dinucleotide biosynthesis adapter protein
CHPOJDPL_00567	CDS	1002	moaA	4.1.99.22	COG2896	GTP 3',8-cyclase
CHPOJDPL_00568	CDS	804	djlA		COG1076	Co-chaperone protein DjlA
CHPOJDPL_00569	CDS	675	murU	2.7.7.99	COG1208	N-acetylmuramate alpha-1-phosphate uridylyltransferase
CHPOJDPL_00570	CDS	1068	amgK	2.7.1.221	COG3178	N-acetylmuramate/N-acetylglucosamine kinase
CHPOJDPL_00571	CDS	2688	lptD		COG1452	LPS-assembly protein LptD
CHPOJDPL_00572	CDS	1287	surA	5.2.1.8	COG0760	Chaperone SurA
CHPOJDPL_00573	CDS	1002	pdxA	1.1.1.262	COG1995	4-hydroxythreonine-4-phosphate dehydrogenase
CHPOJDPL_00574	CDS	411				hypothetical protein
CHPOJDPL_00575	CDS	561				hypothetical protein
CHPOJDPL_00576	CDS	990				hypothetical protein
CHPOJDPL_00577	CDS	372				hypothetical protein
CHPOJDPL_00578	CDS	1002	clpP_1	3.4.21.92		ATP-dependent Clp protease proteolytic subunit
CHPOJDPL_00579	CDS	1380				hypothetical protein
CHPOJDPL_00580	CDS	201				hypothetical protein
CHPOJDPL_00581	CDS	1866				hypothetical protein
CHPOJDPL_00582	CDS	255				hypothetical protein
CHPOJDPL_00583	CDS	288	relE	3.1.-.-	COG2026	mRNA interferase toxin RelE
CHPOJDPL_00584	CDS	477				hypothetical protein
CHPOJDPL_00585	CDS	294				hypothetical protein
CHPOJDPL_00586	CDS	315				hypothetical protein
CHPOJDPL_00587	CDS	1068				hypothetical protein
CHPOJDPL_00588	CDS	567				hypothetical protein
CHPOJDPL_00589	CDS	369				hypothetical protein
CHPOJDPL_00590	CDS	426				hypothetical protein
CHPOJDPL_00591	CDS	276				hypothetical protein
CHPOJDPL_00592	CDS	615				hypothetical protein
CHPOJDPL_00593	CDS	468				hypothetical protein
CHPOJDPL_00594	CDS	1302				hypothetical protein
CHPOJDPL_00595	CDS	135				hypothetical protein
CHPOJDPL_00596	CDS	1062				hypothetical protein
CHPOJDPL_00597	CDS	540				hypothetical protein
CHPOJDPL_00598	CDS	201				hypothetical protein
CHPOJDPL_00599	CDS	177				hypothetical protein
CHPOJDPL_00600	CDS	282				hypothetical protein
CHPOJDPL_00601	CDS	510				hypothetical protein
CHPOJDPL_00602	CDS	381				hypothetical protein
CHPOJDPL_00603	CDS	234				hypothetical protein
CHPOJDPL_00604	CDS	288				hypothetical protein
CHPOJDPL_00605	CDS	279				hypothetical protein
CHPOJDPL_00606	CDS	1191				hypothetical protein
CHPOJDPL_00607	CDS	243				hypothetical protein
CHPOJDPL_00608	CDS	417				hypothetical protein
CHPOJDPL_00609	CDS	1449	gatB	6.3.5.-	COG0064	Aspartyl/glutamyl-tRNA(Asn/Gln) amidotransferase subunit B
CHPOJDPL_00610	CDS	1509	gatA	6.3.5.7	COG0154	Glutamyl-tRNA(Gln) amidotransferase subunit A
CHPOJDPL_00611	CDS	180	gatC	6.3.5.-	COG0721	Glutamyl-tRNA(Gln) amidotransferase subunit C
CHPOJDPL_00612	CDS	195				hypothetical protein
CHPOJDPL_00613	CDS	840	mreC		COG1792	Cell shape-determining protein MreC
CHPOJDPL_00614	CDS	486	mreD		COG2891	Rod shape-determining protein MreD
CHPOJDPL_00615	CDS	1269				hypothetical protein
CHPOJDPL_00616	CDS	1266				hypothetical protein
CHPOJDPL_00617	CDS	1503				hypothetical protein
CHPOJDPL_00618	CDS	2364				hypothetical protein
CHPOJDPL_00619	CDS	393				hypothetical protein
CHPOJDPL_00620	CDS	864				hypothetical protein
CHPOJDPL_00621	CDS	2148				hypothetical protein
CHPOJDPL_00622	CDS	324				hypothetical protein
CHPOJDPL_00623	CDS	1215	argG	6.3.4.5	COG0137	Argininosuccinate synthase
CHPOJDPL_00624	CDS	1050	pyrC	3.5.2.3	COG0418	Dihydroorotase
CHPOJDPL_00625	CDS	624	rnt	3.1.13.-	COG0847	Ribonuclease T
CHPOJDPL_00626	CDS	1704				hypothetical protein
CHPOJDPL_00627	CDS	3090	rapA_2	3.6.4.-		RNA polymerase-associated protein RapA
CHPOJDPL_00628	CDS	3138				hypothetical protein
CHPOJDPL_00629	CDS	1698				hypothetical protein
CHPOJDPL_00630	CDS	1779	dmdC_1	1.3.8.-	COG1960	3-methylmercaptopropionyl-CoA dehydrogenase
CHPOJDPL_00631	CDS	1119				hypothetical protein
CHPOJDPL_00632	CDS	921				hypothetical protein
CHPOJDPL_00633	CDS	816	tcdA	6.1.-.-	COG1179	tRNA threonylcarbamoyladenosine dehydratase
CHPOJDPL_00634	CDS	1725	sufS_1	4.4.1.16		Cysteine desulfurase
CHPOJDPL_00635	CDS	1251				hypothetical protein
CHPOJDPL_00636	CDS	996	nodD2			Nodulation protein D 2
CHPOJDPL_00637	CDS	462				hypothetical protein
CHPOJDPL_00638	CDS	771	ftsA_1		COG0849	Cell division protein FtsA
CHPOJDPL_00639	CDS	795	ftsQ		COG1589	Cell division protein FtsQ
CHPOJDPL_00640	CDS	939	ddl_1	6.3.2.4		D-alanine--D-alanine ligase
CHPOJDPL_00641	CDS	1449	murC	6.3.2.8	COG0773	UDP-N-acetylmuramate--L-alanine ligase
CHPOJDPL_00642	CDS	1128	murG	2.4.1.227	COG0707	UDP-N-acetylglucosamine--N-acetylmuramyl-(pentapeptide) pyrophosphoryl-undecaprenol N-acetylglucosamine transferase
CHPOJDPL_00643	CDS	1215	ftsW	2.4.1.129	COG0772	putative peptidoglycan glycosyltransferase FtsW
CHPOJDPL_00644	CDS	1368	murD	6.3.2.9	COG0771	UDP-N-acetylmuramoylalanine--D-glutamate ligase
CHPOJDPL_00645	CDS	1083	mraY	2.7.8.13	COG0472	Phospho-N-acetylmuramoyl-pentapeptide-transferase
CHPOJDPL_00646	CDS	1410	murF	6.3.2.10	COG0770	UDP-N-acetylmuramoyl-tripeptide--D-alanyl-D-alanine ligase
CHPOJDPL_00647	CDS	1488	murE	6.3.2.13	COG0769	UDP-N-acetylmuramoyl-L-alanyl-D-glutamate--2,6-diaminopimelate ligase
CHPOJDPL_00648	CDS	1776	ftsI	3.4.16.4	COG0768	Peptidoglycan D,D-transpeptidase FtsI
CHPOJDPL_00649	CDS	309	ftsL			Cell division protein FtsL
CHPOJDPL_00650	CDS	972	rsmH	2.1.1.199	COG0275	Ribosomal RNA small subunit methyltransferase H
CHPOJDPL_00651	CDS	456	mraZ		COG2001	Transcriptional regulator MraZ
CHPOJDPL_00652	CDS	501				hypothetical protein
CHPOJDPL_00653	CDS	792	rsmI	2.1.1.198	COG0313	Ribosomal RNA small subunit methyltransferase I
CHPOJDPL_00654	CDS	1902	lpoA		COG3107	Penicillin-binding protein activator LpoA
CHPOJDPL_00655	CDS	375				hypothetical protein
CHPOJDPL_00656	CDS	585	gmhA_2	5.3.1.28	COG0279	Phosphoheptose isomerase
CHPOJDPL_00657	CDS	582				hypothetical protein
CHPOJDPL_00658	CDS	1338				hypothetical protein
CHPOJDPL_00659	CDS	1317				hypothetical protein
CHPOJDPL_00660	CDS	822				hypothetical protein
CHPOJDPL_00661	CDS	249				hypothetical protein
CHPOJDPL_00662	CDS	666				hypothetical protein
CHPOJDPL_00663	CDS	3534				hypothetical protein
CHPOJDPL_00664	CDS	312	yqcC		COG3098	putative protein YqcC
CHPOJDPL_00665	CDS	402				hypothetical protein
CHPOJDPL_00666	CDS	2349	mrcB		COG0744	Penicillin-binding protein 1B
CHPOJDPL_00667	CDS	330				hypothetical protein
CHPOJDPL_00668	CDS	765	moeB	2.7.7.80	COG0476	Molybdopterin-synthase adenylyltransferase
CHPOJDPL_00669	CDS	387	gcvH		COG0509	Glycine cleavage system H protein
CHPOJDPL_00670	CDS	2130	btuB_2			Vitamin B12 transporter BtuB
CHPOJDPL_00671	CDS	531				hypothetical protein
CHPOJDPL_00672	CDS	2403	rcsC_3	2.7.13.3		Sensor histidine kinase RcsC
CHPOJDPL_00673	CDS	390				hypothetical protein
CHPOJDPL_00674	CDS	903				hypothetical protein
CHPOJDPL_00675	CDS	273				hypothetical protein
CHPOJDPL_00676	CDS	1203	mshA_2	2.4.1.250		D-inositol-3-phosphate glycosyltransferase
CHPOJDPL_00677	CDS	1185	mshA_3	2.4.1.250		D-inositol-3-phosphate glycosyltransferase
CHPOJDPL_00678	CDS	963				hypothetical protein
CHPOJDPL_00679	CDS	1197				hypothetical protein
CHPOJDPL_00680	CDS	1110				hypothetical protein
CHPOJDPL_00681	CDS	1125	mshA_4	2.4.1.250		D-inositol-3-phosphate glycosyltransferase
CHPOJDPL_00682	CDS	1137	rfaG	2.4.-.-		Lipopolysaccharide core biosynthesis protein RfaG
CHPOJDPL_00683	CDS	798				hypothetical protein
CHPOJDPL_00684	CDS	1335	rkpK_2	1.1.1.22	COG1004	UDP-glucose 6-dehydrogenase
CHPOJDPL_00685	CDS	1008	wbgU_3	5.1.3.7		UDP-N-acetylglucosamine 4-epimerase
CHPOJDPL_00686	CDS	1044	astA	2.3.1.109	COG3138	Arginine N-succinyltransferase
CHPOJDPL_00687	CDS	252				hypothetical protein
CHPOJDPL_00688	CDS	1482	astD	1.2.1.71	COG1012	N-succinylglutamate 5-semialdehyde dehydrogenase
CHPOJDPL_00689	CDS	1338	astB	3.5.3.23	COG3724	N-succinylarginine dihydrolase
CHPOJDPL_00690	CDS	3675				hypothetical protein
CHPOJDPL_00691	CDS	609	yohC			Inner membrane protein YohC
CHPOJDPL_00692	CDS	519	sprT			Protein SprT
CHPOJDPL_00693	CDS	1815	recQ_1	3.6.4.12	COG0514	ATP-dependent DNA helicase RecQ
CHPOJDPL_00694	CDS	579				hypothetical protein
CHPOJDPL_00695	CDS	306				hypothetical protein
CHPOJDPL_00696	CDS	366				hypothetical protein
CHPOJDPL_00697	CDS	312	ihfA		COG0776	Integration host factor subunit alpha
CHPOJDPL_00698	CDS	2379	pheT	6.1.1.20	COG0072	Phenylalanine--tRNA ligase beta subunit
CHPOJDPL_00699	CDS	1029	pheS	6.1.1.20	COG0016	Phenylalanine--tRNA ligase alpha subunit
CHPOJDPL_00700	CDS	273				hypothetical protein
CHPOJDPL_00701	CDS	1278	yjhB_1			Putative metabolite transport protein YjhB
CHPOJDPL_00702	CDS	1167				hypothetical protein
CHPOJDPL_00703	CDS	114				hypothetical protein
CHPOJDPL_00704	CDS	1560	sglT_1			Sodium/glucose cotransporter
CHPOJDPL_00705	CDS	765				hypothetical protein
CHPOJDPL_00706	CDS	1425	aspA	4.3.1.1	COG1027	Aspartate ammonia-lyase
CHPOJDPL_00707	CDS	264				hypothetical protein
CHPOJDPL_00708	CDS	180				hypothetical protein
CHPOJDPL_00709	CDS	648	todT			Response regulator protein TodT
CHPOJDPL_00710	CDS	264				hypothetical protein
CHPOJDPL_00711	CDS	1323	sbcB	3.1.11.1	COG2925	Exodeoxyribonuclease I
CHPOJDPL_00712	CDS	369				hypothetical protein
CHPOJDPL_00713	CDS	294				hypothetical protein
CHPOJDPL_00714	CDS	1227	nqrF	7.2.1.1	COG2871	Na(+)-translocating NADH-quinone reductase subunit F
CHPOJDPL_00715	CDS	597	nqrE	7.2.1.1	COG2209	Na(+)-translocating NADH-quinone reductase subunit E
CHPOJDPL_00716	CDS	666	nqrD	7.2.1.1	COG1347	Na(+)-translocating NADH-quinone reductase subunit D
CHPOJDPL_00717	CDS	798	nqrC	7.2.1.1	COG2869	Na(+)-translocating NADH-quinone reductase subunit C
CHPOJDPL_00718	CDS	1200	nqrB	7.2.1.1	COG1805	Na(+)-translocating NADH-quinone reductase subunit B
CHPOJDPL_00719	CDS	1338	nqrA	7.2.1.1	COG1726	Na(+)-translocating NADH-quinone reductase subunit A
CHPOJDPL_00720	CDS	783	ycfH	3.1.-.-	COG0084	putative metal-dependent hydrolase YcfH
CHPOJDPL_00721	CDS	342				hypothetical protein
CHPOJDPL_00722	CDS	1002	holB	2.7.7.7	COG0470	DNA polymerase III subunit delta'
CHPOJDPL_00723	CDS	633	tmk	2.7.4.9	COG0125	Thymidylate kinase
CHPOJDPL_00724	CDS	1056	mltG	4.2.2.-	COG1559	Endolytic murein transglycosylase
CHPOJDPL_00725	CDS	819	pabC	4.1.3.38	COG0115	Aminodeoxychorismate lyase
CHPOJDPL_00726	CDS	1278	fabF	2.3.1.179	COG0304	3-oxoacyl-[acyl-carrier-protein] synthase 2
CHPOJDPL_00727	CDS	234	acpP_1			Acyl carrier protein
CHPOJDPL_00728	CDS	756	fabG	1.1.1.100		3-oxoacyl-[acyl-carrier-protein] reductase FabG
CHPOJDPL_00729	CDS	939	fabD	2.3.1.39	COG0331	Malonyl CoA-acyl carrier protein transacylase
CHPOJDPL_00730	CDS	3519				hypothetical protein
CHPOJDPL_00731	CDS	1080				hypothetical protein
CHPOJDPL_00732	CDS	729				hypothetical protein
CHPOJDPL_00733	CDS	2139	sthA_1	1.6.1.1		Soluble pyridine nucleotide transhydrogenase
CHPOJDPL_00734	CDS	1011	hemB	4.2.1.24	COG0113	Delta-aminolevulinic acid dehydratase
CHPOJDPL_00735	CDS	927				hypothetical protein
CHPOJDPL_00736	CDS	2190	ppk	2.7.4.1		Polyphosphate kinase
CHPOJDPL_00737	CDS	807	nit1	3.5.1.128		Deaminated glutathione amidase
CHPOJDPL_00738	CDS	486				hypothetical protein
CHPOJDPL_00739	CDS	2286	ptsP	2.7.3.9	COG3605	Phosphoenolpyruvate-dependent phosphotransferase system
CHPOJDPL_00740	CDS	120				hypothetical protein
CHPOJDPL_00741	CDS	489	rppH	3.6.1.-	COG0494	RNA pyrophosphohydrolase
CHPOJDPL_00742	CDS	168				hypothetical protein
CHPOJDPL_00743	CDS	690				hypothetical protein
CHPOJDPL_00744	CDS	282				hypothetical protein
CHPOJDPL_00745	CDS	126				hypothetical protein
CHPOJDPL_00746	CDS	228				hypothetical protein
CHPOJDPL_00747	CDS	1107				hypothetical protein
CHPOJDPL_00748	CDS	657	can	4.2.1.1	COG0288	Carbonic anhydrase 2
CHPOJDPL_00749	CDS	1239	mtr_2			Tryptophan-specific transport protein
CHPOJDPL_00750	CDS	666	tnaA	4.1.99.1		Tryptophanase
CHPOJDPL_00751	CDS	1200				hypothetical protein
CHPOJDPL_00752	CDS	120				hypothetical protein
CHPOJDPL_00753	CDS	1953	speA	4.1.1.19		Biosynthetic arginine decarboxylase
CHPOJDPL_00754	CDS	924	speB	3.5.3.11	COG0010	Agmatinase
CHPOJDPL_00755	CDS	1164	metK_1	2.5.1.6	COG0192	S-adenosylmethionine synthase
CHPOJDPL_00756	CDS	894				hypothetical protein
CHPOJDPL_00757	CDS	1023	wecH	2.3.1.-	COG3274	O-acetyltransferase WecH
CHPOJDPL_00758	CDS	501				hypothetical protein
CHPOJDPL_00759	CDS	978				hypothetical protein
CHPOJDPL_00760	CDS	360	yffB		COG1393	Protein YffB
CHPOJDPL_00761	CDS	1038	dapD	2.3.1.117	COG2171	2,3,4,5-tetrahydropyridine-2,6-dicarboxylate N-succinyltransferase
CHPOJDPL_00762	CDS	405				hypothetical protein
CHPOJDPL_00763	CDS	1323				hypothetical protein
CHPOJDPL_00764	CDS	2466				hypothetical protein
CHPOJDPL_00765	CDS	2691				hypothetical protein
CHPOJDPL_00766	CDS	135				hypothetical protein
CHPOJDPL_00767	CDS	354				hypothetical protein
CHPOJDPL_00768	CDS	192				hypothetical protein
CHPOJDPL_00769	CDS	819	csqR		COG1349	HTH-type transcriptional repressor CsqR
CHPOJDPL_00770	CDS	900	yihV	2.7.1.184		Sulfofructose kinase
CHPOJDPL_00771	CDS	873	ydjI		COG0191	putative protein YdjI
CHPOJDPL_00772	CDS	1434				hypothetical protein
CHPOJDPL_00773	CDS	942	tpiA_1			Triosephosphate isomerase
CHPOJDPL_00774	CDS	936				hypothetical protein
CHPOJDPL_00775	CDS	1908				hypothetical protein
CHPOJDPL_00776	CDS	831	kduI	5.3.1.17	COG3717	4-deoxy-L-threo-5-hexosulose-uronate ketol-isomerase
CHPOJDPL_00777	CDS	759	kduD	1.1.1.127		2-dehydro-3-deoxy-D-gluconate 5-dehydrogenase
CHPOJDPL_00778	CDS	645	eda		COG0800	Putative KHG/KDPG aldolase
CHPOJDPL_00779	CDS	948	kdgK	2.7.1.45		2-dehydro-3-deoxygluconokinase
CHPOJDPL_00780	CDS	756	fpuC	7.2.2.-	COG1120	Petrobactin import ATP-binding protein FpuC
CHPOJDPL_00781	CDS	996	hmuU_1		COG0609	Hemin transport system permease protein HmuU
CHPOJDPL_00782	CDS	933				hypothetical protein
CHPOJDPL_00783	CDS	636	larB	2.5.1.143	COG1691	Pyridinium-3,5-biscarboxylic acid mononucleotide synthase
CHPOJDPL_00784	CDS	801	larE	4.4.1.37	COG1606	Pyridinium-3,5-bisthiocarboxylic acid mononucleotide synthase
CHPOJDPL_00785	CDS	1209	larC	4.99.1.12		Pyridinium-3,5-bisthiocarboxylic acid mononucleotide nickel insertion protein
CHPOJDPL_00786	CDS	327				hypothetical protein
CHPOJDPL_00787	CDS	1002				hypothetical protein
CHPOJDPL_00788	CDS	1329	adiC		COG0531	Arginine/agmatine antiporter
CHPOJDPL_00789	CDS	2526	adiA	4.1.1.19	COG1982	Biodegradative arginine decarboxylase
CHPOJDPL_00790	CDS	1389	ntpB			V-type sodium ATPase subunit B
CHPOJDPL_00791	CDS	627	atpD_1			V-type ATP synthase subunit D
CHPOJDPL_00792	CDS	1845				hypothetical protein
CHPOJDPL_00793	CDS	450				hypothetical protein
CHPOJDPL_00794	CDS	681	atpE			V-type proton ATPase subunit E
CHPOJDPL_00795	CDS	480				hypothetical protein
CHPOJDPL_00796	CDS	1674	atpA_1	7.1.2.2	COG1155	V-type ATP synthase alpha chain
CHPOJDPL_00797	CDS	579				hypothetical protein
CHPOJDPL_00798	CDS	1746	ggt	3.4.19.13	COG0405	Glutathione hydrolase proenzyme
CHPOJDPL_00799	CDS	180				hypothetical protein
CHPOJDPL_00800	CDS	276				hypothetical protein
CHPOJDPL_00801	CDS	246				hypothetical protein
CHPOJDPL_00802	CDS	939	liuE	4.1.3.26	COG0119	3-hydroxy-3-isohexenylglutaryl-CoA/hydroxy-methylglutaryl-CoA lyase
CHPOJDPL_00803	CDS	591	rcsC_4	2.7.13.3		Sensor histidine kinase RcsC
CHPOJDPL_00804	CDS	1038				hypothetical protein
CHPOJDPL_00805	CDS	1113				hypothetical protein
CHPOJDPL_00806	CDS	996	nagZ	3.2.1.52	COG1472	Beta-hexosaminidase
CHPOJDPL_00807	CDS	483				hypothetical protein
CHPOJDPL_00808	CDS	459				hypothetical protein
CHPOJDPL_00809	CDS	597	lexA_1	3.4.21.88	COG1974	LexA repressor
CHPOJDPL_00810	CDS	444	sulA		COG5404	Cell division inhibitor SulA
CHPOJDPL_00811	CDS	243				hypothetical protein
CHPOJDPL_00812	CDS	2646	topA	5.6.2.1	COG0550	DNA topoisomerase 1
CHPOJDPL_00813	CDS	2682				hypothetical protein
CHPOJDPL_00814	CDS	1614				hypothetical protein
CHPOJDPL_00815	CDS	753	fabG3	1.1.1.53		3-alpha-(or 20-beta)-hydroxysteroid dehydrogenase
CHPOJDPL_00816	CDS	213				hypothetical protein
CHPOJDPL_00817	CDS	1023				hypothetical protein
CHPOJDPL_00818	CDS	1476	dapb1	3.4.14.-		Dipeptidyl aminopeptidase BI
CHPOJDPL_00819	CDS	672				hypothetical protein
CHPOJDPL_00820	CDS	1533				hypothetical protein
CHPOJDPL_00821	CDS	1227				hypothetical protein
CHPOJDPL_00822	CDS	540				hypothetical protein
CHPOJDPL_00823	CDS	1335				hypothetical protein
CHPOJDPL_00824	CDS	441				hypothetical protein
CHPOJDPL_00825	CDS	1536				hypothetical protein
CHPOJDPL_00826	CDS	522				hypothetical protein
CHPOJDPL_00827	CDS	2172				hypothetical protein
CHPOJDPL_00828	CDS	1365				hypothetical protein
CHPOJDPL_00829	CDS	1656				hypothetical protein
CHPOJDPL_00830	CDS	2064				hypothetical protein
CHPOJDPL_00831	CDS	2448				hypothetical protein
CHPOJDPL_00832	CDS	456				hypothetical protein
CHPOJDPL_00833	CDS	795				hypothetical protein
CHPOJDPL_00834	CDS	201				hypothetical protein
CHPOJDPL_00835	CDS	714				hypothetical protein
CHPOJDPL_00836	CDS	702	queH	1.17.99.6	COG1636	Epoxyqueuosine reductase QueH
CHPOJDPL_00837	CDS	939	dcyD	4.4.1.15	COG2515	D-cysteine desulfhydrase
CHPOJDPL_00838	CDS	576				hypothetical protein
CHPOJDPL_00839	CDS	978				hypothetical protein
CHPOJDPL_00840	CDS	885	nadK	2.7.1.23	COG0061	NAD kinase
CHPOJDPL_00841	CDS	867	glpG	3.4.21.105		Rhomboid protease GlpG
CHPOJDPL_00842	CDS	258				hypothetical protein
CHPOJDPL_00843	CDS	855				hypothetical protein
CHPOJDPL_00844	CDS	2631	pepN	3.4.11.2	COG0308	Aminopeptidase N
CHPOJDPL_00845	CDS	1224	pknD_1	2.7.11.1		Serine/threonine-protein kinase PknD
CHPOJDPL_00846	CDS	258				hypothetical protein
CHPOJDPL_00847	CDS	813				hypothetical protein
CHPOJDPL_00848	CDS	426	copA_1	7.2.2.8	COG2217	Copper-exporting P-type ATPase
CHPOJDPL_00849	CDS	1470				hypothetical protein
CHPOJDPL_00850	CDS	156				hypothetical protein
CHPOJDPL_00851	CDS	348				hypothetical protein
CHPOJDPL_00852	CDS	1350				hypothetical protein
CHPOJDPL_00853	CDS	2013				hypothetical protein
CHPOJDPL_00854	CDS	2550				hypothetical protein
CHPOJDPL_00855	CDS	729	frp	1.5.1.38		NADPH-flavin oxidoreductase
CHPOJDPL_00856	CDS	996				hypothetical protein
CHPOJDPL_00857	CDS	1005				hypothetical protein
CHPOJDPL_00858	CDS	618				hypothetical protein
CHPOJDPL_00859	CDS	195				hypothetical protein
CHPOJDPL_00860	CDS	612				hypothetical protein
CHPOJDPL_00861	CDS	3147				hypothetical protein
CHPOJDPL_00862	CDS	393				hypothetical protein
CHPOJDPL_00863	CDS	483				hypothetical protein
CHPOJDPL_00864	CDS	2370				hypothetical protein
CHPOJDPL_00865	CDS	1782				hypothetical protein
CHPOJDPL_00866	CDS	249				hypothetical protein
CHPOJDPL_00867	CDS	2709				hypothetical protein
CHPOJDPL_00868	CDS	324				hypothetical protein
CHPOJDPL_00869	CDS	3069				hypothetical protein
CHPOJDPL_00870	CDS	714				hypothetical protein
CHPOJDPL_00871	CDS	438				hypothetical protein
CHPOJDPL_00872	CDS	2757				hypothetical protein
CHPOJDPL_00873	CDS	252				hypothetical protein
CHPOJDPL_00874	CDS	1425				hypothetical protein
CHPOJDPL_00875	CDS	669	yfkO	1.-.-.-	COG0778	Putative NAD(P)H nitroreductase YfkO
CHPOJDPL_00876	CDS	213				hypothetical protein
CHPOJDPL_00877	CDS	858	menH_1	4.2.99.20		2-succinyl-6-hydroxy-2,4-cyclohexadiene-1-carboxylate synthase
CHPOJDPL_00878	CDS	885				hypothetical protein
CHPOJDPL_00879	CDS	540	yaeQ		COG4681	putative protein YaeQ
CHPOJDPL_00880	CDS	240				hypothetical protein
CHPOJDPL_00881	CDS	666				hypothetical protein
CHPOJDPL_00882	CDS	1434	ftsK		COG1674	DNA translocase FtsK
CHPOJDPL_00883	CDS	693	lolA		COG2834	Outer-membrane lipoprotein carrier protein
CHPOJDPL_00884	CDS	1320	rarA		COG2256	Replication-associated recombination protein A
CHPOJDPL_00885	CDS	402	crcB		COG0239	Putative fluoride ion transporter CrcB
CHPOJDPL_00886	CDS	1287	serS	6.1.1.11	COG0172	Serine--tRNA ligase
CHPOJDPL_00887	CDS	2382				hypothetical protein
CHPOJDPL_00888	CDS	1872				hypothetical protein
CHPOJDPL_00889	CDS	1446	yeeO_1		COG0534	putative FMN/FAD exporter YeeO
CHPOJDPL_00890	CDS	816	yeeZ		COG0451	Protein YeeZ
CHPOJDPL_00891	CDS	678	nfuA		COG0316	Fe/S biogenesis protein NfuA
CHPOJDPL_00892	CDS	1095				hypothetical protein
CHPOJDPL_00893	CDS	1683				hypothetical protein
CHPOJDPL_00894	CDS	978	ydhF	1.-.-.-	COG4989	Oxidoreductase YdhF
CHPOJDPL_00895	CDS	552				hypothetical protein
CHPOJDPL_00896	CDS	774			COG3385	IS4 family transposase ISArch9
CHPOJDPL_00897	CDS	396				hypothetical protein
CHPOJDPL_00898	CDS	105				hypothetical protein
CHPOJDPL_00899	CDS	1179				hypothetical protein
CHPOJDPL_00900	CDS	1935	topB	5.6.2.1	COG0550	DNA topoisomerase 3
CHPOJDPL_00901	CDS	588				hypothetical protein
CHPOJDPL_00902	CDS	636				hypothetical protein
CHPOJDPL_00903	CDS	90				hypothetical protein
CHPOJDPL_00904	CDS	570				hypothetical protein
CHPOJDPL_00905	CDS	2142	mutS_1			DNA mismatch repair protein MutS
CHPOJDPL_00906	CDS	627	yciO		COG0009	putative protein YciO
CHPOJDPL_00907	CDS	2319				hypothetical protein
CHPOJDPL_00908	CDS	2427				hypothetical protein
CHPOJDPL_00909	CDS	321				hypothetical protein
CHPOJDPL_00910	CDS	2352				hypothetical protein
CHPOJDPL_00911	CDS	99				hypothetical protein
CHPOJDPL_00912	CDS	2409				hypothetical protein
CHPOJDPL_00913	CDS	987				hypothetical protein
CHPOJDPL_00914	CDS	1071	rluC	5.4.99.24	COG0564	Ribosomal large subunit pseudouridine synthase C
CHPOJDPL_00915	CDS	210				hypothetical protein
CHPOJDPL_00916	CDS	147				hypothetical protein
CHPOJDPL_00917	CDS	3057	rne	3.1.26.12		Ribonuclease E
CHPOJDPL_00918	CDS	366				hypothetical protein
CHPOJDPL_00919	CDS	456				hypothetical protein
CHPOJDPL_00920	CDS	258				hypothetical protein
CHPOJDPL_00921	CDS	312				hypothetical protein
CHPOJDPL_00922	CDS	150				hypothetical protein
CHPOJDPL_00923	CDS	216	rpmE		COG0254	50S ribosomal protein L31
CHPOJDPL_00924	CDS	1257	maeB	1.1.1.40	COG0281	NADP-dependent malic enzyme
CHPOJDPL_00925	CDS	2772				hypothetical protein
CHPOJDPL_00926	CDS	2421	mrcA		COG5009	Penicillin-binding protein 1A
CHPOJDPL_00927	CDS	1065	ftsA_2			Cell division protein FtsA
CHPOJDPL_00928	CDS	564				hypothetical protein
CHPOJDPL_00929	CDS	612				hypothetical protein
CHPOJDPL_00930	CDS	525				hypothetical protein
CHPOJDPL_00931	CDS	2055	sctC_2			Type 3 secretion system secretin
CHPOJDPL_00932	CDS	513	aroK	2.7.1.71	COG0703	Shikimate kinase 1
CHPOJDPL_00933	CDS	1080	aroB	4.2.3.4	COG0337	3-dehydroquinate synthase
CHPOJDPL_00934	CDS	1056	hemE	4.1.1.37	COG0407	Uroporphyrinogen decarboxylase
CHPOJDPL_00935	CDS	3372				hypothetical protein
CHPOJDPL_00936	CDS	1875				hypothetical protein
CHPOJDPL_00937	CDS	1251				hypothetical protein
CHPOJDPL_00938	CDS	1359				hypothetical protein
CHPOJDPL_00939	CDS	216				hypothetical protein
CHPOJDPL_00940	CDS	354				hypothetical protein
CHPOJDPL_00941	CDS	987	yhcG_1	3.1.-.-	COG4804	Putative nuclease YhcG
CHPOJDPL_00942	CDS	222				hypothetical protein
CHPOJDPL_00943	CDS	126				hypothetical protein
CHPOJDPL_00944	CDS	222				hypothetical protein
CHPOJDPL_00945	CDS	591				hypothetical protein
CHPOJDPL_00946	CDS	375				hypothetical protein
CHPOJDPL_00947	CDS	972				hypothetical protein
CHPOJDPL_00948	CDS	687				hypothetical protein
CHPOJDPL_00949	CDS	171				hypothetical protein
CHPOJDPL_00950	CDS	309				hypothetical protein
CHPOJDPL_00951	CDS	306				hypothetical protein
CHPOJDPL_00952	CDS	267				hypothetical protein
CHPOJDPL_00953	CDS	276				hypothetical protein
CHPOJDPL_00954	CDS	252				hypothetical protein
CHPOJDPL_00955	CDS	441	epsM_1		COG3149	Type II secretion system protein M
CHPOJDPL_00956	CDS	1224				hypothetical protein
CHPOJDPL_00957	CDS	978	xcpX		COG3156	Type II secretion system protein K
CHPOJDPL_00958	CDS	732				hypothetical protein
CHPOJDPL_00959	CDS	387				hypothetical protein
CHPOJDPL_00960	CDS	495				hypothetical protein
CHPOJDPL_00961	CDS	450	xcpT		COG2165	Type II secretion system protein G
CHPOJDPL_00962	CDS	1221	epsF_1		COG1459	Type II secretion system protein F
CHPOJDPL_00963	CDS	1527	epsE_1		COG2804	Type II secretion system protein E
CHPOJDPL_00964	CDS	675				hypothetical protein
CHPOJDPL_00965	CDS	2022	xcpQ		COG1450	Secretin XcpQ
CHPOJDPL_00966	CDS	879	menA	2.5.1.74	COG1575	1,4-dihydroxy-2-naphthoate octaprenyltransferase
CHPOJDPL_00967	CDS	873	sucD	6.2.1.5	COG0074	Succinate--CoA ligase [ADP-forming] subunit alpha
CHPOJDPL_00968	CDS	1167	sucC	6.2.1.5	COG0045	Succinate--CoA ligase [ADP-forming] subunit beta
CHPOJDPL_00969	CDS	1440	lpdG	1.8.1.4	COG1249	Dihydrolipoyl dehydrogenase
CHPOJDPL_00970	CDS	1191	sucB	2.3.1.61	COG0508	Dihydrolipoyllysine-residue succinyltransferase component of 2-oxoglutarate dehydrogenase complex
CHPOJDPL_00971	CDS	456	sucA	1.2.4.2	COG0567	2-oxoglutarate dehydrogenase E1 component
CHPOJDPL_00972	CDS	1749				hypothetical protein
CHPOJDPL_00973	CDS	1548				hypothetical protein
CHPOJDPL_00974	CDS	324				hypothetical protein
CHPOJDPL_00975	CDS	231				hypothetical protein
CHPOJDPL_00976	CDS	234				hypothetical protein
CHPOJDPL_00977	CDS	912	fieF		COG0053	Ferrous-iron efflux pump FieF
CHPOJDPL_00978	CDS	609				hypothetical protein
CHPOJDPL_00979	CDS	3114	mdtB_1			Multidrug resistance protein MdtB
CHPOJDPL_00980	CDS	1110	ttgD_1			Toluene efflux pump periplasmic linker protein TtgD
CHPOJDPL_00981	CDS	1173				hypothetical protein
CHPOJDPL_00982	CDS	183				hypothetical protein
CHPOJDPL_00983	CDS	330				hypothetical protein
CHPOJDPL_00984	CDS	1071				hypothetical protein
CHPOJDPL_00985	CDS	1104	xerC_2			Tyrosine recombinase XerC
CHPOJDPL_00986	CDS	1227				hypothetical protein
CHPOJDPL_00987	CDS	3702				hypothetical protein
CHPOJDPL_00988	CDS	3381				hypothetical protein
CHPOJDPL_00989	CDS	759				hypothetical protein
CHPOJDPL_00990	tRNA	77				tRNA-Pro(cgg)
CHPOJDPL_00991	tRNA	77				tRNA-Pro(tgg)
CHPOJDPL_00992	CDS	510	ymdB	3.1.1.106	COG2110	O-acetyl-ADP-ribose deacetylase
CHPOJDPL_00993	CDS	1362	aroH	2.5.1.54	COG3200	Phospho-2-dehydro-3-deoxyheptonate aldolase
CHPOJDPL_00994	CDS	1125	bamC			Outer membrane protein assembly factor BamC
CHPOJDPL_00995	CDS	876	dapA	4.3.3.7	COG0329	4-hydroxy-tetrahydrodipicolinate synthase
CHPOJDPL_00996	CDS	198				hypothetical protein
CHPOJDPL_00997	CDS	504	bcp	1.11.1.15	COG1225	Putative peroxiredoxin bcp
CHPOJDPL_00998	CDS	294				hypothetical protein
CHPOJDPL_00999	CDS	1002				hypothetical protein
CHPOJDPL_01000	CDS	450	yqeY		COG1610	putative protein YqeY
CHPOJDPL_01001	CDS	1923	dnaG	2.7.7.-	COG0358	DNA primase
CHPOJDPL_01002	CDS	1839	rpoD		COG0568	RNA polymerase sigma factor RpoD
CHPOJDPL_01003	CDS	453				hypothetical protein
CHPOJDPL_01004	CDS	1146	pnp_1	2.7.7.8		Polyribonucleotide nucleotidyltransferase
CHPOJDPL_01005	CDS	1266	pnp_2	2.7.7.8		Polyribonucleotide nucleotidyltransferase
CHPOJDPL_01006	CDS	270	rpsO		COG0184	30S ribosomal protein S15
CHPOJDPL_01007	CDS	1080	truB	5.4.99.25	COG0130	tRNA pseudouridine synthase B
CHPOJDPL_01008	CDS	393	rbfA		COG0858	30S ribosome-binding factor
CHPOJDPL_01009	CDS	1704	infB		COG0532	Translation initiation factor IF-2
CHPOJDPL_01010	CDS	864				hypothetical protein
CHPOJDPL_01011	CDS	1494	nusA		COG0195	Transcription termination/antitermination protein NusA
CHPOJDPL_01012	CDS	459	rimP		COG0779	Ribosome maturation factor RimP
CHPOJDPL_01013	tRNA	77				tRNA-Met(cat)
CHPOJDPL_01014	CDS	396				hypothetical protein
CHPOJDPL_01015	CDS	729	lpxH	3.6.1.54	COG2908	UDP-2,3-diacylglucosamine hydrolase
CHPOJDPL_01016	CDS	513		5.2.1.8		Peptidyl-prolyl cis-trans isomerase cyp18
CHPOJDPL_01017	CDS	1740	glnS	6.1.1.18	COG0008	Glutamine--tRNA ligase
CHPOJDPL_01018	CDS	1383	cysS	6.1.1.16	COG0215	Cysteine--tRNA ligase
CHPOJDPL_01019	CDS	1062				hypothetical protein
CHPOJDPL_01020	CDS	1419	sdaA	4.3.1.17	COG1760	L-serine dehydratase 1
CHPOJDPL_01021	CDS	1266	sdaC		COG0814	Serine transporter
CHPOJDPL_01022	CDS	2970				hypothetical protein
CHPOJDPL_01023	CDS	186				hypothetical protein
CHPOJDPL_01024	CDS	1872				hypothetical protein
CHPOJDPL_01025	CDS	180	fabB	2.3.1.41		3-oxoacyl-[acyl-carrier-protein] synthase 1
CHPOJDPL_01026	CDS	1032	polA	2.7.7.7	COG0258	DNA polymerase I
CHPOJDPL_01027	CDS	4830	gdh	1.4.1.2	COG2902	NAD-specific glutamate dehydrogenase
CHPOJDPL_01028	CDS	237	rpmB		COG0227	50S ribosomal protein L28
CHPOJDPL_01029	CDS	168	rpmG		COG0267	50S ribosomal protein L33
CHPOJDPL_01030	CDS	1305				hypothetical protein
CHPOJDPL_01031	CDS	207				hypothetical protein
CHPOJDPL_01032	CDS	423				hypothetical protein
CHPOJDPL_01033	CDS	1824				hypothetical protein
CHPOJDPL_01034	CDS	1530	ppx	3.6.1.11	COG0248	Exopolyphosphatase
CHPOJDPL_01035	CDS	324	trxA_1		COG0526	Thioredoxin 1
CHPOJDPL_01036	CDS	1260	rho	3.6.4.-	COG1158	Transcription termination factor Rho
CHPOJDPL_01037	CDS	234				hypothetical protein
CHPOJDPL_01038	CDS	168				hypothetical protein
CHPOJDPL_01039	CDS	210				hypothetical protein
CHPOJDPL_01040	CDS	1383				hypothetical protein
CHPOJDPL_01041	CDS	705				hypothetical protein
CHPOJDPL_01042	CDS	756				hypothetical protein
CHPOJDPL_01043	CDS	474				hypothetical protein
CHPOJDPL_01044	CDS	471				hypothetical protein
CHPOJDPL_01045	CDS	219				hypothetical protein
CHPOJDPL_01046	CDS	885				hypothetical protein
CHPOJDPL_01047	CDS	2070				hypothetical protein
CHPOJDPL_01048	CDS	912				hypothetical protein
CHPOJDPL_01049	CDS	2253				hypothetical protein
CHPOJDPL_01050	CDS	1626				hypothetical protein
CHPOJDPL_01051	CDS	2148				hypothetical protein
CHPOJDPL_01052	CDS	1209				hypothetical protein
CHPOJDPL_01053	CDS	1023				hypothetical protein
CHPOJDPL_01054	CDS	390				hypothetical protein
CHPOJDPL_01055	CDS	291				hypothetical protein
CHPOJDPL_01056	CDS	1086				hypothetical protein
CHPOJDPL_01057	CDS	1056	yhcG_2	3.1.-.-	COG4804	Putative nuclease YhcG
CHPOJDPL_01058	CDS	1173	fadA	2.3.1.16		3-ketoacyl-CoA thiolase
CHPOJDPL_01059	CDS	258	fadB_1			Fatty acid oxidation complex subunit alpha
CHPOJDPL_01060	CDS	2148	fadB_2			Fatty acid oxidation complex subunit alpha
CHPOJDPL_01061	CDS	438	uspA2		COG0589	Universal stress protein A
CHPOJDPL_01062	CDS	1896	uup		COG0488	ABC transporter ATP-binding protein uup
CHPOJDPL_01063	CDS	1227				hypothetical protein
CHPOJDPL_01064	CDS	444	sixA	3.1.3.-	COG2062	Phosphohistidine phosphatase SixA
CHPOJDPL_01065	CDS	327				hypothetical protein
CHPOJDPL_01066	CDS	1044	gpsA	1.1.1.94		Glycerol-3-phosphate dehydrogenase [NAD(P)+]
CHPOJDPL_01067	CDS	537	fabA	4.2.1.59	COG0764	3-hydroxydecanoyl-[acyl-carrier-protein] dehydratase
CHPOJDPL_01068	CDS	669				hypothetical protein
CHPOJDPL_01069	CDS	447				hypothetical protein
CHPOJDPL_01070	CDS	2163				hypothetical protein
CHPOJDPL_01071	CDS	915				hypothetical protein
CHPOJDPL_01072	CDS	552				hypothetical protein
CHPOJDPL_01073	CDS	924				hypothetical protein
CHPOJDPL_01074	CDS	483				hypothetical protein
CHPOJDPL_01075	CDS	417				hypothetical protein
CHPOJDPL_01076	CDS	741				hypothetical protein
CHPOJDPL_01077	CDS	663				hypothetical protein
CHPOJDPL_01078	CDS	1449				hypothetical protein
CHPOJDPL_01079	CDS	858				hypothetical protein
CHPOJDPL_01080	CDS	1467				hypothetical protein
CHPOJDPL_01081	CDS	321				hypothetical protein
CHPOJDPL_01082	CDS	612				hypothetical protein
CHPOJDPL_01083	CDS	2472				hypothetical protein
CHPOJDPL_01084	CDS	972				hypothetical protein
CHPOJDPL_01085	CDS	420				hypothetical protein
CHPOJDPL_01086	CDS	906				hypothetical protein
CHPOJDPL_01087	CDS	4485				hypothetical protein
CHPOJDPL_01088	CDS	921	pyrB	2.1.3.2	COG0540	Aspartate carbamoyltransferase catalytic subunit
CHPOJDPL_01089	CDS	459	pyrI		COG1781	Aspartate carbamoyltransferase regulatory chain
CHPOJDPL_01090	CDS	237				hypothetical protein
CHPOJDPL_01091	CDS	192				hypothetical protein
CHPOJDPL_01092	CDS	1377	rhlB_2	3.6.4.13	COG0513	ATP-dependent RNA helicase RhlB
CHPOJDPL_01093	CDS	828				hypothetical protein
CHPOJDPL_01094	CDS	1206				hypothetical protein
CHPOJDPL_01095	CDS	771	yaaA		COG3022	Peroxide stress resistance protein YaaA
CHPOJDPL_01096	CDS	2013	rep_1	3.6.4.12	COG0210	ATP-dependent DNA helicase Rep
CHPOJDPL_01097	CDS	513				hypothetical protein
CHPOJDPL_01098	CDS	2622	alaS	6.1.1.7	COG0013	Alanine--tRNA ligase
CHPOJDPL_01099	CDS	1269	lysC	2.7.2.4	COG0527	Aspartate kinase Ask_LysC
CHPOJDPL_01100	CDS	252	csrA			Translational regulator CsrA
CHPOJDPL_01101	tRNA	93				tRNA-Ser(gct)
CHPOJDPL_01102	CDS	789				hypothetical protein
CHPOJDPL_01103	CDS	7437				hypothetical protein
CHPOJDPL_01104	CDS	303				hypothetical protein
CHPOJDPL_01105	CDS	813	ygdG	3.1.-.-	COG0258	Flap endonuclease Xni
CHPOJDPL_01106	CDS	2592	acnB	4.2.1.3	COG1049	Aconitate hydratase B
CHPOJDPL_01107	CDS	1377	ppnN	3.2.2.-	COG1611	Pyrimidine/purine nucleotide 5'-monophosphate nucleosidase
CHPOJDPL_01108	CDS	528	yfcD	3.6.-.-		putative Nudix hydrolase YfcD
CHPOJDPL_01109	CDS	618	ribC	2.5.1.9	COG0307	Riboflavin synthase
CHPOJDPL_01110	CDS	2409	lon2	3.4.21.53	COG0466	Lon protease 2
CHPOJDPL_01111	CDS	489				hypothetical protein
CHPOJDPL_01112	tRNA	77				tRNA-Pro(tgg)
CHPOJDPL_01113	tRNA	77				tRNA-Arg(tct)
CHPOJDPL_01114	CDS	189				hypothetical protein
CHPOJDPL_01115	CDS	2778				hypothetical protein
CHPOJDPL_01116	CDS	441				hypothetical protein
CHPOJDPL_01117	CDS	417				hypothetical protein
CHPOJDPL_01118	CDS	231				hypothetical protein
CHPOJDPL_01119	CDS	153				hypothetical protein
CHPOJDPL_01120	CDS	246				hypothetical protein
CHPOJDPL_01121	CDS	336				hypothetical protein
CHPOJDPL_01122	CDS	894				hypothetical protein
CHPOJDPL_01123	CDS	183				hypothetical protein
CHPOJDPL_01124	CDS	156				hypothetical protein
CHPOJDPL_01125	CDS	183				hypothetical protein
CHPOJDPL_01126	CDS	426				hypothetical protein
CHPOJDPL_01127	CDS	1743				hypothetical protein
CHPOJDPL_01128	CDS	1455	melB_1		COG2211	Melibiose carrier protein
CHPOJDPL_01129	CDS	288	rafA_1	3.2.1.22		Alpha-galactosidase
CHPOJDPL_01130	CDS	1875	rafA_2	3.2.1.22		Alpha-galactosidase
CHPOJDPL_01131	CDS	1917	htpG		COG0326	Chaperone protein HtpG
CHPOJDPL_01132	CDS	663				hypothetical protein
CHPOJDPL_01133	CDS	1095	mdtA			Multidrug resistance protein MdtA
CHPOJDPL_01134	CDS	3090	mdtB_2			Multidrug resistance protein MdtB
CHPOJDPL_01135	CDS	1113				hypothetical protein
CHPOJDPL_01136	CDS	1209	mdtL			Multidrug resistance protein MdtL
CHPOJDPL_01137	CDS	438	tadA_1	3.5.4.33		tRNA-specific adenosine deaminase
CHPOJDPL_01138	CDS	3906				hypothetical protein
CHPOJDPL_01139	CDS	537				hypothetical protein
CHPOJDPL_01140	CDS	570				hypothetical protein
CHPOJDPL_01141	CDS	825	bepA_2	3.4.-.-		Beta-barrel assembly-enhancing protease
CHPOJDPL_01142	CDS	2313	metE	2.1.1.14	COG0620	5-methyltetrahydropteroyltriglutamate--homocysteine methyltransferase
CHPOJDPL_01143	CDS	573				hypothetical protein
CHPOJDPL_01144	CDS	747				hypothetical protein
CHPOJDPL_01145	CDS	555				hypothetical protein
CHPOJDPL_01146	CDS	1266	fadL		COG2067	Long-chain fatty acid transport protein
CHPOJDPL_01147	CDS	792	glnQ			Glutamine transport ATP-binding protein GlnQ
CHPOJDPL_01148	CDS	1086	yhdY		COG0765	Inner membrane amino-acid ABC transporter permease protein YhdY
CHPOJDPL_01149	CDS	1197				hypothetical protein
CHPOJDPL_01150	CDS	1017	yhdW			Putative amino-acid ABC transporter-binding protein YhdW
CHPOJDPL_01151	CDS	552	folE	3.5.4.16	COG0302	GTP cyclohydrolase 1
CHPOJDPL_01152	CDS	264				hypothetical protein
CHPOJDPL_01153	CDS	342	hinT	3.9.1.-	COG0537	Purine nucleoside phosphoramidase
CHPOJDPL_01154	CDS	738	cysZ		COG2981	Sulfate transporter CysZ
CHPOJDPL_01155	CDS	921		4.3.1.9	COG0492	Glucosaminate ammonia-lyase
CHPOJDPL_01156	CDS	3261				hypothetical protein
CHPOJDPL_01157	CDS	861				hypothetical protein
CHPOJDPL_01158	CDS	1029				hypothetical protein
CHPOJDPL_01159	CDS	150				hypothetical protein
CHPOJDPL_01160	CDS	540				hypothetical protein
CHPOJDPL_01161	CDS	651				hypothetical protein
CHPOJDPL_01162	CDS	2667				hypothetical protein
CHPOJDPL_01163	CDS	1404				hypothetical protein
CHPOJDPL_01164	CDS	978	gshB	6.3.2.3		Glutathione synthetase
CHPOJDPL_01165	CDS	1083	cpg2_1	3.4.17.11		Carboxypeptidase G2
CHPOJDPL_01166	CDS	192				hypothetical protein
CHPOJDPL_01167	CDS	1419				hypothetical protein
CHPOJDPL_01168	CDS	912	hdpA	3.1.3.-		Dihydroxyacetone phosphatase
CHPOJDPL_01169	CDS	1584				hypothetical protein
CHPOJDPL_01170	CDS	684				hypothetical protein
CHPOJDPL_01171	CDS	576	ydjA	1.-.-.-	COG0778	Putative NAD(P)H nitroreductase YdjA
CHPOJDPL_01172	CDS	465				hypothetical protein
CHPOJDPL_01173	CDS	300	ycgL			Protein YcgL
CHPOJDPL_01174	CDS	1170	rnd	3.1.13.5	COG0349	Ribonuclease D
CHPOJDPL_01175	CDS	888	htpX	3.4.24.-	COG0501	Protease HtpX
CHPOJDPL_01176	CDS	300				hypothetical protein
CHPOJDPL_01177	CDS	1215	alaA	2.6.1.2	COG0436	Glutamate-pyruvate aminotransferase AlaA
CHPOJDPL_01178	CDS	393	msrB	1.8.4.12	COG0229	Peptide methionine sulfoxide reductase MsrB
CHPOJDPL_01179	CDS	567	yeiP		COG0231	Elongation factor P-like protein
CHPOJDPL_01180	CDS	204				hypothetical protein
CHPOJDPL_01181	CDS	1881				hypothetical protein
CHPOJDPL_01182	CDS	588				hypothetical protein
CHPOJDPL_01183	CDS	402				hypothetical protein
CHPOJDPL_01184	CDS	1719	proS	6.1.1.15	COG0442	Proline--tRNA ligase
CHPOJDPL_01185	CDS	444				hypothetical protein
CHPOJDPL_01186	CDS	192	slyX			Protein SlyX
CHPOJDPL_01187	CDS	573				hypothetical protein
CHPOJDPL_01188	CDS	477				hypothetical protein
CHPOJDPL_01189	CDS	465				hypothetical protein
CHPOJDPL_01190	CDS	1470				hypothetical protein
CHPOJDPL_01191	CDS	273				hypothetical protein
CHPOJDPL_01192	CDS	1785	aspS	6.1.1.23	COG0173	Aspartate--tRNA(Asp/Asn) ligase
CHPOJDPL_01193	CDS	747	pmpR		COG0217	Transcriptional regulatory protein PmpR
CHPOJDPL_01194	CDS	3606				hypothetical protein
CHPOJDPL_01195	CDS	3120				hypothetical protein
CHPOJDPL_01196	CDS	972				hypothetical protein
CHPOJDPL_01197	tRNA	77				tRNA-Arg(cct)
CHPOJDPL_01198	CDS	1032				hypothetical protein
CHPOJDPL_01199	CDS	210				hypothetical protein
CHPOJDPL_01200	CDS	276				hypothetical protein
CHPOJDPL_01201	CDS	291				hypothetical protein
CHPOJDPL_01202	CDS	282				hypothetical protein
CHPOJDPL_01203	CDS	333				hypothetical protein
CHPOJDPL_01204	CDS	348				hypothetical protein
CHPOJDPL_01205	CDS	915	rdgC_1		COG2974	Recombination-associated protein RdgC
CHPOJDPL_01206	CDS	255				hypothetical protein
CHPOJDPL_01207	CDS	267				hypothetical protein
CHPOJDPL_01208	CDS	546				hypothetical protein
CHPOJDPL_01209	CDS	342				hypothetical protein
CHPOJDPL_01210	CDS	465				hypothetical protein
CHPOJDPL_01211	CDS	225				hypothetical protein
CHPOJDPL_01212	CDS	1065				hypothetical protein
CHPOJDPL_01213	CDS	843				hypothetical protein
CHPOJDPL_01214	CDS	285				hypothetical protein
CHPOJDPL_01215	CDS	99				hypothetical protein
CHPOJDPL_01216	CDS	468				hypothetical protein
CHPOJDPL_01217	CDS	297				hypothetical protein
CHPOJDPL_01218	CDS	213				hypothetical protein
CHPOJDPL_01219	CDS	408				hypothetical protein
CHPOJDPL_01220	CDS	441				hypothetical protein
CHPOJDPL_01221	CDS	171				hypothetical protein
CHPOJDPL_01222	CDS	321				hypothetical protein
CHPOJDPL_01223	CDS	318				hypothetical protein
CHPOJDPL_01224	CDS	681				hypothetical protein
CHPOJDPL_01225	CDS	696				hypothetical protein
CHPOJDPL_01226	CDS	675	rpiA	5.3.1.6	COG0120	Ribose-5-phosphate isomerase A
CHPOJDPL_01227	CDS	678				hypothetical protein
CHPOJDPL_01228	CDS	711				hypothetical protein
CHPOJDPL_01229	CDS	1251	avtA	2.6.1.66	COG3977	Valine--pyruvate aminotransferase
CHPOJDPL_01230	CDS	804	uppP	3.6.1.27	COG1968	Undecaprenyl-diphosphatase
CHPOJDPL_01231	CDS	666	tsaB		COG1214	tRNA threonylcarbamoyladenosine biosynthesis protein TsaB
CHPOJDPL_01232	CDS	645	adk	2.7.4.3		Adenylate kinase
CHPOJDPL_01233	CDS	1101	degS	3.4.21.107	COG0265	Serine endoprotease DegS
CHPOJDPL_01234	CDS	780			COG0327	GTP cyclohydrolase 1 type 2
CHPOJDPL_01235	CDS	729				hypothetical protein
CHPOJDPL_01236	CDS	1713				hypothetical protein
CHPOJDPL_01237	CDS	849				hypothetical protein
CHPOJDPL_01238	CDS	798				hypothetical protein
CHPOJDPL_01239	CDS	627				hypothetical protein
CHPOJDPL_01240	CDS	141				hypothetical protein
CHPOJDPL_01241	CDS	2214	dinG_1	3.1.-.-		3'-5' exonuclease DinG
CHPOJDPL_01242	CDS	759				hypothetical protein
CHPOJDPL_01243	CDS	1242				hypothetical protein
CHPOJDPL_01244	CDS	900	galR_2		COG1609	HTH-type transcriptional regulator GalR
CHPOJDPL_01245	CDS	1689				hypothetical protein
CHPOJDPL_01246	CDS	1167	patB	4.4.1.13	COG1168	Cystathionine beta-lyase PatB
CHPOJDPL_01247	CDS	870				hypothetical protein
CHPOJDPL_01248	CDS	156				hypothetical protein
CHPOJDPL_01249	CDS	1845	lgrB_1			Linear gramicidin synthase subunit B
CHPOJDPL_01250	CDS	366				hypothetical protein
CHPOJDPL_01251	CDS	1428				hypothetical protein
CHPOJDPL_01252	CDS	687				hypothetical protein
CHPOJDPL_01253	CDS	468	yjiG		COG0700	Inner membrane protein YjiG
CHPOJDPL_01254	CDS	279				hypothetical protein
CHPOJDPL_01255	CDS	279				hypothetical protein
CHPOJDPL_01256	CDS	597				hypothetical protein
CHPOJDPL_01257	CDS	549				hypothetical protein
CHPOJDPL_01258	CDS	600				hypothetical protein
CHPOJDPL_01259	CDS	1089	yejK		COG3081	Nucleoid-associated protein YejK
CHPOJDPL_01260	CDS	759				hypothetical protein
CHPOJDPL_01261	CDS	243				hypothetical protein
CHPOJDPL_01262	CDS	1317	hmgA	1.13.11.5	COG3508	Homogentisate 1,2-dioxygenase
CHPOJDPL_01263	CDS	1335				hypothetical protein
CHPOJDPL_01264	CDS	627	nagL	5.2.1.4		Maleylpyruvate isomerase
CHPOJDPL_01265	CDS	780	ybfF	3.1.-.-	COG0596	Esterase YbfF
CHPOJDPL_01266	CDS	1233	cpg2_2	3.4.17.11		Carboxypeptidase G2
CHPOJDPL_01267	CDS	108				hypothetical protein
CHPOJDPL_01268	CDS	504				hypothetical protein
CHPOJDPL_01269	CDS	210				hypothetical protein
CHPOJDPL_01270	CDS	399				hypothetical protein
CHPOJDPL_01271	CDS	1782				hypothetical protein
CHPOJDPL_01272	CDS	255				hypothetical protein
CHPOJDPL_01273	CDS	276				hypothetical protein
CHPOJDPL_01274	CDS	510				hypothetical protein
CHPOJDPL_01275	CDS	1149	gpFI_2			Putative prophage major tail sheath protein
CHPOJDPL_01276	CDS	537				hypothetical protein
CHPOJDPL_01277	CDS	1254				hypothetical protein
CHPOJDPL_01278	CDS	300				hypothetical protein
CHPOJDPL_01279	CDS	1284				hypothetical protein
CHPOJDPL_01280	CDS	1050				hypothetical protein
CHPOJDPL_01281	CDS	906				hypothetical protein
CHPOJDPL_01282	CDS	405				hypothetical protein
CHPOJDPL_01283	CDS	243	parD1		COG3609	Antitoxin ParD1
CHPOJDPL_01284	CDS	300	parE1		COG3668	Toxin ParE1
CHPOJDPL_01285	CDS	582				hypothetical protein
CHPOJDPL_01286	CDS	540				hypothetical protein
CHPOJDPL_01287	CDS	618				hypothetical protein
CHPOJDPL_01288	CDS	306				hypothetical protein
CHPOJDPL_01289	CDS	267				hypothetical protein
CHPOJDPL_01290	CDS	213				hypothetical protein
CHPOJDPL_01291	CDS	360				hypothetical protein
CHPOJDPL_01292	CDS	180				hypothetical protein
CHPOJDPL_01293	CDS	1464				hypothetical protein
CHPOJDPL_01294	CDS	171				hypothetical protein
CHPOJDPL_01295	CDS	402				hypothetical protein
CHPOJDPL_01296	CDS	636	rhtB		COG1280	Homoserine/homoserine lactone efflux protein
CHPOJDPL_01297	CDS	765				hypothetical protein
CHPOJDPL_01298	CDS	714	pncA	3.5.1.19	COG1335	Nicotinamidase
CHPOJDPL_01299	CDS	1200	pncB	6.3.4.21	COG1488	Nicotinate phosphoribosyltransferase
CHPOJDPL_01300	CDS	1974				hypothetical protein
CHPOJDPL_01301	CDS	327	ybaB		COG0718	Nucleoid-associated protein YbaB
CHPOJDPL_01302	CDS	600	recR		COG0353	Recombination protein RecR
CHPOJDPL_01303	CDS	2145	flhA		COG1298	Flagellar biosynthesis protein FlhA
CHPOJDPL_01304	CDS	1173	flhB		COG1377	Flagellar biosynthetic protein FlhB
CHPOJDPL_01305	CDS	777	fliR		COG1684	Flagellar biosynthetic protein FliR
CHPOJDPL_01306	CDS	264				hypothetical protein
CHPOJDPL_01307	CDS	438				hypothetical protein
CHPOJDPL_01308	CDS	585				hypothetical protein
CHPOJDPL_01309	CDS	1095				hypothetical protein
CHPOJDPL_01310	CDS	669				hypothetical protein
CHPOJDPL_01311	CDS	1119				hypothetical protein
CHPOJDPL_01312	CDS	1185				hypothetical protein
CHPOJDPL_01313	CDS	3510	dnaE	2.7.7.7	COG0587	DNA polymerase III subunit alpha
CHPOJDPL_01314	CDS	615	rnhB	3.1.26.4	COG0164	Ribonuclease HII
CHPOJDPL_01315	CDS	1197	lpxB	2.4.1.182	COG0763	Lipid-A-disaccharide synthase
CHPOJDPL_01316	CDS	846	lpxA	2.3.1.129		Acyl-[acyl-carrier-protein]--UDP-N-acetylglucosamine O-acyltransferase
CHPOJDPL_01317	CDS	441	fabZ	4.2.1.59	COG0764	3-hydroxyacyl-[acyl-carrier-protein] dehydratase FabZ
CHPOJDPL_01318	CDS	1014	lpxD_1	2.3.1.-	COG1044	UDP-3-O-acylglucosamine N-acyltransferase
CHPOJDPL_01319	CDS	498	skp		COG2825	Chaperone protein Skp
CHPOJDPL_01320	CDS	1413				hypothetical protein
CHPOJDPL_01321	CDS	1440	tldD	3.4.-.-	COG0312	Metalloprotease TldD
CHPOJDPL_01322	CDS	1161	srpA			Solvent efflux pump periplasmic linker SrpA
CHPOJDPL_01323	CDS	3051	acrF		COG0841	Multidrug export protein AcrF
CHPOJDPL_01324	CDS	984				hypothetical protein
CHPOJDPL_01325	CDS	3972				hypothetical protein
CHPOJDPL_01326	CDS	1479	rng	3.1.26.-	COG1530	Ribonuclease G
CHPOJDPL_01327	CDS	594	yhdE	3.6.1.9	COG0424	dTTP/UTP pyrophosphatase
CHPOJDPL_01328	CDS	489				hypothetical protein
CHPOJDPL_01329	CDS	486				hypothetical protein
CHPOJDPL_01330	CDS	1035	selD_1	2.7.9.3	COG0709	Selenide, water dikinase
CHPOJDPL_01331	CDS	246				hypothetical protein
CHPOJDPL_01332	CDS	636				hypothetical protein
CHPOJDPL_01333	CDS	1368	pmbA	3.4.-.-	COG0312	Metalloprotease PmbA
CHPOJDPL_01334	CDS	1359			COG2239	Magnesium transporter MgtE
CHPOJDPL_01335	CDS	270	ptsH_2			Phosphocarrier protein HPr
CHPOJDPL_01336	CDS	858	rapZ		COG1660	RNase adapter protein RapZ
CHPOJDPL_01337	CDS	1014				hypothetical protein
CHPOJDPL_01338	CDS	459	ptsN		COG1762	Nitrogen regulatory protein
CHPOJDPL_01339	CDS	315	hpf		COG1544	Ribosome hibernation promoting factor
CHPOJDPL_01340	CDS	1476	rpoN		COG1508	RNA polymerase sigma-54 factor
CHPOJDPL_01341	CDS	1317	dcuB_1		COG2704	Anaerobic C4-dicarboxylate transporter DcuB
CHPOJDPL_01342	CDS	552	olsG	2.1.1.344		Ornithine lipid N-methyltransferase
CHPOJDPL_01343	CDS	603				hypothetical protein
CHPOJDPL_01344	CDS	1224				hypothetical protein
CHPOJDPL_01345	CDS	957	gap3	1.2.1.12	COG0057	Glyceraldehyde-3-phosphate dehydrogenase 3
CHPOJDPL_01346	CDS	318	arsR1		COG0640	Arsenic resistance transcriptional regulator ArsR1
CHPOJDPL_01347	CDS	810				hypothetical protein
CHPOJDPL_01348	CDS	915	bioB_3	2.8.1.6		Biotin synthase
CHPOJDPL_01349	CDS	306				hypothetical protein
CHPOJDPL_01350	CDS	285				hypothetical protein
CHPOJDPL_01351	CDS	1791				hypothetical protein
CHPOJDPL_01352	CDS	324				hypothetical protein
CHPOJDPL_01353	CDS	696				hypothetical protein
CHPOJDPL_01354	CDS	723				hypothetical protein
CHPOJDPL_01355	CDS	1302	brnQ_1		COG1114	Branched-chain amino acid transport system 2 carrier protein
CHPOJDPL_01356	CDS	1467	clsA	2.7.8.-	COG1502	Cardiolipin synthase A
CHPOJDPL_01357	CDS	780	yfcA		COG0730	putative membrane transporter protein YfcA
CHPOJDPL_01358	CDS	402				hypothetical protein
CHPOJDPL_01359	CDS	1356				hypothetical protein
CHPOJDPL_01360	CDS	765	dsbC		COG1651	Thiol:disulfide interchange protein DsbC
CHPOJDPL_01361	CDS	2217	recD2_1	3.6.4.12	COG0507	ATP-dependent RecD-like DNA helicase
CHPOJDPL_01362	CDS	606	yedK	3.4.-.-	COG2135	SOS response-associated protein YedK
CHPOJDPL_01363	CDS	1233				hypothetical protein
CHPOJDPL_01364	CDS	351			COG0327	GTP cyclohydrolase 1 type 2
CHPOJDPL_01365	CDS	564	nudC	3.6.1.22		NADH pyrophosphatase
CHPOJDPL_01366	CDS	312	tusE	2.8.1.-	COG2920	Sulfurtransferase TusE
CHPOJDPL_01367	CDS	1476				hypothetical protein
CHPOJDPL_01368	CDS	1635				hypothetical protein
CHPOJDPL_01369	CDS	306				hypothetical protein
CHPOJDPL_01370	CDS	354				hypothetical protein
CHPOJDPL_01371	CDS	2133	nrdD	1.1.98.6	COG1328	Anaerobic ribonucleoside-triphosphate reductase
CHPOJDPL_01372	CDS	750				hypothetical protein
CHPOJDPL_01373	CDS	1020				hypothetical protein
CHPOJDPL_01374	CDS	744	tpm	2.1.1.67		Thiopurine S-methyltransferase
CHPOJDPL_01375	CDS	1239	hyuC	3.5.1.87		N-carbamoyl-L-amino-acid hydrolase
CHPOJDPL_01376	CDS	879	rbgA		COG1161	Ribosome biogenesis GTPase A
CHPOJDPL_01377	CDS	630	dsbL		COG0526	Thiol:disulfide interchange protein DsbL
CHPOJDPL_01378	CDS	627	dsbB		COG1495	Disulfide bond formation protein B
CHPOJDPL_01379	CDS	750	cpdA	3.1.4.53	COG1409	3',5'-cyclic adenosine monophosphate phosphodiesterase CpdA
CHPOJDPL_01380	CDS	477				hypothetical protein
CHPOJDPL_01381	CDS	1272	tolC		COG1538	Outer membrane protein TolC
CHPOJDPL_01382	CDS	267				hypothetical protein
CHPOJDPL_01383	CDS	1290	waaA	2.4.99.12	COG1519	3-deoxy-D-manno-octulosonic acid transferase
CHPOJDPL_01384	CDS	1044	epd	1.2.1.72	COG0057	D-erythrose-4-phosphate dehydrogenase
CHPOJDPL_01385	CDS	1638				hypothetical protein
CHPOJDPL_01386	CDS	894	hslO		COG1281	33 kDa chaperonin
CHPOJDPL_01387	CDS	360				hypothetical protein
CHPOJDPL_01388	CDS	249				hypothetical protein
CHPOJDPL_01389	CDS	330				hypothetical protein
CHPOJDPL_01390	CDS	2334	yhgF		COG2183	Protein YhgF
CHPOJDPL_01391	CDS	1608	ushA		COG0737	Protein UshA
CHPOJDPL_01392	CDS	777	deoC_1	4.1.2.4	COG0274	Deoxyribose-phosphate aldolase
CHPOJDPL_01393	CDS	1317	deoA	2.4.2.4	COG0213	Thymidine phosphorylase
CHPOJDPL_01394	CDS	1236	deoB	5.4.2.7	COG1015	Phosphopentomutase
CHPOJDPL_01395	CDS	702	deoD	2.4.2.1		Purine nucleoside phosphorylase DeoD-type
CHPOJDPL_01396	CDS	900	yciV	3.1.13.-	COG0613	5'-3' exoribonuclease
CHPOJDPL_01397	CDS	576	yciB		COG2917	putative intracellular septation protein A
CHPOJDPL_01398	CDS	300	yciI		COG2350	Protein YciI
CHPOJDPL_01399	CDS	672				hypothetical protein
CHPOJDPL_01400	CDS	765	trmR	2.1.1.-		tRNA 5-hydroxyuridine methyltransferase
CHPOJDPL_01401	CDS	315				hypothetical protein
CHPOJDPL_01402	CDS	315	bolA		COG0271	DNA-binding transcriptional regulator BolA
CHPOJDPL_01403	CDS	519				hypothetical protein
CHPOJDPL_01404	CDS	1521	fumB	4.2.1.2	COG1838	Fumarate hydratase class I, anaerobic
CHPOJDPL_01405	CDS	1104	mdoC	2.1.-.-		Glucans biosynthesis protein C
CHPOJDPL_01406	CDS	951				hypothetical protein
CHPOJDPL_01407	CDS	708				hypothetical protein
CHPOJDPL_01408	CDS	693				hypothetical protein
CHPOJDPL_01409	CDS	1455				hypothetical protein
CHPOJDPL_01410	CDS	327				hypothetical protein
CHPOJDPL_01411	CDS	207				hypothetical protein
CHPOJDPL_01412	CDS	249				hypothetical protein
CHPOJDPL_01413	CDS	240				hypothetical protein
CHPOJDPL_01414	CDS	237				hypothetical protein
CHPOJDPL_01415	CDS	426				hypothetical protein
CHPOJDPL_01416	CDS	894				hypothetical protein
CHPOJDPL_01417	CDS	1470				hypothetical protein
CHPOJDPL_01418	CDS	894				hypothetical protein
CHPOJDPL_01419	CDS	4437				hypothetical protein
CHPOJDPL_01420	CDS	1047				hypothetical protein
CHPOJDPL_01421	CDS	207				hypothetical protein
CHPOJDPL_01422	CDS	132				hypothetical protein
CHPOJDPL_01423	CDS	900	outC		COG3031	Type II secretion system protein C
CHPOJDPL_01424	CDS	2214	gspD2			Secretin GspD 2
CHPOJDPL_01425	CDS	1521	epsE_2		COG2804	Type II secretion system protein E
CHPOJDPL_01426	CDS	720	epsF_2		COG1459	Type II secretion system protein F
CHPOJDPL_01427	CDS	516	epsF_3		COG1459	Type II secretion system protein F
CHPOJDPL_01428	CDS	438	epsG		COG2165	Type II secretion system protein G
CHPOJDPL_01429	CDS	666				hypothetical protein
CHPOJDPL_01430	CDS	570				hypothetical protein
CHPOJDPL_01431	CDS	672	xcpW		COG4795	Type II secretion system protein J
CHPOJDPL_01432	CDS	1014	gspK_2		COG3156	Putative type II secretion system protein K
CHPOJDPL_01433	CDS	1212	epsL		COG3297	Type II secretion system protein L
CHPOJDPL_01434	CDS	531	epsM_2		COG3149	Type II secretion system protein M
CHPOJDPL_01435	CDS	801	outN			Type II secretion system protein N
CHPOJDPL_01436	CDS	600				hypothetical protein
CHPOJDPL_01437	CDS	447				hypothetical protein
CHPOJDPL_01438	CDS	387				hypothetical protein
CHPOJDPL_01439	CDS	1131				hypothetical protein
CHPOJDPL_01440	CDS	417	nfo_1	3.1.21.2	COG0648	Endonuclease 4
CHPOJDPL_01441	CDS	459	nfo_2	3.1.21.2	COG0648	Endonuclease 4
CHPOJDPL_01442	CDS	1011				hypothetical protein
CHPOJDPL_01443	CDS	741		1.14.99.54		Lytic cellulose monooxygenase
CHPOJDPL_01444	CDS	1659	zntA_1	3.6.3.3	COG2217	Zinc/cadmium/lead-transporting P-type ATPase
CHPOJDPL_01445	CDS	543	zntA_2	3.6.3.3		Zinc/cadmium/lead-transporting P-type ATPase
CHPOJDPL_01446	CDS	4269				hypothetical protein
CHPOJDPL_01447	CDS	3501				hypothetical protein
CHPOJDPL_01448	CDS	2820				hypothetical protein
CHPOJDPL_01449	CDS	273	yccX	3.6.1.7		Acylphosphatase
CHPOJDPL_01450	CDS	450	resA		COG0526	Thiol-disulfide oxidoreductase ResA
CHPOJDPL_01451	CDS	1185	purT	2.1.2.-	COG0027	Formate-dependent phosphoribosylglycinamide formyltransferase
CHPOJDPL_01452	CDS	609	nudL	3.6.1.-		putative Nudix hydrolase NudL
CHPOJDPL_01453	CDS	528				hypothetical protein
CHPOJDPL_01454	CDS	1263				hypothetical protein
CHPOJDPL_01455	CDS	1101				hypothetical protein
CHPOJDPL_01456	CDS	153				hypothetical protein
CHPOJDPL_01457	CDS	1179				hypothetical protein
CHPOJDPL_01458	CDS	1977			COG1292	Glycine betaine transporter
CHPOJDPL_01459	CDS	564				hypothetical protein
CHPOJDPL_01460	CDS	1293	pknD_2	2.7.11.1		Serine/threonine-protein kinase PknD
CHPOJDPL_01461	CDS	936	arcC2	2.7.2.2		Carbamate kinase 2
CHPOJDPL_01462	CDS	1002	argF	2.1.3.3	COG0078	Ornithine carbamoyltransferase
CHPOJDPL_01463	CDS	1224	arcA	3.5.3.6	COG2235	Arginine deiminase
CHPOJDPL_01464	CDS	1392				hypothetical protein
CHPOJDPL_01465	CDS	459	argR_1		COG1438	Arginine repressor
CHPOJDPL_01466	CDS	276				hypothetical protein
CHPOJDPL_01467	CDS	183				hypothetical protein
CHPOJDPL_01468	CDS	1461	pepD_1	3.4.13.18	COG2195	Cytosol non-specific dipeptidase
CHPOJDPL_01469	CDS	1743	argS_1	6.1.1.19	COG0018	Arginine--tRNA ligase
CHPOJDPL_01470	CDS	396	rcsC_5	2.7.13.3		Sensor histidine kinase RcsC
CHPOJDPL_01471	CDS	1710				hypothetical protein
CHPOJDPL_01472	CDS	291				hypothetical protein
CHPOJDPL_01473	CDS	429				hypothetical protein
CHPOJDPL_01474	CDS	1518	dppA		COG0747	Periplasmic dipeptide transport protein
CHPOJDPL_01475	CDS	927	gsiC		COG0601	Glutathione transport system permease protein GsiC
CHPOJDPL_01476	CDS	915	gsiD		COG1173	Glutathione transport system permease protein GsiD
CHPOJDPL_01477	CDS	999	oppD_2		COG0444	Oligopeptide transport ATP-binding protein OppD
CHPOJDPL_01478	CDS	963	oppF_2		COG4608	Oligopeptide transport ATP-binding protein OppF
CHPOJDPL_01479	CDS	1455	pknD_3	2.7.11.1		Serine/threonine-protein kinase PknD
CHPOJDPL_01480	CDS	327				hypothetical protein
CHPOJDPL_01481	CDS	1605				hypothetical protein
CHPOJDPL_01482	CDS	261				hypothetical protein
CHPOJDPL_01483	CDS	816	metQ		COG1464	D-methionine-binding lipoprotein MetQ
CHPOJDPL_01484	CDS	657	metI		COG2011	D-methionine transport system permease protein MetI
CHPOJDPL_01485	CDS	1050	metN	3.6.3.-	COG1135	Methionine import ATP-binding protein MetN
CHPOJDPL_01486	CDS	1344				hypothetical protein
CHPOJDPL_01487	CDS	2421	malP	2.4.1.1	COG0058	Maltodextrin phosphorylase
CHPOJDPL_01488	CDS	3591	pulA	3.2.1.41		Pullulanase
CHPOJDPL_01489	CDS	135				hypothetical protein
CHPOJDPL_01490	CDS	222				hypothetical protein
CHPOJDPL_01491	CDS	570				hypothetical protein
CHPOJDPL_01492	CDS	444				hypothetical protein
CHPOJDPL_01493	CDS	2115	glgX	3.2.1.-	COG1523	Glycogen operon protein GlgX
CHPOJDPL_01494	CDS	2190	glgB_2	2.4.1.18	COG0296	1,4-alpha-glucan branching enzyme GlgB
CHPOJDPL_01495	CDS	1251				hypothetical protein
CHPOJDPL_01496	CDS	384				hypothetical protein
CHPOJDPL_01497	CDS	690				hypothetical protein
CHPOJDPL_01498	CDS	876				hypothetical protein
CHPOJDPL_01499	CDS	2088				hypothetical protein
CHPOJDPL_01500	CDS	3147				hypothetical protein
CHPOJDPL_01501	CDS	2346				hypothetical protein
CHPOJDPL_01502	CDS	1062				hypothetical protein
CHPOJDPL_01503	CDS	636				hypothetical protein
	repeat_region	4773
CHPOJDPL_01504	CDS	585	cas6f	3.1.-.-		CRISPR-associated endonuclease Cas6/Csy4
CHPOJDPL_01505	CDS	978	csy3			CRISPR-associated protein Csy3
CHPOJDPL_01506	CDS	1197				hypothetical protein
CHPOJDPL_01507	CDS	1488	csy1			CRISPR-associated protein Csy1
CHPOJDPL_01508	CDS	3351	cas3	3.1.-.-	COG1203	CRISPR-associated nuclease/helicase Cas3 subtype I-F/YPEST
CHPOJDPL_01509	CDS	945	cas1_1	3.1.-.-		CRISPR-associated endonuclease Cas1
CHPOJDPL_01510	CDS	609				hypothetical protein
CHPOJDPL_01511	CDS	1293	eno	4.2.1.11		Enolase
CHPOJDPL_01512	CDS	246				hypothetical protein
CHPOJDPL_01513	CDS	276				hypothetical protein
CHPOJDPL_01514	CDS	117				hypothetical protein
CHPOJDPL_01515	CDS	297				hypothetical protein
CHPOJDPL_01516	CDS	297				hypothetical protein
CHPOJDPL_01517	CDS	1050	pstS		COG0226	Phosphate-binding protein PstS
CHPOJDPL_01518	CDS	963	pstC		COG0573	Phosphate transport system permease protein PstC
CHPOJDPL_01519	CDS	849	pstA		COG0581	Phosphate transport system permease protein PstA
CHPOJDPL_01520	CDS	849	pstB	7.3.2.1	COG1117	Phosphate import ATP-binding protein PstB
CHPOJDPL_01521	CDS	741				hypothetical protein
CHPOJDPL_01522	CDS	180				hypothetical protein
CHPOJDPL_01523	CDS	2619				hypothetical protein
CHPOJDPL_01524	CDS	819				hypothetical protein
CHPOJDPL_01525	CDS	414				hypothetical protein
CHPOJDPL_01526	CDS	696				hypothetical protein
CHPOJDPL_01527	CDS	225				hypothetical protein
CHPOJDPL_01528	CDS	294				hypothetical protein
CHPOJDPL_01529	CDS	6738				hypothetical protein
CHPOJDPL_01530	CDS	405				hypothetical protein
CHPOJDPL_01531	CDS	459				hypothetical protein
CHPOJDPL_01532	CDS	249	norV			Anaerobic nitric oxide reductase flavorubredoxin
CHPOJDPL_01533	CDS	2070	fusA		COG0480	Elongation factor G
CHPOJDPL_01534	CDS	1158				hypothetical protein
CHPOJDPL_01535	CDS	1446				hypothetical protein
CHPOJDPL_01536	CDS	855	focA		COG2116	putative formate transporter 1
CHPOJDPL_01537	CDS	1287				hypothetical protein
CHPOJDPL_01538	CDS	546		3.2.2.-	COG1611	Putative cytokinin riboside 5'-monophosphate phosphoribohydrolase
CHPOJDPL_01539	CDS	1893	parE	5.6.2.2	COG0187	DNA topoisomerase 4 subunit B
CHPOJDPL_01540	CDS	456				hypothetical protein
CHPOJDPL_01541	CDS	792	scpB			Segregation and condensation protein B
CHPOJDPL_01542	CDS	846	scpA		COG1354	Segregation and condensation protein A
CHPOJDPL_01543	CDS	573				hypothetical protein
CHPOJDPL_01544	CDS	942	purR		COG1609	HTH-type transcriptional repressor PurR
CHPOJDPL_01545	CDS	249				hypothetical protein
CHPOJDPL_01546	CDS	1299	yjhB_2			Putative metabolite transport protein YjhB
CHPOJDPL_01547	CDS	933				hypothetical protein
CHPOJDPL_01548	CDS	141				hypothetical protein
CHPOJDPL_01549	CDS	1548	sglT_2			Sodium/glucose cotransporter
CHPOJDPL_01550	CDS	723	lgrB_2			Linear gramicidin synthase subunit B
CHPOJDPL_01551	CDS	6333	lgrD_1			Linear gramicidin synthase subunit D
CHPOJDPL_01552	CDS	159				hypothetical protein
CHPOJDPL_01553	CDS	273				hypothetical protein
CHPOJDPL_01554	CDS	3405				hypothetical protein
CHPOJDPL_01555	CDS	3633				hypothetical protein
CHPOJDPL_01556	CDS	4185				hypothetical protein
CHPOJDPL_01557	CDS	615				hypothetical protein
CHPOJDPL_01558	CDS	612				hypothetical protein
CHPOJDPL_01559	CDS	264				hypothetical protein
CHPOJDPL_01560	CDS	834	phnX	3.11.1.1	COG0637	Phosphonoacetaldehyde hydrolase
CHPOJDPL_01561	CDS	1113	phnW	2.6.1.37	COG0075	2-aminoethylphosphonate--pyruvate transaminase
CHPOJDPL_01562	CDS	708	phnR		COG2188	Putative transcriptional regulator of 2-aminoethylphosphonate degradation operons
CHPOJDPL_01563	CDS	1065			COG1840	putative protein
CHPOJDPL_01564	CDS	1017	cysA	7.3.2.3	COG1118	Sulfate/thiosulfate import ATP-binding protein CysA
CHPOJDPL_01565	CDS	339				hypothetical protein
CHPOJDPL_01566	CDS	1131				hypothetical protein
CHPOJDPL_01567	CDS	147				hypothetical protein
CHPOJDPL_01568	CDS	291				hypothetical protein
CHPOJDPL_01569	CDS	393				hypothetical protein
CHPOJDPL_01570	CDS	252				hypothetical protein
CHPOJDPL_01571	CDS	327				hypothetical protein
CHPOJDPL_01572	CDS	1614				hypothetical protein
CHPOJDPL_01573	CDS	1143	magA_1		COG0475	Iron transporter MagA
CHPOJDPL_01574	CDS	366				hypothetical protein
CHPOJDPL_01575	CDS	399				hypothetical protein
CHPOJDPL_01576	CDS	888				hypothetical protein
CHPOJDPL_01577	CDS	135				hypothetical protein
CHPOJDPL_01578	CDS	1233				hypothetical protein
CHPOJDPL_01579	CDS	1314				hypothetical protein
CHPOJDPL_01580	CDS	1224		3.1.3.3	COG0560	Phosphoserine phosphatase
CHPOJDPL_01581	CDS	207				hypothetical protein
CHPOJDPL_01582	CDS	1215	ynjB		COG4134	Protein YnjB
CHPOJDPL_01583	CDS	909				hypothetical protein
CHPOJDPL_01584	CDS	1407				hypothetical protein
CHPOJDPL_01585	CDS	549				hypothetical protein
CHPOJDPL_01586	CDS	1869				hypothetical protein
CHPOJDPL_01587	CDS	651	rplC		COG0087	50S ribosomal protein L3
CHPOJDPL_01588	CDS	603	rplD		COG0088	50S ribosomal protein L4
CHPOJDPL_01589	CDS	297	rplW		COG0089	50S ribosomal protein L23
CHPOJDPL_01590	CDS	828	rplB		COG0090	50S ribosomal protein L2
CHPOJDPL_01591	CDS	279	rpsS		COG0185	30S ribosomal protein S19
CHPOJDPL_01592	CDS	336	rplV		COG0091	50S ribosomal protein L22
CHPOJDPL_01593	CDS	705	rpsC		COG0092	30S ribosomal protein S3
CHPOJDPL_01594	CDS	414	rplP		COG0197	50S ribosomal protein L16
CHPOJDPL_01595	CDS	192	rpmC		COG0255	50S ribosomal protein L29
CHPOJDPL_01596	CDS	264	rpsQ		COG0186	30S ribosomal protein S17
CHPOJDPL_01597	CDS	369	rplN		COG0093	50S ribosomal protein L14
CHPOJDPL_01598	CDS	315	rplX		COG0198	50S ribosomal protein L24
CHPOJDPL_01599	CDS	540	rplE		COG0094	50S ribosomal protein L5
CHPOJDPL_01600	CDS	306	rpsN		COG0199	30S ribosomal protein S14
CHPOJDPL_01601	CDS	393	rpsH		COG0096	30S ribosomal protein S8
CHPOJDPL_01602	CDS	534	rplF		COG0097	50S ribosomal protein L6
CHPOJDPL_01603	CDS	351	rplR		COG0256	50S ribosomal protein L18
CHPOJDPL_01604	CDS	516	rpsE		COG0098	30S ribosomal protein S5
CHPOJDPL_01605	CDS	186	rpmD		COG1841	50S ribosomal protein L30
CHPOJDPL_01606	CDS	435	rplO		COG0200	50S ribosomal protein L15
CHPOJDPL_01607	CDS	1326	secY		COG0201	Protein translocase subunit SecY
CHPOJDPL_01608	CDS	114	rpmJ		COG0257	50S ribosomal protein L36
CHPOJDPL_01609	CDS	357	rpsM		COG0099	30S ribosomal protein S13
CHPOJDPL_01610	CDS	390	rpsK		COG0100	30S ribosomal protein S11
CHPOJDPL_01611	CDS	621	rpsD		COG0522	30S ribosomal protein S4
CHPOJDPL_01612	CDS	1002	rpoA	2.7.7.6		DNA-directed RNA polymerase subunit alpha
CHPOJDPL_01613	CDS	393	rplQ		COG0203	50S ribosomal protein L17
CHPOJDPL_01614	CDS	483	phaJ	4.2.1.119	COG2030	(R)-specific enoyl-CoA hydratase
CHPOJDPL_01615	CDS	2490	plsB	2.3.1.15	COG2937	Glycerol-3-phosphate acyltransferase
CHPOJDPL_01616	CDS	606		3.6.1.-		Inosine/xanthosine triphosphatase
CHPOJDPL_01617	CDS	774	rsmJ	2.1.1.242		Ribosomal RNA small subunit methyltransferase J
CHPOJDPL_01618	CDS	1128	potF		COG0687	Putrescine-binding periplasmic protein
CHPOJDPL_01619	CDS	1281	puuB_1	1.4.3.-		Gamma-glutamylputrescine oxidoreductase
CHPOJDPL_01620	CDS	465	nrdR		COG1327	Transcriptional repressor NrdR
CHPOJDPL_01621	CDS	684				hypothetical protein
CHPOJDPL_01622	CDS	2439	dmsA	1.8.5.3	COG0243	Dimethyl sulfoxide reductase DmsA
CHPOJDPL_01623	CDS	636	dmsB		COG0437	Anaerobic dimethyl sulfoxide reductase chain B
CHPOJDPL_01624	CDS	843	dmsC		COG3302	Anaerobic dimethyl sulfoxide reductase chain C
CHPOJDPL_01625	CDS	1344				hypothetical protein
CHPOJDPL_01626	CDS	8226				hypothetical protein
CHPOJDPL_01627	CDS	477				hypothetical protein
CHPOJDPL_01628	CDS	1263	murA	2.5.1.7	COG0766	UDP-N-acetylglucosamine 1-carboxyvinyltransferase
CHPOJDPL_01629	CDS	246			COG5007	putative protein
CHPOJDPL_01630	CDS	387				hypothetical protein
CHPOJDPL_01631	CDS	675				hypothetical protein
CHPOJDPL_01632	CDS	465	mlaD		COG1463	Intermembrane phospholipid transport system binding protein MlaD
CHPOJDPL_01633	CDS	1887				hypothetical protein
CHPOJDPL_01634	CDS	210				hypothetical protein
CHPOJDPL_01635	CDS	393				hypothetical protein
CHPOJDPL_01636	CDS	1419				hypothetical protein
CHPOJDPL_01637	CDS	2457				hypothetical protein
CHPOJDPL_01638	CDS	642				hypothetical protein
CHPOJDPL_01639	CDS	144				hypothetical protein
CHPOJDPL_01640	CDS	1266				hypothetical protein
CHPOJDPL_01641	CDS	2529				hypothetical protein
CHPOJDPL_01642	CDS	534	yceJ		COG3038	Cytochrome b561
CHPOJDPL_01643	CDS	1011	glpX	3.1.3.11	COG1494	Fructose-1,6-bisphosphatase 1 class 2
CHPOJDPL_01644	CDS	3600				hypothetical protein
CHPOJDPL_01645	CDS	4329				hypothetical protein
CHPOJDPL_01646	CDS	3630				hypothetical protein
CHPOJDPL_01647	CDS	1002	yfmJ	1.-.-.-	COG2130	Putative NADP-dependent oxidoreductase YfmJ
CHPOJDPL_01648	CDS	606	gstB	2.5.1.18	COG0625	Glutathione S-transferase GST-6.0
CHPOJDPL_01649	CDS	279	ubiK		COG2960	Ubiquinone biosynthesis accessory factor UbiK
CHPOJDPL_01650	CDS	339	glnK		COG0347	Nitrogen regulatory protein P-II 2
CHPOJDPL_01651	CDS	984				hypothetical protein
CHPOJDPL_01652	CDS	2724				hypothetical protein
CHPOJDPL_01653	CDS	1209	kbl	2.3.1.29	COG0156	2-amino-3-ketobutyrate coenzyme A ligase
CHPOJDPL_01654	CDS	972	tdh	1.1.1.103	COG1063	L-threonine 3-dehydrogenase
CHPOJDPL_01655	CDS	1188				hypothetical protein
CHPOJDPL_01656	CDS	180				hypothetical protein
CHPOJDPL_01657	CDS	975	serC	2.6.1.52	COG1932	Phosphoserine aminotransferase
CHPOJDPL_01658	CDS	1074	pheA			Bifunctional chorismate mutase/prephenate dehydratase
CHPOJDPL_01659	CDS	1128	hisC	2.6.1.9		Histidinol-phosphate aminotransferase
CHPOJDPL_01660	CDS	1383	aroA	2.5.1.19	COG0128	3-phosphoshikimate 1-carboxyvinyltransferase
CHPOJDPL_01661	CDS	690	cmk	2.7.4.25		Cytidylate kinase
CHPOJDPL_01662	CDS	1680	rpsA		COG0539	30S ribosomal protein S1
CHPOJDPL_01663	CDS	291	ihfB		COG0776	Integration host factor subunit beta
CHPOJDPL_01664	CDS	360	lapA			Lipopolysaccharide assembly protein A
CHPOJDPL_01665	CDS	564				hypothetical protein
CHPOJDPL_01666	CDS	879				hypothetical protein
CHPOJDPL_01667	CDS	735				hypothetical protein
CHPOJDPL_01668	CDS	459				hypothetical protein
CHPOJDPL_01669	CDS	405				hypothetical protein
CHPOJDPL_01670	CDS	183				hypothetical protein
CHPOJDPL_01671	CDS	330				hypothetical protein
CHPOJDPL_01672	CDS	1125	msiK	7.5.2.-	COG3839	Diacetylchitobiose uptake system ATP-binding protein MsiK
CHPOJDPL_01673	CDS	489				hypothetical protein
CHPOJDPL_01674	CDS	1047	lpxD_2	2.3.1.191		UDP-3-O-(3-hydroxymyristoyl)glucosamine N-acyltransferase
CHPOJDPL_01675	CDS	1035				hypothetical protein
CHPOJDPL_01676	CDS	1233	cycB		COG2182	Cyclodextrin-binding protein
CHPOJDPL_01677	CDS	897	malF_2		COG1175	Maltose/maltodextrin transport system permease protein MalF
CHPOJDPL_01678	CDS	834	malG_2		COG3833	Maltose/maltodextrin transport system permease protein MalG
CHPOJDPL_01679	CDS	1782	nplT	3.2.1.135		Neopullulanase
CHPOJDPL_01680	CDS	801				hypothetical protein
CHPOJDPL_01681	CDS	1587		3.2.1.55	COG3507	Non-reducing end alpha-L-arabinofuranosidase BoGH43A
CHPOJDPL_01682	CDS	2214	wzc	2.7.10.-	COG0489	Tyrosine-protein kinase wzc
CHPOJDPL_01683	CDS	582				hypothetical protein
CHPOJDPL_01684	CDS	1194				hypothetical protein
CHPOJDPL_01685	CDS	525				hypothetical protein
CHPOJDPL_01686	CDS	1050	bepA_3	3.4.-.-		Beta-barrel assembly-enhancing protease
CHPOJDPL_01687	CDS	1062	mdh	1.1.1.37	COG0039	Malate dehydrogenase
CHPOJDPL_01688	CDS	612	rsmD	2.1.1.171	COG0742	Ribosomal RNA small subunit methyltransferase D
CHPOJDPL_01689	CDS	1335	ftsY			Signal recognition particle receptor FtsY
CHPOJDPL_01690	CDS	669	ftsE		COG2884	Cell division ATP-binding protein FtsE
CHPOJDPL_01691	CDS	1092				hypothetical protein
CHPOJDPL_01692	CDS	855	rpoH		COG0568	RNA polymerase sigma factor RpoH
CHPOJDPL_01693	CDS	267				hypothetical protein
CHPOJDPL_01694	CDS	135				hypothetical protein
CHPOJDPL_01695	CDS	540				hypothetical protein
CHPOJDPL_01696	CDS	225				hypothetical protein
CHPOJDPL_01697	CDS	417	vapC_2	3.1.-.-		tRNA(fMet)-specific endonuclease VapC
CHPOJDPL_01698	CDS	288	higA-2		COG2944	Antitoxin HigA-2
CHPOJDPL_01699	CDS	285				hypothetical protein
CHPOJDPL_01700	CDS	381				hypothetical protein
CHPOJDPL_01701	CDS	324				hypothetical protein
CHPOJDPL_01702	CDS	528				hypothetical protein
CHPOJDPL_01703	CDS	1098				hypothetical protein
CHPOJDPL_01704	CDS	822				hypothetical protein
CHPOJDPL_01705	CDS	390				hypothetical protein
CHPOJDPL_01706	CDS	237				hypothetical protein
CHPOJDPL_01707	CDS	366				hypothetical protein
CHPOJDPL_01708	CDS	324				hypothetical protein
CHPOJDPL_01709	CDS	960				hypothetical protein
CHPOJDPL_01710	CDS	1344				hypothetical protein
CHPOJDPL_01711	CDS	732	pflA	1.97.1.4	COG1180	Pyruvate formate-lyase 1-activating enzyme
CHPOJDPL_01712	CDS	2283	pflB	2.3.1.54	COG1882	Formate acetyltransferase 1
CHPOJDPL_01713	CDS	438				hypothetical protein
CHPOJDPL_01714	CDS	459	mgsA	4.2.3.3	COG1803	Methylglyoxal synthase
CHPOJDPL_01715	CDS	1284	oadB	7.2.4.2	COG1883	Oxaloacetate decarboxylase beta chain
CHPOJDPL_01716	CDS	1779	oadA	7.2.4.2	COG0511	Oxaloacetate decarboxylase alpha chain
CHPOJDPL_01717	CDS	270	oadG	7.2.4.2		oxaloacetate decarboxylase gamma chain
CHPOJDPL_01718	CDS	957	dusC	1.3.1.-	COG0042	tRNA-dihydrouridine(16) synthase
CHPOJDPL_01719	CDS	1980	mnmC		COG0665	tRNA 5-methylaminomethyl-2-thiouridine biosynthesis bifunctional protein MnmC
CHPOJDPL_01720	CDS	306	msrA	1.8.4.11	COG0225	Peptide methionine sulfoxide reductase MsrA
CHPOJDPL_01721	CDS	618	purC_1	6.3.2.6		Phosphoribosylaminoimidazole-succinocarboxamide synthase
CHPOJDPL_01722	CDS	3915	purL	6.3.5.3	COG0046	Phosphoribosylformylglycinamidine synthase
CHPOJDPL_01723	CDS	543	tadA_2	3.5.4.33	COG0590	tRNA-specific adenosine deaminase
CHPOJDPL_01724	CDS	1065	yscU			Yop proteins translocation protein U
CHPOJDPL_01725	CDS	792	spaR		COG4791	Surface presentation of antigens protein SpaR
CHPOJDPL_01726	CDS	264	spaQ		COG4794	Surface presentation of antigens protein SpaQ
CHPOJDPL_01727	CDS	303				hypothetical protein
CHPOJDPL_01728	CDS	972	yscQ			Yop proteins translocation protein Q
CHPOJDPL_01729	CDS	504				hypothetical protein
CHPOJDPL_01730	CDS	1338	yscN	7.1.2.2		putative ATP synthase YscN
CHPOJDPL_01731	CDS	495				hypothetical protein
CHPOJDPL_01732	CDS	315				hypothetical protein
CHPOJDPL_01733	CDS	816	cobB	2.3.1.286	COG0846	NAD-dependent protein deacylase
CHPOJDPL_01734	CDS	1080	sohB	3.4.21.-	COG0616	putative protease SohB
CHPOJDPL_01735	CDS	849				hypothetical protein
CHPOJDPL_01736	CDS	1173	magA_2		COG0475	Iron transporter MagA
CHPOJDPL_01737	CDS	183				hypothetical protein
CHPOJDPL_01738	CDS	99				hypothetical protein
CHPOJDPL_01739	CDS	270				hypothetical protein
CHPOJDPL_01740	CDS	957				hypothetical protein
CHPOJDPL_01741	CDS	561				hypothetical protein
CHPOJDPL_01742	CDS	1650		1.5.5.1	COG0644	Electron transfer flavoprotein-ubiquinone oxidoreductase
CHPOJDPL_01743	CDS	750	etfB			Electron transfer flavoprotein subunit beta
CHPOJDPL_01744	CDS	936	etfA		COG2025	Electron transfer flavoprotein subunit alpha
CHPOJDPL_01745	CDS	642	gacA			Response regulator GacA
CHPOJDPL_01746	CDS	1836	uvrC		COG0322	UvrABC system protein C
CHPOJDPL_01747	CDS	228				hypothetical protein
CHPOJDPL_01748	CDS	174				hypothetical protein
CHPOJDPL_01749	CDS	147				hypothetical protein
CHPOJDPL_01750	CDS	174				hypothetical protein
CHPOJDPL_01751	CDS	360				hypothetical protein
CHPOJDPL_01752	CDS	237				hypothetical protein
CHPOJDPL_01753	CDS	1302				hypothetical protein
CHPOJDPL_01754	CDS	504				hypothetical protein
CHPOJDPL_01755	CDS	246				hypothetical protein
CHPOJDPL_01756	CDS	3186				hypothetical protein
CHPOJDPL_01757	CDS	981				hypothetical protein
CHPOJDPL_01758	CDS	216				hypothetical protein
CHPOJDPL_01759	CDS	672				hypothetical protein
CHPOJDPL_01760	CDS	237				hypothetical protein
CHPOJDPL_01761	CDS	291				hypothetical protein
CHPOJDPL_01762	CDS	198				hypothetical protein
CHPOJDPL_01763	CDS	210				hypothetical protein
CHPOJDPL_01764	CDS	828				hypothetical protein
CHPOJDPL_01765	CDS	159				hypothetical protein
CHPOJDPL_01766	CDS	300				hypothetical protein
CHPOJDPL_01767	CDS	219				hypothetical protein
CHPOJDPL_01768	CDS	1539				hypothetical protein
CHPOJDPL_01769	CDS	1002				hypothetical protein
CHPOJDPL_01770	CDS	2067				hypothetical protein
CHPOJDPL_01771	CDS	1443	sthA_2	1.6.1.1	COG1249	Soluble pyridine nucleotide transhydrogenase
CHPOJDPL_01772	CDS	225				hypothetical protein
CHPOJDPL_01773	CDS	1083	apbE	2.7.1.180	COG1477	FAD:protein FMN transferase
CHPOJDPL_01774	CDS	216				hypothetical protein
CHPOJDPL_01775	CDS	1368	tdcG	4.3.1.17	COG1760	L-serine dehydratase TdcG
CHPOJDPL_01776	CDS	2895	gcvP	1.4.4.2	COG0403	Glycine dehydrogenase (decarboxylating)
CHPOJDPL_01777	CDS	1083				hypothetical protein
CHPOJDPL_01778	CDS	543				hypothetical protein
CHPOJDPL_01779	CDS	852				hypothetical protein
CHPOJDPL_01780	CDS	1305				hypothetical protein
CHPOJDPL_01781	CDS	1395	dbpA	3.6.4.13	COG0513	ATP-dependent RNA helicase DbpA
CHPOJDPL_01782	CDS	2691				hypothetical protein
CHPOJDPL_01783	CDS	120				hypothetical protein
CHPOJDPL_01784	CDS	2277				hypothetical protein
CHPOJDPL_01785	CDS	945	fmt	2.1.2.9	COG0223	Methionyl-tRNA formyltransferase
CHPOJDPL_01786	CDS	498	def	3.5.1.88	COG0242	Peptide deformylase
CHPOJDPL_01787	CDS	1851				hypothetical protein
CHPOJDPL_01788	CDS	1035				hypothetical protein
CHPOJDPL_01789	CDS	1146				hypothetical protein
CHPOJDPL_01790	CDS	312				hypothetical protein
CHPOJDPL_01791	CDS	216				hypothetical protein
CHPOJDPL_01792	CDS	567	tsaC	2.7.7.87	COG0009	Threonylcarbamoyl-AMP synthase
CHPOJDPL_01793	CDS	927	hemF	1.3.3.3	COG0408	Oxygen-dependent coproporphyrinogen-III oxidase
CHPOJDPL_01794	CDS	828	aroE	1.1.1.25	COG0169	Shikimate dehydrogenase (NADP(+))
CHPOJDPL_01795	CDS	675				hypothetical protein
CHPOJDPL_01796	CDS	672	rsmG	2.1.1.170	COG0357	Ribosomal RNA small subunit methyltransferase G
CHPOJDPL_01797	CDS	810	parA			Chromosome partitioning protein ParA
CHPOJDPL_01798	CDS	897	parB		COG1475	putative chromosome-partitioning protein ParB
CHPOJDPL_01799	CDS	327				hypothetical protein
CHPOJDPL_01800	CDS	363				hypothetical protein
CHPOJDPL_01801	CDS	570				hypothetical protein
CHPOJDPL_01802	CDS	2640				hypothetical protein
CHPOJDPL_01803	CDS	1491				hypothetical protein
CHPOJDPL_01804	CDS	549				hypothetical protein
CHPOJDPL_01805	CDS	642				hypothetical protein
CHPOJDPL_01806	CDS	1056	casC			CRISPR system Cascade subunit CasC
CHPOJDPL_01807	CDS	711				hypothetical protein
CHPOJDPL_01808	CDS	870	ygbT	3.1.-.-	COG1518	CRISPR-associated endonuclease Cas1
CHPOJDPL_01809	CDS	288	ygbF	3.1.-.-		CRISPR-associated endoribonuclease Cas2
	repeat_region	1612
	repeat_region	273
CHPOJDPL_01810	CDS	138				hypothetical protein
CHPOJDPL_01811	CDS	5502				hypothetical protein
CHPOJDPL_01812	CDS	3243				hypothetical protein
CHPOJDPL_01813	CDS	237				hypothetical protein
CHPOJDPL_01814	CDS	399				hypothetical protein
CHPOJDPL_01815	CDS	630				hypothetical protein
CHPOJDPL_01816	CDS	1590	rpoC_1	2.7.7.6		DNA-directed RNA polymerase subunit beta'
CHPOJDPL_01817	CDS	1989				hypothetical protein
CHPOJDPL_01818	CDS	1059				hypothetical protein
CHPOJDPL_01819	CDS	2130				hypothetical protein
CHPOJDPL_01820	CDS	405				hypothetical protein
CHPOJDPL_01821	CDS	372				hypothetical protein
CHPOJDPL_01822	CDS	378				hypothetical protein
CHPOJDPL_01823	CDS	342				hypothetical protein
CHPOJDPL_01824	CDS	423				hypothetical protein
CHPOJDPL_01825	CDS	480				hypothetical protein
CHPOJDPL_01826	CDS	393				hypothetical protein
CHPOJDPL_01827	CDS	450				hypothetical protein
CHPOJDPL_01828	CDS	318				hypothetical protein
CHPOJDPL_01829	CDS	705				hypothetical protein
CHPOJDPL_01830	CDS	2919	rapA_3	3.6.4.-		RNA polymerase-associated protein RapA
CHPOJDPL_01831	CDS	765				hypothetical protein
CHPOJDPL_01832	CDS	1869				hypothetical protein
CHPOJDPL_01833	CDS	3018				hypothetical protein
CHPOJDPL_01834	CDS	2547				hypothetical protein
CHPOJDPL_01835	CDS	900				hypothetical protein
CHPOJDPL_01836	CDS	1923	thrS	6.1.1.3	COG0441	Threonine--tRNA ligase
CHPOJDPL_01837	CDS	429				hypothetical protein
CHPOJDPL_01838	CDS	942				hypothetical protein
CHPOJDPL_01839	CDS	240				hypothetical protein
CHPOJDPL_01840	CDS	585				hypothetical protein
CHPOJDPL_01841	CDS	261				hypothetical protein
CHPOJDPL_01842	CDS	1128	selU	2.5.1.-	COG2603	tRNA 2-selenouridine synthase
CHPOJDPL_01843	CDS	1437	davD	1.2.1.-	COG1012	Glutarate-semialdehyde dehydrogenase
CHPOJDPL_01844	CDS	165				hypothetical protein
CHPOJDPL_01845	CDS	1395				hypothetical protein
CHPOJDPL_01846	CDS	849				hypothetical protein
CHPOJDPL_01847	CDS	720	lolD_1	3.6.3.-	COG1136	Lipoprotein-releasing system ATP-binding protein LolD
CHPOJDPL_01848	CDS	582	tesA	3.1.1.1	COG2755	Esterase TesA
CHPOJDPL_01849	CDS	1362	gor	1.8.1.7	COG1249	Glutathione reductase
CHPOJDPL_01850	CDS	1104				hypothetical protein
CHPOJDPL_01851	CDS	1881				hypothetical protein
CHPOJDPL_01852	CDS	1890				hypothetical protein
CHPOJDPL_01853	CDS	1872				hypothetical protein
CHPOJDPL_01854	CDS	3750				hypothetical protein
CHPOJDPL_01855	CDS	192				hypothetical protein
CHPOJDPL_01856	CDS	921		1.6.3.5	COG3380	Renalase
CHPOJDPL_01857	CDS	1101				hypothetical protein
CHPOJDPL_01858	CDS	267				hypothetical protein
CHPOJDPL_01859	CDS	882	rluB	5.4.99.22	COG1187	Ribosomal large subunit pseudouridine synthase B
CHPOJDPL_01860	CDS	177				hypothetical protein
CHPOJDPL_01861	CDS	1212				hypothetical protein
CHPOJDPL_01862	CDS	2865	rapA_4	3.6.4.-	COG0553	RNA polymerase-associated protein RapA
CHPOJDPL_01863	CDS	1632				hypothetical protein
CHPOJDPL_01864	CDS	390				hypothetical protein
CHPOJDPL_01865	CDS	4347				hypothetical protein
CHPOJDPL_01866	CDS	1413				hypothetical protein
CHPOJDPL_01867	CDS	675				hypothetical protein
CHPOJDPL_01868	CDS	483				hypothetical protein
CHPOJDPL_01869	CDS	1329	bepC			Outer membrane efflux protein BepC
CHPOJDPL_01870	CDS	1332	pgk	2.7.2.3	COG0126	Phosphoglycerate kinase
CHPOJDPL_01871	CDS	621	rfaH		COG0250	Transcription antitermination protein RfaH
CHPOJDPL_01872	CDS	957				hypothetical protein
CHPOJDPL_01873	CDS	1650	pgi	5.3.1.9	COG0166	Glucose-6-phosphate isomerase
CHPOJDPL_01874	CDS	1008	rfaC	2.-.-.-	COG0859	Lipopolysaccharide heptosyltransferase 1
CHPOJDPL_01875	CDS	1083	rfaF	2.-.-.-	COG0859	ADP-heptose--LPS heptosyltransferase 2
CHPOJDPL_01876	CDS	1551				hypothetical protein
CHPOJDPL_01877	CDS	1797	cydD		COG4988	ATP-binding/permease protein CydD
CHPOJDPL_01878	CDS	1686			COG1132	putative ABC transporter ATP-binding/permease protein
CHPOJDPL_01879	tRNA	76				tRNA-Asn(gtt)
CHPOJDPL_01880	CDS	1155	aatA	2.6.1.1	COG0436	Aspartate/prephenate aminotransferase
CHPOJDPL_01881	CDS	2013	uvrB		COG0556	UvrABC system protein B
CHPOJDPL_01882	tRNA	76				tRNA-Val(gac)
CHPOJDPL_01883	CDS	198				hypothetical protein
CHPOJDPL_01884	CDS	486	purE	5.4.99.18	COG0041	N5-carboxyaminoimidazole ribonucleotide mutase
CHPOJDPL_01885	CDS	1140	purK	6.3.4.18	COG0026	N5-carboxyaminoimidazole ribonucleotide synthase
CHPOJDPL_01886	CDS	720				hypothetical protein
CHPOJDPL_01887	CDS	1245	yjeH		COG0531	L-methionine/branched-chain amino acid exporter YjeH
CHPOJDPL_01888	CDS	429				hypothetical protein
CHPOJDPL_01889	CDS	780	tyrP_2		COG0814	Tyrosine-specific transport protein
CHPOJDPL_01890	CDS	246				hypothetical protein
CHPOJDPL_01891	CDS	876				hypothetical protein
CHPOJDPL_01892	CDS	1125	proB	2.7.2.11		Glutamate 5-kinase
CHPOJDPL_01893	CDS	1224	obg	3.6.5.-		GTPase Obg
CHPOJDPL_01894	CDS	825				hypothetical protein
CHPOJDPL_01895	CDS	1677				hypothetical protein
CHPOJDPL_01896	CDS	258	rpmA		COG0211	50S ribosomal protein L27
CHPOJDPL_01897	CDS	312	rplU		COG0261	50S ribosomal protein L21
CHPOJDPL_01898	CDS	285				hypothetical protein
CHPOJDPL_01899	CDS	960				hypothetical protein
CHPOJDPL_01900	CDS	468	dgoK1	2.7.1.58	COG3734	putative 2-dehydro-3-deoxygalactonokinase DgoK1
CHPOJDPL_01901	CDS	396				hypothetical protein
CHPOJDPL_01902	CDS	411	recQ_2	3.6.4.12	COG0514	ATP-dependent DNA helicase RecQ
CHPOJDPL_01903	CDS	606				hypothetical protein
CHPOJDPL_01904	CDS	1053				hypothetical protein
CHPOJDPL_01905	CDS	1233				hypothetical protein
CHPOJDPL_01906	CDS	2442				hypothetical protein
CHPOJDPL_01907	CDS	453				hypothetical protein
CHPOJDPL_01908	CDS	2361	pcrA	3.6.4.12		ATP-dependent DNA helicase PcrA
CHPOJDPL_01909	CDS	591	tdk	2.7.1.21	COG1435	Thymidine kinase
CHPOJDPL_01910	CDS	612				hypothetical protein
CHPOJDPL_01911	CDS	2838				hypothetical protein
CHPOJDPL_01912	CDS	3087				hypothetical protein
CHPOJDPL_01913	CDS	1422				hypothetical protein
CHPOJDPL_01914	CDS	1005				hypothetical protein
CHPOJDPL_01915	CDS	393				hypothetical protein
CHPOJDPL_01916	CDS	171				hypothetical protein
CHPOJDPL_01917	CDS	819				hypothetical protein
CHPOJDPL_01918	CDS	354				hypothetical protein
CHPOJDPL_01919	CDS	270				hypothetical protein
CHPOJDPL_01920	CDS	177				hypothetical protein
CHPOJDPL_01921	CDS	1038				hypothetical protein
CHPOJDPL_01922	CDS	987				hypothetical protein
CHPOJDPL_01923	CDS	1218	epsF_4		COG1459	Type II secretion system protein F
CHPOJDPL_01924	CDS	804	apaH	3.6.1.41	COG0639	Bis(5'-nucleosyl)-tetraphosphatase, symmetrical
CHPOJDPL_01925	CDS	801	rsmA	2.1.1.182	COG0030	Ribosomal RNA small subunit methyltransferase A
CHPOJDPL_01926	CDS	1155				hypothetical protein
CHPOJDPL_01927	CDS	1272	glyA	2.1.2.1	COG0112	Serine hydroxymethyltransferase
CHPOJDPL_01928	CDS	1407				hypothetical protein
CHPOJDPL_01929	CDS	288				hypothetical protein
CHPOJDPL_01930	CDS	273				hypothetical protein
CHPOJDPL_01931	CDS	1929				hypothetical protein
CHPOJDPL_01932	CDS	939				hypothetical protein
CHPOJDPL_01933	CDS	738				hypothetical protein
CHPOJDPL_01934	CDS	1200				hypothetical protein
CHPOJDPL_01935	CDS	1044	oprF		COG2885	Outer membrane porin F
CHPOJDPL_01936	CDS	1359	xseA	3.1.11.6	COG1570	Exodeoxyribonuclease 7 large subunit
CHPOJDPL_01937	CDS	342				hypothetical protein
CHPOJDPL_01938	CDS	1425	der		COG1160	GTPase Der
CHPOJDPL_01939	CDS	339	bamB_1		COG1520	Outer membrane protein assembly factor BamB
CHPOJDPL_01940	CDS	615				hypothetical protein
CHPOJDPL_01941	CDS	198				hypothetical protein
CHPOJDPL_01942	CDS	165				hypothetical protein
CHPOJDPL_01943	CDS	396				hypothetical protein
CHPOJDPL_01944	CDS	483				hypothetical protein
CHPOJDPL_01945	CDS	549				hypothetical protein
CHPOJDPL_01946	CDS	3708				hypothetical protein
CHPOJDPL_01947	CDS	2472				hypothetical protein
CHPOJDPL_01948	CDS	1416	ccoN1	1.9.3.1	COG3278	Cbb3-type cytochrome c oxidase subunit CcoN1
CHPOJDPL_01949	CDS	615				hypothetical protein
CHPOJDPL_01950	CDS	183				hypothetical protein
CHPOJDPL_01951	CDS	903	ccoP2		COG2010	Cbb3-type cytochrome c oxidase subunit CcoP2
CHPOJDPL_01952	CDS	1395				hypothetical protein
CHPOJDPL_01953	CDS	546				hypothetical protein
CHPOJDPL_01954	CDS	2424	copA_2	7.2.2.8		putative copper-importing P-type ATPase A
CHPOJDPL_01955	CDS	192				hypothetical protein
CHPOJDPL_01956	CDS	696				hypothetical protein
CHPOJDPL_01957	CDS	627				hypothetical protein
CHPOJDPL_01958	CDS	1395	hemN	1.3.98.3	COG0635	Oxygen-independent coproporphyrinogen III oxidase
CHPOJDPL_01959	CDS	321				hypothetical protein
CHPOJDPL_01960	CDS	1320				hypothetical protein
CHPOJDPL_01961	CDS	2895				hypothetical protein
CHPOJDPL_01962	CDS	294				hypothetical protein
CHPOJDPL_01963	CDS	1701	lamB		COG4580	Maltoporin
CHPOJDPL_01964	CDS	1020	adhT	1.1.1.1		Alcohol dehydrogenase
CHPOJDPL_01965	CDS	1170				hypothetical protein
CHPOJDPL_01966	CDS	801				hypothetical protein
CHPOJDPL_01967	CDS	585		6.3.3.2	COG0212	5-formyltetrahydrofolate cyclo-ligase
CHPOJDPL_01968	CDS	1794				hypothetical protein
CHPOJDPL_01969	CDS	561	ssb_1			Single-stranded DNA-binding protein
CHPOJDPL_01970	CDS	1344	yajR		COG0477	Inner membrane transport protein YajR
CHPOJDPL_01971	CDS	744				hypothetical protein
CHPOJDPL_01972	CDS	2826	uvrA		COG0178	UvrABC system protein A
CHPOJDPL_01973	CDS	1302				hypothetical protein
CHPOJDPL_01974	CDS	759				hypothetical protein
CHPOJDPL_01975	CDS	933				hypothetical protein
CHPOJDPL_01976	CDS	1749				hypothetical protein
CHPOJDPL_01977	CDS	366				hypothetical protein
CHPOJDPL_01978	CDS	1218				hypothetical protein
CHPOJDPL_01979	CDS	1464				hypothetical protein
CHPOJDPL_01980	CDS	489				hypothetical protein
CHPOJDPL_01981	CDS	537				hypothetical protein
CHPOJDPL_01982	CDS	1026				hypothetical protein
CHPOJDPL_01983	CDS	1992				hypothetical protein
CHPOJDPL_01984	CDS	456				hypothetical protein
CHPOJDPL_01985	CDS	723	fliA		COG1191	RNA polymerase sigma factor FliA
CHPOJDPL_01986	CDS	846	ylxH		COG0455	Flagellum site-determining protein YlxH
CHPOJDPL_01987	CDS	1467	norR			Anaerobic nitric oxide reductase transcription regulator NorR
CHPOJDPL_01988	CDS	3909				hypothetical protein
CHPOJDPL_01989	CDS	1689	fadD_2	6.2.1.3	COG0318	Long-chain-fatty-acid--CoA ligase
CHPOJDPL_01990	CDS	954	ispH	1.17.7.4	COG0761	4-hydroxy-3-methylbut-2-enyl diphosphate reductase
CHPOJDPL_01991	CDS	273				hypothetical protein
CHPOJDPL_01992	CDS	297				hypothetical protein
CHPOJDPL_01993	CDS	1269	intQ_1		COG0582	Putative defective protein IntQ
CHPOJDPL_01994	CDS	210				hypothetical protein
CHPOJDPL_01995	CDS	489				hypothetical protein
CHPOJDPL_01996	CDS	180				hypothetical protein
[truncated: 4,004 more rows]

## Sheet: Pac_F1-eggmapper
locus_tag	seed_ortholog	evalue	score	eggNOG_OGs	max_annot_lvl	COG_category	Description	Preferred_name	GOs	EC	KEGG_ko	KEGG_Pathway	KEGG_Module	KEGG_Reaction	KEGG_rclass	BRITE	KEGG_TC	CAZy	BiGG_Reaction	PFAMs
CHPOJDPL_00001	305900.GV64_00175	1.93e-213	593	COG3842@1|root,COG3842@2|Bacteria,1MU3I@1224|Proteobacteria,1RNPX@1236|Gammaproteobacteria,1XI1W@135619|Oceanospirillales	135619|Oceanospirillales	E	Part of the ABC transporter complex PotABCD involved in spermidine putrescine import. Responsible for energy coupling to the transport system	potA	-	-	ko:K11076	ko02010,map02010	M00300	-	-	ko00000,ko00001,ko00002,ko02000	3.A.1.11.2	-	-	ABC_tran,TOBE_2
CHPOJDPL_00002	305900.GV64_00180	1.21e-191	535	COG1176@1|root,COG1176@2|Bacteria,1MVGM@1224|Proteobacteria,1RNNZ@1236|Gammaproteobacteria,1XHK5@135619|Oceanospirillales	135619|Oceanospirillales	P	binding-protein-dependent transport systems inner membrane component	-	-	-	ko:K11075	ko02010,map02010	M00300	-	-	ko00000,ko00001,ko00002,ko02000	3.A.1.11.2	-	-	BPD_transp_1
CHPOJDPL_00003	305900.GV64_00185	6.67e-165	465	COG1177@1|root,COG1177@2|Bacteria,1MVC5@1224|Proteobacteria,1RQB7@1236|Gammaproteobacteria,1XI6A@135619|Oceanospirillales	135619|Oceanospirillales	E	ABC transporter permease	-	-	-	ko:K11070,ko:K11074	ko02010,map02010	M00299,M00300	-	-	ko00000,ko00001,ko00002,ko02000	3.A.1.11.1,3.A.1.11.2	-	-	BPD_transp_1
CHPOJDPL_00004	12957.ACEP16868-PA	5.01e-07	62	2CMG8@1|root,2QQ9M@2759|Eukaryota,38EM9@33154|Opisthokonta,3BC5U@33208|Metazoa,3CSDN@33213|Bilateria,41Y7N@6656|Arthropoda,3SHEJ@50557|Insecta,46E5Q@7399|Hymenoptera	33208|Metazoa	O	Domain in Deltex and TRIP12 homologues. Possibly involved in regulation of ubiquitin-mediated proteolysis.	DTX1	GO:0001817,GO:0002009,GO:0002165,GO:0002682,GO:0002683,GO:0002694,GO:0002695,GO:0003002,GO:0003674,GO:0003712,GO:0003713,GO:0003824,GO:0004842,GO:0005102,GO:0005112,GO:0005488,GO:0005515,GO:0005575,GO:0005622,GO:0005623,GO:0005634,GO:0005635,GO:0005654,GO:0005737,GO:0005829,GO:0006139,GO:0006351,GO:0006366,GO:0006464,GO:0006725,GO:0006807,GO:0006810,GO:0006897,GO:0007154,GO:0007162,GO:0007165,GO:…	2.3.2.27	ko:K06058	ko04330,map04330	-	-	-	ko00000,ko00001,ko01000,ko04121	-	-	-	WWE,zf-C3HC4,zf-RING_UBOX
CHPOJDPL_00008	305900.GV64_00190	6.62e-208	582	COG0787@1|root,COG0787@2|Bacteria,1MV0Q@1224|Proteobacteria,1RM8U@1236|Gammaproteobacteria,1XH8M@135619|Oceanospirillales	135619|Oceanospirillales	E	Catalyzes the interconversion of L-alanine and D- alanine. May also act on other amino acids	alr	-	5.1.1.1	ko:K01775	ko00473,ko01100,ko01502,map00473,map01100,map01502	-	R00401	RC00285	ko00000,ko00001,ko01000,ko01011	-	-	-	Ala_racemase_C,Ala_racemase_N
CHPOJDPL_00009	305900.GV64_00195	3.2e-142	412	COG3768@1|root,COG3768@2|Bacteria,1MU8S@1224|Proteobacteria,1RND9@1236|Gammaproteobacteria,1XKHP@135619|Oceanospirillales	135619|Oceanospirillales	S	Domain of unknown function (DUF697)	-	-	-	ko:K08990	-	-	-	-	ko00000	-	-	-	DUF697
CHPOJDPL_00010	305900.GV64_00200	3.08e-254	707	COG3106@1|root,COG3106@2|Bacteria,1MX6E@1224|Proteobacteria,1RQ05@1236|Gammaproteobacteria,1XI2Y@135619|Oceanospirillales	135619|Oceanospirillales	S	YcjX-like family, DUF463	-	-	-	ko:K06918	-	-	-	-	ko00000	-	-	-	DUF463
CHPOJDPL_00011	1027273.GZ77_22835	6.6e-314	866	COG1080@1|root,COG1080@2|Bacteria,1MUT8@1224|Proteobacteria,1RN6R@1236|Gammaproteobacteria,1XNNQ@135619|Oceanospirillales	135619|Oceanospirillales	G	Belongs to the PEP-utilizing enzyme family	-	-	2.7.1.202,2.7.3.9	ko:K02768,ko:K08483,ko:K11183	ko00051,ko01100,ko01120,ko02060,map00051,map01100,map01120,map02060	M00273	R03232	RC00017,RC03206	ko00000,ko00001,ko00002,ko01000,ko02000	4.A.2.1,8.A.7	-	-	PEP-utilisers_N,PEP-utilizers,PEP-utilizers_C,PTS-HPr,PTS_EIIA_2
CHPOJDPL_00012	1027273.GZ77_25700	0	1037	COG0021@1|root,COG0021@2|Bacteria,1MUEY@1224|Proteobacteria,1RMWP@1236|Gammaproteobacteria,1XI3G@135619|Oceanospirillales	135619|Oceanospirillales	G	Catalyzes the transfer of a two-carbon ketol group from a ketose donor to an aldose acceptor, via a covalent intermediate with the cofactor thiamine pyrophosphate	tktA	-	2.2.1.1	ko:K00615	ko00030,ko00710,ko01051,ko01100,ko01110,ko01120,ko01130,ko01200,ko01230,map00030,map00710,map01051,map01100,map01110,map01120,map01130,map01200,map01230	M00004,M00007,M00165,M00167	R01067,R01641,R01830,R06590	RC00032,RC00226,RC00571,RC01560	ko00000,ko00001,ko00002,ko01000	-	-	-	Transket_pyr,Transketolase_C,Transketolase_N
CHPOJDPL_00013	1027273.GZ77_22855	1.4e-138	399	COG0561@1|root,COG0561@2|Bacteria,1MV02@1224|Proteobacteria,1RP1D@1236|Gammaproteobacteria,1XMW4@135619|Oceanospirillales	135619|Oceanospirillales	S	Sucrose-6F-phosphate phosphohydrolase	-	-	-	-	-	-	-	-	-	-	-	-	Hydrolase_3
CHPOJDPL_00014	1027273.GZ77_22860	2.65e-44	144	COG1925@1|root,COG1925@2|Bacteria	2|Bacteria	G	phosphoenolpyruvate-dependent sugar phosphotransferase system	ptsH	-	-	ko:K02784,ko:K11189	ko02060,map02060	-	-	-	ko00000,ko00001,ko02000	4.A.2.1,8.A.8.1.1	-	-	PTS-HPr
CHPOJDPL_00015	716541.ECL_00592	1.31e-119	346	COG0235@1|root,COG0235@2|Bacteria,1MU54@1224|Proteobacteria,1RMIP@1236|Gammaproteobacteria,3X2Z6@547|Enterobacter	1236|Gammaproteobacteria	G	Catalyzes the isomerization of L-ribulose 5-phosphate to D-xylulose 5-phosphate. Is involved in the anaerobic L-ascorbate utilization	ulaF	GO:0003674,GO:0003824,GO:0005488,GO:0005575,GO:0005622,GO:0005623,GO:0005737,GO:0005829,GO:0005975,GO:0005996,GO:0006082,GO:0006732,GO:0006766,GO:0006767,GO:0008150,GO:0008152,GO:0008270,GO:0008742,GO:0009056,GO:0009987,GO:0016052,GO:0016829,GO:0016830,GO:0016832,GO:0016853,GO:0016854,GO:0016857,GO:0019321,GO:0019323,GO:0019752,GO:0019852,GO:0043167,GO:0043169,GO:0043436,GO:0044237,GO:0044238,GO:…	5.1.3.4	ko:K03077	ko00040,ko00053,ko01100,ko01120,map00040,map00053,map01100,map01120	M00550	R05850	RC01479	ko00000,ko00001,ko00002,ko01000	-	-	iSDY_1059.SDY_4367	Aldolase_II
CHPOJDPL_00016	1151116.Q7S_01105	3.43e-129	375	COG3623@1|root,COG3623@2|Bacteria,1MWTD@1224|Proteobacteria,1RPT6@1236|Gammaproteobacteria,3FEQA@34037|Rahnella	1236|Gammaproteobacteria	G	Xylose isomerase-like TIM barrel	ulaE	GO:0003674,GO:0003824,GO:0005975,GO:0005996,GO:0006082,GO:0006732,GO:0006766,GO:0006767,GO:0008150,GO:0008152,GO:0009987,GO:0016853,GO:0016854,GO:0016857,GO:0019752,GO:0019852,GO:0034015,GO:0043436,GO:0044237,GO:0044238,GO:0044281,GO:0051186,GO:0071704	5.1.3.22	ko:K03079	ko00040,ko00053,ko01100,ko01120,map00040,map00053,map01100,map01120	M00550	R03244	RC00540	ko00000,ko00001,ko00002,ko01000	-	-	iEC55989_1330.EC55989_4754,iECSE_1348.ECSE_4495,iEcHS_1320.EcHS_A4441,iEcSMS35_1347.EcSMS35_4668,iYL1228.KPN_04590	AP_endonuc_2
CHPOJDPL_00017	716541.ECL_00590	5.28e-116	336	COG0269@1|root,COG0269@2|Bacteria,1QWE4@1224|Proteobacteria,1RPV5@1236|Gammaproteobacteria,3X3GQ@547|Enterobacter	1236|Gammaproteobacteria	G	Orotidine 5'-phosphate decarboxylase / HUMPS family	ulaD	GO:0000287,GO:0003674,GO:0003824,GO:0005488,GO:0005975,GO:0005996,GO:0006082,GO:0006732,GO:0006766,GO:0006767,GO:0008150,GO:0008152,GO:0009056,GO:0009109,GO:0009111,GO:0009987,GO:0016052,GO:0016054,GO:0016829,GO:0016830,GO:0016831,GO:0019752,GO:0019852,GO:0019854,GO:0033982,GO:0042365,GO:0043167,GO:0043169,GO:0043436,GO:0044237,GO:0044238,GO:0044248,GO:0044281,GO:0044282,GO:0046365,GO:0046395,GO:…	4.1.1.85	ko:K03078	ko00040,ko00053,ko01100,ko01120,map00040,map00053,map01100,map01120	M00550	R07125	RC01721	ko00000,ko00001,ko00002,ko01000	-	-	iAF1260.b4196,iAPECO1_1312.APECO1_2196,iBWG_1329.BWG_3908,iE2348C_1286.E2348C_4519,iECDH10B_1368.ECDH10B_4391,iECDH1ME8569_1439.ECDH1ME8569_4053,iECED1_1282.ECED1_4983,iECIAI1_1343.ECIAI1_4429,iECNA114_1301.ECNA114_4412,iECOK1_1307.ECOK1_4710,iECP_1309.ECP_4441,iECS88_1305.ECS88_4782,iECSE_1348.ECSE_4494,iECSF_1327.ECSF_4082,iEcDH1_1363.EcDH1_3797,iJO1366.b4196,iJR904.b4196,iLF82_1304.LF82_2375,i…	OMPdecase
CHPOJDPL_00018	1111728.ATYS01000007_gene1124	4.04e-72	220	COG1762@1|root,COG1762@2|Bacteria,1R4YX@1224|Proteobacteria,1RTCG@1236|Gammaproteobacteria	1236|Gammaproteobacteria	G	Phosphotransferase System	ulaC	GO:0003674,GO:0003824,GO:0005215,GO:0005575,GO:0005623,GO:0005886,GO:0006810,GO:0006811,GO:0006820,GO:0008150,GO:0008643,GO:0009401,GO:0015144,GO:0015711,GO:0015749,GO:0015849,GO:0015882,GO:0016020,GO:0016740,GO:0016772,GO:0016773,GO:0022804,GO:0022857,GO:0034219,GO:0034220,GO:0035461,GO:0044464,GO:0046942,GO:0051179,GO:0051180,GO:0051181,GO:0051182,GO:0051234,GO:0055085,GO:0071702,GO:0071944,GO:…	2.7.1.194	ko:K02821	ko00053,ko01100,ko01120,ko02060,map00053,map01100,map01120,map02060	M00283,M00550	R07671	RC00017,RC03206	ko00000,ko00001,ko00002,ko01000,ko02000	4.A.7.1	-	iAF1260.b4195,iBWG_1329.BWG_3907,iECABU_c1320.ECABU_c47530,iECDH10B_1368.ECDH10B_4390,iECDH1ME8569_1439.ECDH1ME8569_4052,iECH74115_1262.ECH74115_5711,iECSP_1301.ECSP_5295,iECUMN_1333.ECUMN_4728,iECs_1301.ECs5171,iEcDH1_1363.EcDH1_3798,iEcSMS35_1347.EcSMS35_4666,iG2583_1286.G2583_5022,iJO1366.b4195,iSbBS512_1146.SbBS512_E4725,iY75_1357.Y75_RS21845,iZ_1308.Z5804,ic_1306.c5284	PTS_EIIA_2
CHPOJDPL_00019	1218086.BBNB01000009_gene1052	2.46e-42	140	COG3414@1|root,COG3414@2|Bacteria,1RET1@1224|Proteobacteria,1S47F@1236|Gammaproteobacteria,3WYET@544|Citrobacter	1236|Gammaproteobacteria	G	PTS system, Lactose/Cellobiose specific IIB subunit	ulaB	GO:0003674,GO:0003824,GO:0005215,GO:0006810,GO:0006811,GO:0006820,GO:0008150,GO:0008643,GO:0009401,GO:0015144,GO:0015711,GO:0015749,GO:0015849,GO:0015882,GO:0016740,GO:0016772,GO:0016773,GO:0022804,GO:0022857,GO:0034219,GO:0034220,GO:0035461,GO:0046942,GO:0051179,GO:0051180,GO:0051181,GO:0051182,GO:0051234,GO:0055085,GO:0071702,GO:0090563,GO:0090585,GO:0098656,GO:1903825,GO:1905039	2.7.1.194	ko:K02822	ko00053,ko01100,ko01120,ko02060,map00053,map01100,map01120,map02060	M00283,M00550	R07671	RC00017,RC03206	ko00000,ko00001,ko00002,ko01000,ko02000	4.A.7.1	-	iSDY_1059.SDY_4363	PTS_IIB
CHPOJDPL_00020	598467.BrE312_0346	3.69e-190	544	COG3037@1|root,COG3037@2|Bacteria,1MWNR@1224|Proteobacteria,1RP9S@1236|Gammaproteobacteria	1236|Gammaproteobacteria	G	pts system	ulaA	GO:0003674,GO:0003824,GO:0005215,GO:0005488,GO:0005515,GO:0005575,GO:0005623,GO:0005886,GO:0006810,GO:0006811,GO:0006820,GO:0008150,GO:0008643,GO:0009401,GO:0015144,GO:0015711,GO:0015749,GO:0015849,GO:0015882,GO:0016020,GO:0016740,GO:0016772,GO:0016773,GO:0022804,GO:0022857,GO:0034219,GO:0034220,GO:0035461,GO:0042802,GO:0044464,GO:0046942,GO:0051179,GO:0051180,GO:0051181,GO:0051182,GO:0051234,GO:…	2.7.1.194	ko:K02822,ko:K03475	ko00053,ko01100,ko01120,ko02060,map00053,map01100,map01120,map02060	M00283,M00550	R07671	RC00017,RC03206	ko00000,ko00001,ko00002,ko01000,ko02000	4.A.7.1	-	iB21_1397.B21_04022,iEC55989_1330.EC55989_4750,iECBD_1354.ECBD_3841,iECB_1328.ECB_04060,iECD_1391.ECD_04060,iECIAI1_1343.ECIAI1_4426,iECO111_1330.ECO111_5021,iETEC_1333.ETEC_4539,iEcSMS35_1347.EcSMS35_4664,iYL1228.KPN_04586	EIIC-GAT,PTS_IIB
CHPOJDPL_00021	701347.Entcl_3972	1.41e-227	630	COG2220@1|root,COG2220@2|Bacteria,1N50Z@1224|Proteobacteria,1RRU3@1236|Gammaproteobacteria	1236|Gammaproteobacteria	S	Probably catalyzes the hydrolysis of L-ascorbate-6-P into 3-keto-L-gulonate-6-P. Is essential for L-ascorbate utilization under anaerobic conditions	ulaG	-	-	ko:K03476	ko00053,ko01100,ko01120,map00053,map01100,map01120	M00550	R07677	RC02793	ko00000,ko00001,ko00002,ko01000	-	-	iYL1228.KPN_04585	Lactamase_B_2,Lactamase_B_3
CHPOJDPL_00022	1027273.GZ77_22890	2.82e-141	404	COG1349@1|root,COG1349@2|Bacteria,1QM4U@1224|Proteobacteria,1RNN2@1236|Gammaproteobacteria	1236|Gammaproteobacteria	K	transcriptional regulator	ulaR	GO:0003674,GO:0005488,GO:0006139,GO:0006351,GO:0006725,GO:0006807,GO:0008150,GO:0008152,GO:0009058,GO:0009059,GO:0009987,GO:0010467,GO:0016070,GO:0018130,GO:0019438,GO:0019842,GO:0030246,GO:0031406,GO:0031418,GO:0032774,GO:0034641,GO:0034645,GO:0034654,GO:0036094,GO:0043167,GO:0043168,GO:0043170,GO:0043177,GO:0044237,GO:0044238,GO:0044249,GO:0044260,GO:0044271,GO:0046483,GO:0048029,GO:0048037,GO:…	-	ko:K03477	-	-	-	-	ko00000,ko03000	-	-	-	DeoRC,HTH_DeoR
CHPOJDPL_00023	1027273.GZ77_22895	5.99e-186	521	COG0176@1|root,COG0176@2|Bacteria,1MWQ8@1224|Proteobacteria,1RMS0@1236|Gammaproteobacteria,1XH91@135619|Oceanospirillales	135619|Oceanospirillales	G	Transaldolase is important for the balance of metabolites in the pentose-phosphate pathway	tal	GO:0003674,GO:0003824,GO:0004801,GO:0016740,GO:0016744	2.2.1.2	ko:K00616	ko00030,ko01100,ko01110,ko01120,ko01130,ko01200,ko01230,map00030,map01100,map01110,map01120,map01130,map01200,map01230	M00004,M00007	R01827	RC00439,RC00604	ko00000,ko00001,ko00002,ko01000	-	-	-	TAL_FSA
CHPOJDPL_00028	1049564.TevJSym_ad00670	1.61e-116	367	COG4206@1|root,COG4206@2|Bacteria,1MW63@1224|Proteobacteria,1RMFJ@1236|Gammaproteobacteria,1J4YK@118884|unclassified Gammaproteobacteria	1236|Gammaproteobacteria	H	COG4206 Outer membrane cobalamin receptor protein	btuB	GO:0003674,GO:0005215,GO:0005216,GO:0005488,GO:0005515,GO:0005575,GO:0006810,GO:0006811,GO:0008150,GO:0015075,GO:0015267,GO:0015318,GO:0015889,GO:0015893,GO:0016020,GO:0016021,GO:0019904,GO:0022803,GO:0022838,GO:0022857,GO:0031224,GO:0034220,GO:0042221,GO:0042493,GO:0044425,GO:0050896,GO:0051179,GO:0051180,GO:0051181,GO:0051234,GO:0055085,GO:0071702,GO:0071705	-	ko:K16092	-	-	-	-	ko00000,ko02000	1.B.14.3	-	iECB_1328.ECB_03851,iECP_1309.ECP_4183,iSF_1195.SF4048,iS_1188.S3696	Plug,TonB_dep_Rec
CHPOJDPL_00029	1027273.GZ77_12380	7.08e-70	226	COG0614@1|root,COG0614@2|Bacteria,1MWVF@1224|Proteobacteria,1RMV8@1236|Gammaproteobacteria,1XJ2T@135619|Oceanospirillales	135619|Oceanospirillales	P	COG0614 ABC-type Fe3 -hydroxamate transport system, periplasmic component	-	-	-	ko:K02016	ko02010,map02010	M00240	-	-	ko00000,ko00001,ko00002,ko02000	3.A.1.14	-	-	Peripla_BP_2
CHPOJDPL_00030	305900.GV64_05515	7.01e-212	589	COG1253@1|root,COG1253@2|Bacteria,1MWT3@1224|Proteobacteria,1RQBC@1236|Gammaproteobacteria,1XJGC@135619|Oceanospirillales	135619|Oceanospirillales	S	COG1253 Hemolysins and related proteins containing CBS domains	-	-	-	-	-	-	-	-	-	-	-	-	CBS,DUF21
CHPOJDPL_00031	305900.GV64_05520	2.59e-75	226	COG2940@1|root,COG2940@2|Bacteria,1NQ4R@1224|Proteobacteria	1224|Proteobacteria	S	SET (Su(var)3-9, Enhancer-of-zeste, Trithorax) domain	-	-	-	ko:K07117	-	-	-	-	ko00000	-	-	-	SET
CHPOJDPL_00033	305900.GV64_06415	1e-23	91.7	COG3205@1|root,COG3205@2|Bacteria,1N85D@1224|Proteobacteria,1SCCN@1236|Gammaproteobacteria,1XM6R@135619|Oceanospirillales	135619|Oceanospirillales	S	membrane	-	-	-	-	-	-	-	-	-	-	-	-	DUF2061
CHPOJDPL_00034	305900.GV64_06420	5.72e-157	446	COG0720@1|root,COG0720@2|Bacteria,1MXVT@1224|Proteobacteria,1RN6H@1236|Gammaproteobacteria,1XIXT@135619|Oceanospirillales	135619|Oceanospirillales	H	COG0720 6-pyruvoyl-tetrahydropterin synthase	-	-	-	-	-	-	-	-	-	-	-	-	PTPS
CHPOJDPL_00036	305900.GV64_06430	3.89e-95	279	COG0054@1|root,COG0054@2|Bacteria	2|Bacteria	H	6,7-dimethyl-8-ribityllumazine synthase activity	ribH	GO:0000906,GO:0003674,GO:0003824,GO:0005575,GO:0005622,GO:0005623,GO:0005737,GO:0005829,GO:0006766,GO:0006767,GO:0006771,GO:0006807,GO:0008150,GO:0008152,GO:0009058,GO:0009110,GO:0009231,GO:0009987,GO:0016740,GO:0016765,GO:0017144,GO:0018130,GO:0034641,GO:0042364,GO:0042726,GO:0042727,GO:0044237,GO:0044249,GO:0044271,GO:0044281,GO:0044283,GO:0044424,GO:0044444,GO:0044464,GO:0046483,GO:0071704,GO:…	2.5.1.78	ko:K00794	ko00740,ko01100,ko01110,map00740,map01100,map01110	M00125	R04457	RC00960	ko00000,ko00001,ko00002,ko01000	-	-	iLJ478.TM1825,iSB619.SA_RS08940,iSFV_1184.SFV_0380	DMRL_synthase
CHPOJDPL_00038	1245471.PCA10_08260	5.16e-116	346	COG2220@1|root,COG2220@2|Bacteria,1MV20@1224|Proteobacteria,1S0NB@1236|Gammaproteobacteria,1YEIW@136841|Pseudomonas aeruginosa group	1236|Gammaproteobacteria	S	Beta-lactamase superfamily domain	-	-	-	-	-	-	-	-	-	-	-	-	Lactamase_B_2
CHPOJDPL_00040	305900.GV64_05985	9.43e-78	236	COG3109@1|root,COG3109@2|Bacteria	2|Bacteria	T	RNA chaperone with significant RNA binding, RNA strand exchange and RNA duplexing activities	proQ	GO:0003674,GO:0003676,GO:0003723,GO:0003725,GO:0003727,GO:0003729,GO:0003730,GO:0005488,GO:0005575,GO:0005622,GO:0005623,GO:0005737,GO:0005829,GO:0006950,GO:0006970,GO:0006972,GO:0006974,GO:0007154,GO:0007165,GO:0007231,GO:0008150,GO:0009628,GO:0009651,GO:0009987,GO:0010468,GO:0010608,GO:0010958,GO:0019222,GO:0023052,GO:0032879,GO:0032890,GO:0032892,GO:0033554,GO:0033592,GO:0034057,GO:0034762,GO:…	-	ko:K03607	-	-	-	-	ko00000	-	-	-	ProQ,ProQ_C
CHPOJDPL_00041	305900.GV64_06005	4.09e-171	483	COG0500@1|root,COG2226@2|Bacteria,1QYM4@1224|Proteobacteria,1RYUE@1236|Gammaproteobacteria	1236|Gammaproteobacteria	Q	Methyltransferase	-	-	-	-	-	-	-	-	-	-	-	-	Methyltransf_11
CHPOJDPL_00044	305900.GV64_05105	2.07e-29	105	2C0ET@1|root,33A9M@2|Bacteria,1NGE5@1224|Proteobacteria,1SGID@1236|Gammaproteobacteria,1XMR9@135619|Oceanospirillales	135619|Oceanospirillales	S	TIGRFAM TIGR02449 family protein	-	-	-	ko:K09892	-	-	-	-	ko00000,ko03036	-	-	-	-
CHPOJDPL_00045	305900.GV64_05100	1.63e-54	171	COG3027@1|root,COG3027@2|Bacteria,1N6YN@1224|Proteobacteria,1SCBI@1236|Gammaproteobacteria,1XM8P@135619|Oceanospirillales	135619|Oceanospirillales	D	Activator of cell division through the inhibition of FtsZ GTPase activity, therefore promoting FtsZ assembly into bundles of protofilaments necessary for the formation of the division Z ring. It is recruited early at mid-cell but it is not essential for cell division	zapA	-	-	ko:K09888	-	-	-	-	ko00000,ko03036	-	-	-	ZapA
CHPOJDPL_00047	305900.GV64_00230	5.05e-88	260	COG1522@1|root,COG1522@2|Bacteria,1RDB3@1224|Proteobacteria,1S2E1@1236|Gammaproteobacteria,1XK40@135619|Oceanospirillales	135619|Oceanospirillales	K	transcriptional regulator	-	-	-	ko:K05800	-	-	-	-	ko00000,ko03000	-	-	-	AsnC_trans_reg,HTH_24
CHPOJDPL_00048	305900.GV64_00240	2.51e-179	504	COG0517@1|root,COG0794@1|root,COG0517@2|Bacteria,COG0794@2|Bacteria,1MUXD@1224|Proteobacteria,1RMT9@1236|Gammaproteobacteria,1XI8M@135619|Oceanospirillales	135619|Oceanospirillales	M	Arabinose 5-phosphate isomerase	-	-	-	-	-	-	-	-	-	-	-	-	CBS,SIS
CHPOJDPL_00049	305900.GV64_00245	9.28e-60	185	COG2146@1|root,COG2146@2|Bacteria,1N72F@1224|Proteobacteria,1SD0G@1236|Gammaproteobacteria,1XM3X@135619|Oceanospirillales	135619|Oceanospirillales	P	Rieske 2Fe-2S	-	-	-	-	-	-	-	-	-	-	-	-	Rieske
CHPOJDPL_00050	1232683.ADIMK_3274	8.34e-140	431	COG0741@1|root,COG0741@2|Bacteria,1MV3F@1224|Proteobacteria,1RMS8@1236|Gammaproteobacteria,4657M@72275|Alteromonadaceae	1236|Gammaproteobacteria	M	COG0741 Soluble lytic murein transglycosylase and related regulatory proteins (some contain LysM invasin domains)	slt	GO:0000270,GO:0003674,GO:0003824,GO:0005575,GO:0005618,GO:0005623,GO:0006022,GO:0006026,GO:0006027,GO:0006807,GO:0008150,GO:0008152,GO:0008932,GO:0008933,GO:0009056,GO:0009057,GO:0009253,GO:0009274,GO:0016740,GO:0016757,GO:0030203,GO:0030288,GO:0030312,GO:0030313,GO:0031975,GO:0042597,GO:0043170,GO:0044464,GO:0061783,GO:0071704,GO:0071944,GO:1901135,GO:1901136,GO:1901564,GO:1901565,GO:1901575	-	ko:K08309	-	-	-	-	ko00000,ko01000,ko01011	-	GH23	iETEC_1333.ETEC_4747,iPC815.YPO0452	SLT,SLT_L
CHPOJDPL_00051	305900.GV64_00265	1.89e-275	756	COG0821@1|root,COG0821@2|Bacteria,1MUAX@1224|Proteobacteria,1RMXZ@1236|Gammaproteobacteria,1XIFJ@135619|Oceanospirillales	135619|Oceanospirillales	I	Converts 2C-methyl-D-erythritol 2,4-cyclodiphosphate (ME-2,4cPP) into 1-hydroxy-2-methyl-2-(E)-butenyl 4-diphosphate	ispG	-	1.17.7.1,1.17.7.3	ko:K03526	ko00900,ko01100,ko01110,ko01130,map00900,map01100,map01110,map01130	M00096	R08689,R10859	RC01486	ko00000,ko00001,ko00002,ko01000	-	-	-	GcpE
CHPOJDPL_00052	5888.CAK66836	5.46e-06	57	KOG0586@1|root,KOG0586@2759|Eukaryota,3ZDU2@5878|Ciliophora	2759|Eukaryota	T	Serine/Threonine protein kinases, catalytic domain	-	-	2.7.11.1	ko:K08798,ko:K12761,ko:K13108,ko:K19008	ko04113,ko04138,ko04922,map04113,map04138,map04922	-	-	-	ko00000,ko00001,ko01000,ko01001,ko03041,ko04812	-	-	-	PAS,Pkinase
CHPOJDPL_00053	305900.GV64_00285	3.76e-123	354	COG1738@1|root,COG1738@2|Bacteria,1MVQU@1224|Proteobacteria,1RNX0@1236|Gammaproteobacteria,1XJBN@135619|Oceanospirillales	135619|Oceanospirillales	U	Involved in the import of queuosine (Q) precursors, required for Q precursor salvage	-	-	-	ko:K09125	-	-	-	-	ko00000	-	-	-	Vut_1
CHPOJDPL_00054	305900.GV64_00295	5.83e-63	195	COG1661@1|root,COG1661@2|Bacteria,1RIME@1224|Proteobacteria,1S71M@1236|Gammaproteobacteria	1236|Gammaproteobacteria	S	DNA-binding protein with PD1-like DNA-binding motif	-	-	-	ko:K06934	-	-	-	-	ko00000	-	-	-	DUF296
CHPOJDPL_00058	305900.GV64_23935	2.73e-65	208	COG0167@1|root,COG0167@2|Bacteria,1MXER@1224|Proteobacteria,1RRTA@1236|Gammaproteobacteria	1236|Gammaproteobacteria	CF	catalyzes the conversion of	-	-	1.3.98.1	ko:K00226	ko00240,ko01100,map00240,map01100	M00051	R01867	RC00051	ko00000,ko00001,ko00002,ko01000	-	-	-	DHO_dh
CHPOJDPL_00060	305900.GV64_07580	1.89e-89	283	COG0739@1|root,COG0739@2|Bacteria,1MVTF@1224|Proteobacteria,1RM7S@1236|Gammaproteobacteria,1XHD2@135619|Oceanospirillales	135619|Oceanospirillales	M	Peptidase M23	-	-	-	-	-	-	-	-	-	-	-	-	OapA,Peptidase_M23
CHPOJDPL_00062	305900.GV64_07595	2.06e-275	759	COG0162@1|root,COG0162@2|Bacteria,1MVUQ@1224|Proteobacteria,1RPKC@1236|Gammaproteobacteria,1XHJ0@135619|Oceanospirillales	135619|Oceanospirillales	J	Catalyzes the attachment of tyrosine to tRNA(Tyr) in a two-step reaction tyrosine is first activated by ATP to form Tyr- AMP and then transferred to the acceptor end of tRNA(Tyr)	tyrS	-	6.1.1.1	ko:K01866	ko00970,map00970	M00359,M00360	R02918	RC00055,RC00523	ko00000,ko00001,ko00002,ko01000,ko01007,ko03016,ko03029	-	-	-	tRNA-synt_1b
CHPOJDPL_00063	305900.GV64_07600	3.77e-90	268	COG2078@1|root,COG2078@2|Bacteria,1RJP4@1224|Proteobacteria,1S6FG@1236|Gammaproteobacteria,1XKXC@135619|Oceanospirillales	135619|Oceanospirillales	S	AMMECR1	-	-	-	-	-	-	-	-	-	-	-	-	AMMECR1
CHPOJDPL_00064	305900.GV64_07605	3.52e-146	416	COG1355@1|root,COG1355@2|Bacteria,1MXK5@1224|Proteobacteria,1RQPK@1236|Gammaproteobacteria,1XJIC@135619|Oceanospirillales	135619|Oceanospirillales	S	Belongs to the MEMO1 family	-	-	-	ko:K06990	-	-	-	-	ko00000,ko04812	-	-	-	Memo
CHPOJDPL_00065	305900.GV64_07610	1.71e-243	671	COG1180@1|root,COG1180@2|Bacteria,1NQC1@1224|Proteobacteria,1RW3Z@1236|Gammaproteobacteria,1XI20@135619|Oceanospirillales	135619|Oceanospirillales	O	Pyruvate formate lyase-activating protein	-	-	1.97.1.4	ko:K04069	-	-	R04710	-	ko00000,ko01000	-	-	-	Radical_SAM
CHPOJDPL_00066	631362.Thi970DRAFT_02970	8.2e-44	149	2E184@1|root,32WNP@2|Bacteria,1N4AP@1224|Proteobacteria,1SANZ@1236|Gammaproteobacteria,1X1GR@135613|Chromatiales	135613|Chromatiales	-	-	-	-	-	-	-	-	-	-	-	-	-	-	-
CHPOJDPL_00067	879212.DespoDRAFT_01800	5.29e-110	325	28P43@1|root,2ZBZD@2|Bacteria,1NIC2@1224|Proteobacteria,433CD@68525|delta/epsilon subdivisions,2WXTU@28221|Deltaproteobacteria	28221|Deltaproteobacteria	S	Putative inner membrane protein (DUF1819)	-	-	-	-	-	-	-	-	-	-	-	-	DUF1819
CHPOJDPL_00068	631362.Thi970DRAFT_02972	1.01e-95	283	2C29K@1|root,2ZC71@2|Bacteria,1NEUA@1224|Proteobacteria,1SMFI@1236|Gammaproteobacteria	1236|Gammaproteobacteria	S	Domain of unknown function (DUF1788)	-	-	-	-	-	-	-	-	-	-	-	-	DUF1788
CHPOJDPL_00069	1112217.PPL19_03990	0	1583	COG1196@1|root,COG1196@2|Bacteria,1R0Q9@1224|Proteobacteria,1T4NP@1236|Gammaproteobacteria	1236|Gammaproteobacteria	D	nuclear chromosome segregation	-	-	-	-	-	-	-	-	-	-	-	-	-
CHPOJDPL_00070	879212.DespoDRAFT_01798	0	1157	COG0286@1|root,COG1002@1|root,COG1196@1|root,COG0286@2|Bacteria,COG1002@2|Bacteria,COG1196@2|Bacteria	2|Bacteria	D	nuclear chromosome segregation	-	-	2.1.1.72,3.1.21.4	ko:K00571,ko:K01155,ko:K02022,ko:K03427	-	-	-	-	ko00000,ko01000,ko02048	-	-	-	Eco57I,ResIII
CHPOJDPL_00071	879212.DespoDRAFT_01797	1.53e-255	706	COG4637@1|root,COG4637@2|Bacteria,1ND40@1224|Proteobacteria,42V9X@68525|delta/epsilon subdivisions,2WSER@28221|Deltaproteobacteria,2MQ0I@213118|Desulfobacterales	28221|Deltaproteobacteria	S	AAA ATPase domain	-	-	-	-	-	-	-	-	-	-	-	-	AAA_21
CHPOJDPL_00072	879212.DespoDRAFT_01796	5.29e-87	262	2DHAE@1|root,2ZYZ6@2|Bacteria,1RERS@1224|Proteobacteria,42WCK@68525|delta/epsilon subdivisions,2WSE8@28221|Deltaproteobacteria	28221|Deltaproteobacteria	S	Domain of unknown function (DUF4276)	-	-	-	-	-	-	-	-	-	-	-	-	DUF4276
CHPOJDPL_00073	1112217.PPL19_03970	0	1068	COG1524@1|root,COG1524@2|Bacteria,1MUYY@1224|Proteobacteria	1224|Proteobacteria	S	PFAM PglZ domain	-	-	-	-	-	-	-	-	-	-	-	-	PglZ
CHPOJDPL_00074	1112217.PPL19_03965	0	1131	COG4930@1|root,COG4930@2|Bacteria,1MWGE@1224|Proteobacteria,1RQKC@1236|Gammaproteobacteria	1236|Gammaproteobacteria	O	ATP-dependent Lon-type protease	-	-	3.4.21.53	ko:K01338	ko04112,map04112	-	-	-	ko00000,ko00001,ko01000,ko01002	-	-	-	Lon_2,Lon_C,MIT_C
CHPOJDPL_00075	1137799.GZ78_16260	0	1046	COG0514@1|root,COG1040@1|root,COG0514@2|Bacteria,COG1040@2|Bacteria,1MVGG@1224|Proteobacteria,1RMPG@1236|Gammaproteobacteria,1XNFY@135619|Oceanospirillales	135619|Oceanospirillales	F	ATP-dependent DNA helicase	-	-	3.6.4.12	ko:K03654	ko03018,map03018	-	-	-	ko00000,ko00001,ko01000,ko03400	-	-	-	DEAD,Helicase_C
CHPOJDPL_00076	1027273.GZ77_24765	8.93e-160	468	COG0758@1|root,COG0758@2|Bacteria,1Q7YP@1224|Proteobacteria,1RYGJ@1236|Gammaproteobacteria,1XNEF@135619|Oceanospirillales	135619|Oceanospirillales	LU	DNA recombination-mediator protein A	-	-	-	-	-	-	-	-	-	-	-	-	DNA_processg_A
CHPOJDPL_00077	305900.GV64_07640	5.51e-72	220	COG5488@1|root,COG5488@2|Bacteria,1N9B7@1224|Proteobacteria,1SF1J@1236|Gammaproteobacteria,1XMU7@135619|Oceanospirillales	135619|Oceanospirillales	S	Integral membrane protein (DUF2244)	-	-	-	-	-	-	-	-	-	-	-	-	DUF2244
CHPOJDPL_00078	305900.GV64_07655	5.2e-120	353	COG3833@1|root,COG3833@2|Bacteria,1QA3Z@1224|Proteobacteria,1RQ00@1236|Gammaproteobacteria,1XISJ@135619|Oceanospirillales	135619|Oceanospirillales	P	With MalKFE is involved in the transport of maltose into the cell	-	-	-	-	-	-	-	-	-	-	-	-	BPD_transp_1
CHPOJDPL_00079	305900.GV64_07660	6.51e-189	545	COG1175@1|root,COG1175@2|Bacteria,1MXKR@1224|Proteobacteria,1RN6B@1236|Gammaproteobacteria,1XHNW@135619|Oceanospirillales	135619|Oceanospirillales	P	With MalKGE is involved in maltose transport into the cell	malF	-	-	ko:K10109	ko02010,map02010	M00194	-	-	ko00000,ko00001,ko00002,ko02000	3.A.1.1.1,3.A.1.1.22	-	-	BPD_transp_1,MalF_P2,TM_PBP2_N
CHPOJDPL_00080	305900.GV64_07690	0	999	COG0033@1|root,COG0033@2|Bacteria,1MU5S@1224|Proteobacteria,1RPDV@1236|Gammaproteobacteria,1XHT7@135619|Oceanospirillales	135619|Oceanospirillales	G	Catalyzes the interconversion of alpha-D-glucose 1-phosphate to alpha-D-glucose 6-phosphate	-	-	5.4.2.2	ko:K01835	ko00010,ko00030,ko00052,ko00230,ko00500,ko00520,ko00521,ko01100,ko01110,ko01120,ko01130,map00010,map00030,map00052,map00230,map00500,map00520,map00521,map01100,map01110,map01120,map01130	M00549	R00959,R01057,R08639	RC00408	ko00000,ko00001,ko00002,ko01000	-	-	-	PGM_PMM_I,PGM_PMM_II,PGM_PMM_III,PGM_PMM_IV
CHPOJDPL_00081	305900.GV64_07695	1.38e-250	692	COG0448@1|root,COG0448@2|Bacteria,1MVTC@1224|Proteobacteria,1RP04@1236|Gammaproteobacteria,1XNZM@135619|Oceanospirillales	135619|Oceanospirillales	G	Nucleotidyl transferase	-	-	-	-	-	-	-	-	-	-	-	-	NTP_transferase
CHPOJDPL_00082	305900.GV64_07700	6.9e-277	766	COG0297@1|root,COG0297@2|Bacteria,1MUGM@1224|Proteobacteria,1RNMP@1236|Gammaproteobacteria,1XJAI@135619|Oceanospirillales	135619|Oceanospirillales	G	Synthesizes alpha-1,4-glucan chains using ADP-glucose	glgA	-	2.4.1.21	ko:K00703	ko00500,ko01100,ko01110,ko02026,map00500,map01100,map01110,map02026	M00565	R02421	RC00005	ko00000,ko00001,ko00002,ko01000,ko01003	-	GT5	-	Glyco_transf_5,Glycos_transf_1
CHPOJDPL_00083	305900.GV64_07705	0	1154	COG0296@1|root,COG0296@2|Bacteria,1QTVN@1224|Proteobacteria,1RQSK@1236|Gammaproteobacteria,1XH7Q@135619|Oceanospirillales	135619|Oceanospirillales	G	Catalyzes the formation of the alpha-1,6-glucosidic linkages in glycogen by scission of a 1,4-alpha-linked oligosaccharide from growing alpha-1,4-glucan chains and the subsequent attachment of the oligosaccharide to the alpha-1,6 position	glgB	-	2.4.1.18	ko:K00700	ko00500,ko01100,ko01110,map00500,map01100,map01110	M00565	R02110	-	ko00000,ko00001,ko00002,ko01000,ko04147	-	CBM48,GH13	-	Alpha-amylase,Alpha-amylase_C,CBM_48
CHPOJDPL_00084	305900.GV64_07710	5.93e-90	271	COG0551@1|root,COG0551@2|Bacteria,1RJ5B@1224|Proteobacteria,1S349@1236|Gammaproteobacteria,1XMUD@135619|Oceanospirillales	135619|Oceanospirillales	L	Protein of unknown function (DUF2726)	-	-	-	-	-	-	-	-	-	-	-	-	DUF2726
CHPOJDPL_00085	1137799.GZ78_05910	1.41e-41	138	COG1278@1|root,COG1278@2|Bacteria,1N6Q5@1224|Proteobacteria,1SCA7@1236|Gammaproteobacteria,1XM98@135619|Oceanospirillales	135619|Oceanospirillales	K	Cold-shock'	-	-	-	ko:K03704	-	-	-	-	ko00000,ko03000	-	-	-	CSD
CHPOJDPL_00086	305900.GV64_07725	0	946	COG2719@1|root,COG2719@2|Bacteria,1MW6U@1224|Proteobacteria,1RPU2@1236|Gammaproteobacteria,1XHQQ@135619|Oceanospirillales	135619|Oceanospirillales	S	SpoVR family	-	-	-	-	-	-	-	-	-	-	-	-	SpoVR
CHPOJDPL_00087	305900.GV64_07730	6.78e-289	791	COG2718@1|root,COG2718@2|Bacteria,1MWQM@1224|Proteobacteria,1RQWC@1236|Gammaproteobacteria,1XHCJ@135619|Oceanospirillales	135619|Oceanospirillales	S	Belongs to the UPF0229 family	-	-	-	ko:K09786	-	-	-	-	ko00000	-	-	-	DUF444
CHPOJDPL_00088	305900.GV64_07735	0	1224	COG2766@1|root,COG2766@2|Bacteria,1MVW7@1224|Proteobacteria,1RNFJ@1236|Gammaproteobacteria,1XHUX@135619|Oceanospirillales	135619|Oceanospirillales	T	PrkA family serine protein kinase	prkA	-	-	ko:K07180	-	-	-	-	ko00000	-	-	-	AAA_PrkA,PrkA
CHPOJDPL_00089	305900.GV64_07740	5.19e-137	393	COG0730@1|root,COG0730@2|Bacteria,1R3V4@1224|Proteobacteria,1RVNC@1236|Gammaproteobacteria,1XIIG@135619|Oceanospirillales	135619|Oceanospirillales	S	membrane transporter protein	-	-	-	ko:K07090	-	-	-	-	ko00000	-	-	-	TauE
CHPOJDPL_00090	1288826.MSNKSG1_00236	7.31e-136	391	COG0682@1|root,COG0682@2|Bacteria,1MVE3@1224|Proteobacteria,1RMVK@1236|Gammaproteobacteria,4655B@72275|Alteromonadaceae	1236|Gammaproteobacteria	M	Transfers the N-acyl diglyceride group on what will become the N-terminal cysteine of membrane lipoproteins	lgt	GO:0003674,GO:0003824,GO:0005575,GO:0005623,GO:0005886,GO:0005887,GO:0006464,GO:0006807,GO:0008150,GO:0008152,GO:0008961,GO:0009058,GO:0009059,GO:0009898,GO:0009987,GO:0016020,GO:0016021,GO:0016740,GO:0016757,GO:0019538,GO:0031224,GO:0031226,GO:0034645,GO:0036211,GO:0042157,GO:0042158,GO:0043170,GO:0043412,GO:0044237,GO:0044238,GO:0044249,GO:0044260,GO:0044267,GO:0044425,GO:0044459,GO:0044464,GO:…	-	ko:K13292	-	-	-	-	ko00000,ko01000	-	-	-	LGT
CHPOJDPL_00091	305900.GV64_07760	1.24e-196	545	COG0207@1|root,COG0207@2|Bacteria,1MUBD@1224|Proteobacteria,1RPYV@1236|Gammaproteobacteria,1XHH5@135619|Oceanospirillales	135619|Oceanospirillales	F	Catalyzes the reductive methylation of 2'-deoxyuridine- 5'-monophosphate (dUMP) to 2'-deoxythymidine-5'-monophosphate (dTMP) while utilizing 5,10-methylenetetrahydrofolate (mTHF) as the methyl donor and reductant in the reaction, yielding dihydrofolate (DHF) as a by-product. This enzymatic reaction provides an intracellular de novo source of dTMP, an essential precursor for DNA biosynthesis	thyA	-	2.1.1.45	ko:K00560	ko00240,ko00670,ko01100,ko01523,map00240,map00670,map01100,map01523	M00053	R02101	RC00219,RC00332	ko00000,ko00001,ko00002,ko01000	-	-	-	Thymidylat_synt
CHPOJDPL_00092	305900.GV64_07770	2.36e-229	634	COG3608@1|root,COG3608@2|Bacteria,1MUAA@1224|Proteobacteria,1RNQQ@1236|Gammaproteobacteria,1XHFY@135619|Oceanospirillales	135619|Oceanospirillales	S	Deacylase	-	-	-	ko:K06987	-	-	-	-	ko00000	-	-	-	AstE_AspA
CHPOJDPL_00093	305900.GV64_07775	2.64e-193	538	COG0189@1|root,COG0189@2|Bacteria,1MX62@1224|Proteobacteria,1RM8B@1236|Gammaproteobacteria,1XHPG@135619|Oceanospirillales	135619|Oceanospirillales	F	Belongs to the RimK family	rimK	-	-	ko:K05844	-	-	-	-	ko00000,ko01000,ko03009	-	-	-	RimK
CHPOJDPL_00094	305900.GV64_07785	7.75e-312	875	COG1289@1|root,COG1289@2|Bacteria,1MWR1@1224|Proteobacteria,1RNIJ@1236|Gammaproteobacteria,1XNQN@135619|Oceanospirillales	135619|Oceanospirillales	S	FUSC-like inner membrane protein yccS	-	-	-	-	-	-	-	-	-	-	-	-	FUSC-like,FUSC_2
CHPOJDPL_00096	305900.GV64_22405	0	923	COG0513@1|root,COG0513@2|Bacteria,1MU49@1224|Proteobacteria,1RMWA@1236|Gammaproteobacteria,1XIKF@135619|Oceanospirillales	135619|Oceanospirillales	L	DEAD-box RNA helicase involved in various cellular processes at low temperature, including ribosome biogenesis, mRNA degradation and translation initiation	deaD	-	3.6.4.13	ko:K05592	ko03018,map03018	-	-	-	ko00000,ko00001,ko01000,ko03009,ko03019	-	-	-	DEAD,DbpA,Helicase_C
CHPOJDPL_00097	305900.GV64_22395	1.75e-130	374	COG1272@1|root,COG1272@2|Bacteria,1PGRH@1224|Proteobacteria,1RR4R@1236|Gammaproteobacteria,1XJ9M@135619|Oceanospirillales	135619|Oceanospirillales	S	hemolysin III	-	-	-	ko:K11068	-	-	-	-	ko00000,ko02042	-	-	-	HlyIII
CHPOJDPL_00098	305900.GV64_22390	2.44e-122	354	COG3187@1|root,COG3187@2|Bacteria,1NGG1@1224|Proteobacteria,1T10Q@1236|Gammaproteobacteria,1XRR5@135619|Oceanospirillales	135619|Oceanospirillales	O	META domain	-	-	-	-	-	-	-	-	-	-	-	-	META
CHPOJDPL_00099	305900.GV64_22375	1.58e-163	461	COG2996@1|root,COG2996@2|Bacteria,1MXC3@1224|Proteobacteria,1RS4D@1236|Gammaproteobacteria,1XIH8@135619|Oceanospirillales	135619|Oceanospirillales	S	protein conserved in bacteria	-	-	-	ko:K00243	-	-	-	-	ko00000	-	-	-	S1_2
CHPOJDPL_00100	305900.GV64_22360	5.89e-62	191	COG3012@1|root,COG3012@2|Bacteria,1N1DD@1224|Proteobacteria,1S8TK@1236|Gammaproteobacteria,1XM2G@135619|Oceanospirillales	135619|Oceanospirillales	S	SEC-C motif	-	-	-	-	-	-	-	-	-	-	-	-	SEC-C
CHPOJDPL_00101	305900.GV64_22355	9.17e-216	604	COG0814@1|root,COG0814@2|Bacteria,1N35H@1224|Proteobacteria,1RNNC@1236|Gammaproteobacteria	1236|Gammaproteobacteria	E	amino acid	tyrP_1	-	-	ko:K03834	-	-	-	-	ko00000,ko02000	2.A.42.1.1	-	-	Trp_Tyr_perm
CHPOJDPL_00102	305900.GV64_22345	1.07e-42	142	COG2827@1|root,COG2827@2|Bacteria,1N6PA@1224|Proteobacteria,1SCBH@1236|Gammaproteobacteria,1XM6Q@135619|Oceanospirillales	135619|Oceanospirillales	L	endonuclease containing a URI domain	-	-	-	ko:K07461	-	-	-	-	ko00000	-	-	-	GIY-YIG
CHPOJDPL_00103	1027273.GZ77_20755	4.05e-49	161	COG2916@1|root,COG2916@2|Bacteria,1R9YM@1224|Proteobacteria,1S24H@1236|Gammaproteobacteria,1XKQK@135619|Oceanospirillales	135619|Oceanospirillales	K	H-NS histone family	-	-	-	-	-	-	-	-	-	-	-	-	Histone_HNS
CHPOJDPL_00104	305900.GV64_22330	6.05e-104	308	COG1651@1|root,COG1651@2|Bacteria,1MY3H@1224|Proteobacteria,1S1X0@1236|Gammaproteobacteria,1XKYR@135619|Oceanospirillales	135619|Oceanospirillales	O	DSBA-like thioredoxin domain	-	-	-	-	-	-	-	-	-	-	-	-	DSBA,Thioredoxin_4
CHPOJDPL_00106	305900.GV64_08980	4.23e-77	237	COG3017@1|root,COG3017@2|Bacteria,1N02T@1224|Proteobacteria,1S91E@1236|Gammaproteobacteria,1XKNX@135619|Oceanospirillales	135619|Oceanospirillales	M	Plays a critical role in the incorporation of lipoproteins in the outer membrane after they are released by the LolA protein	lolB	-	-	ko:K02494	-	-	-	-	ko00000	-	-	-	LolB
CHPOJDPL_00107	1123020.AUIE01000031_gene2749	1.21e-108	344	COG0457@1|root,COG0457@2|Bacteria,1MYB8@1224|Proteobacteria,1RQIX@1236|Gammaproteobacteria,1YDJF@136841|Pseudomonas aeruginosa group	1236|Gammaproteobacteria	S	Tetratricopeptide repeats	-	-	-	-	-	-	-	-	-	-	-	-	TPR_14,TPR_16,TPR_19,TPR_2,TPR_6,TPR_8
CHPOJDPL_00108	305900.GV64_08970	2.18e-225	631	COG0373@1|root,COG0373@2|Bacteria,1MU41@1224|Proteobacteria,1RNQ8@1236|Gammaproteobacteria,1XHBS@135619|Oceanospirillales	135619|Oceanospirillales	H	Catalyzes the NADPH-dependent reduction of glutamyl- tRNA(Glu) to glutamate 1-semialdehyde (GSA)	hemA	-	1.2.1.70	ko:K02492	ko00860,ko01100,ko01110,ko01120,map00860,map01100,map01110,map01120	M00121	R04109	RC00055,RC00149	ko00000,ko00001,ko00002,ko01000	-	-	-	GlutR_N,GlutR_dimer,Shikimate_DH
CHPOJDPL_00109	305900.GV64_08965	1.6e-232	643	COG0216@1|root,COG0216@2|Bacteria,1MV28@1224|Proteobacteria,1RM7Q@1236|Gammaproteobacteria,1XHU3@135619|Oceanospirillales	135619|Oceanospirillales	J	Peptide chain release factor 1 directs the termination of translation in response to the peptide chain termination codons UAG and UAA	prfA	-	-	ko:K02835	-	-	-	-	ko00000,ko03012	-	-	-	PCRF,RF-1
CHPOJDPL_00110	305900.GV64_08960	8.98e-132	382	COG2890@1|root,COG2890@2|Bacteria,1MXCQ@1224|Proteobacteria,1RNGK@1236|Gammaproteobacteria,1XJ61@135619|Oceanospirillales	135619|Oceanospirillales	J	Methylates the class 1 translation termination release factors RF1 PrfA and RF2 PrfB on the glutamine residue of the universally conserved GGQ motif	prmC	-	2.1.1.297	ko:K02493	-	-	R10806	RC00003,RC03279	ko00000,ko01000,ko03012	-	-	-	MTS,Methyltransf_31
CHPOJDPL_00111	305900.GV64_08955	5.72e-227	631	COG3004@1|root,COG3004@2|Bacteria,1MW15@1224|Proteobacteria,1RNDE@1236|Gammaproteobacteria,1XHVU@135619|Oceanospirillales	135619|Oceanospirillales	P	) H( ) antiporter that extrudes sodium in exchange for external protons	nhaA	-	-	ko:K03313	-	-	-	-	ko00000,ko02000	2.A.33.1	-	-	Na_H_antiport_1
CHPOJDPL_00112	305900.GV64_08950	4.1e-213	592	COG0276@1|root,COG0276@2|Bacteria,1MVR1@1224|Proteobacteria,1RMMS@1236|Gammaproteobacteria,1XH4R@135619|Oceanospirillales	135619|Oceanospirillales	H	Catalyzes the ferrous insertion into protoporphyrin IX	hemH	-	4.99.1.1,4.99.1.9	ko:K01772	ko00860,ko01100,ko01110,map00860,map01100,map01110	M00121	R00310,R11329	RC01012	ko00000,ko00001,ko00002,ko01000	-	-	-	Ferrochelatase
CHPOJDPL_00113	305900.GV64_08940	1.87e-114	339	2BZVX@1|root,32R5V@2|Bacteria,1RKXP@1224|Proteobacteria,1S6T6@1236|Gammaproteobacteria,1XKCA@135619|Oceanospirillales	135619|Oceanospirillales	-	-	-	-	-	-	-	-	-	-	-	-	-	-	-
CHPOJDPL_00114	305900.GV64_08935	3.16e-75	229	COG0454@1|root,COG0456@2|Bacteria,1RIE6@1224|Proteobacteria,1S9G0@1236|Gammaproteobacteria	1236|Gammaproteobacteria	K	This enzyme acetylates the N-terminal alanine of ribosomal protein S18	rimI	GO:0003674,GO:0003824,GO:0004596,GO:0005575,GO:0005622,GO:0005623,GO:0005737,GO:0006464,GO:0006473,GO:0006474,GO:0006807,GO:0008080,GO:0008150,GO:0008152,GO:0008999,GO:0009987,GO:0010467,GO:0016407,GO:0016410,GO:0016740,GO:0016746,GO:0016747,GO:0017189,GO:0018193,GO:0018194,GO:0019538,GO:0031365,GO:0034212,GO:0036211,GO:0043170,GO:0043412,GO:0043543,GO:0044237,GO:0044238,GO:0044260,GO:0044267,GO:…	2.3.1.128	ko:K03789	-	-	-	-	ko00000,ko01000,ko03009	-	-	-	Acetyltransf_1
CHPOJDPL_00115	305900.GV64_08930	1.81e-113	338	2ECZP@1|root,336WQ@2|Bacteria,1NBQI@1224|Proteobacteria,1SEN0@1236|Gammaproteobacteria,1XMT7@135619|Oceanospirillales	135619|Oceanospirillales	-	-	-	-	-	-	-	-	-	-	-	-	-	-	-
CHPOJDPL_00116	305900.GV64_08920	2.97e-263	727	COG2252@1|root,COG2252@2|Bacteria,1MUV0@1224|Proteobacteria,1RMBE@1236|Gammaproteobacteria,1XI24@135619|Oceanospirillales	135619|Oceanospirillales	S	Permease	-	-	-	ko:K06901	-	-	-	-	ko00000,ko02000	2.A.1.40	-	-	Xan_ur_permease
CHPOJDPL_00117	305900.GV64_08915	2.9e-215	600	COG2265@1|root,COG2265@2|Bacteria,1MY45@1224|Proteobacteria,1RN2B@1236|Gammaproteobacteria,1XI2K@135619|Oceanospirillales	135619|Oceanospirillales	J	Dual-specificity methyltransferase that catalyzes the formation of 5-methyluridine at position 54 (m5U54) in all tRNAs, and that of position 341 (m5U341) in tmRNA (transfer-mRNA)	trmA	-	2.1.1.35	ko:K00557	-	-	-	-	ko00000,ko01000,ko03016	-	-	-	tRNA_U5-meth_tr
CHPOJDPL_00118	305900.GV64_08910	1.49e-183	521	2E6YE@1|root,331HQ@2|Bacteria,1NXCE@1224|Proteobacteria,1SR0I@1236|Gammaproteobacteria	1236|Gammaproteobacteria	-	-	-	-	-	-	-	-	-	-	-	-	-	-	-
CHPOJDPL_00119	305900.GV64_08905	1.53e-115	335	COG2949@1|root,COG2949@2|Bacteria,1MURW@1224|Proteobacteria,1RMG7@1236|Gammaproteobacteria,1XKSR@135619|Oceanospirillales	135619|Oceanospirillales	S	DUF218 domain	sanA	-	-	ko:K03748	-	-	-	-	ko00000	-	-	-	DUF218
CHPOJDPL_00120	305900.GV64_08895	3.04e-129	371	COG0489@1|root,COG0489@2|Bacteria,1N18T@1224|Proteobacteria,1RQT9@1236|Gammaproteobacteria,1XM1F@135619|Oceanospirillales	135619|Oceanospirillales	D	COG0489 ATPases involved in chromosome partitioning	-	-	-	-	-	-	-	-	-	-	-	-	-
CHPOJDPL_00121	1027273.GZ77_13040	8.37e-210	624	COG1596@1|root,COG1596@2|Bacteria,1PK0J@1224|Proteobacteria,1RM8V@1236|Gammaproteobacteria,1XIJE@135619|Oceanospirillales	135619|Oceanospirillales	M	Polysaccharide biosynthesis/export protein	-	-	-	-	-	-	-	-	-	-	-	-	Poly_export,SLBB
CHPOJDPL_00122	305900.GV64_08880	3.39e-67	204	COG1366@1|root,COG1366@2|Bacteria,1N74V@1224|Proteobacteria,1SCV5@1236|Gammaproteobacteria,1XMQ4@135619|Oceanospirillales	135619|Oceanospirillales	T	STAS domain	-	-	-	-	-	-	-	-	-	-	-	-	STAS
CHPOJDPL_00123	305900.GV64_08870	0	1113	COG5001@1|root,COG5001@2|Bacteria,1MU2C@1224|Proteobacteria,1RM8A@1236|Gammaproteobacteria,1XISY@135619|Oceanospirillales	135619|Oceanospirillales	T	Diguanylate cyclase	-	-	3.1.4.52	ko:K21024	ko02025,map02025	-	-	-	ko00000,ko00001,ko01000	-	-	-	EAL,GGDEF
CHPOJDPL_00124	1278307.KB906977_gene1660	9.58e-85	267	COG0438@1|root,COG0438@2|Bacteria,1RDZY@1224|Proteobacteria,1RQK6@1236|Gammaproteobacteria	1236|Gammaproteobacteria	M	COG0438 Glycosyltransferase	sypH	-	-	-	-	-	-	-	-	-	-	-	Glyco_trans_1_4,Glyco_trans_4_4,Glyco_transf_4,Glycos_transf_1
CHPOJDPL_00125	305900.GV64_08860	9.69e-262	726	COG2244@1|root,COG2244@2|Bacteria,1R9I0@1224|Proteobacteria,1RP3V@1236|Gammaproteobacteria,1XMCY@135619|Oceanospirillales	135619|Oceanospirillales	S	Polysaccharide biosynthesis protein	-	-	-	-	-	-	-	-	-	-	-	-	Polysacc_synt_3,Polysacc_synt_C
CHPOJDPL_00126	675814.VIC_004156	8.82e-130	391	COG3307@1|root,COG3307@2|Bacteria,1PX0E@1224|Proteobacteria,1RPTR@1236|Gammaproteobacteria,1XTJN@135623|Vibrionales	135623|Vibrionales	M	COG3307 Lipid A core - O-antigen ligase and related enzymes	exoQ	-	-	-	-	-	-	-	-	-	-	-	Wzy_C
CHPOJDPL_00127	305900.GV64_08850	4.48e-117	341	COG0110@1|root,COG0110@2|Bacteria,1RA4J@1224|Proteobacteria,1S26W@1236|Gammaproteobacteria,1XJR5@135619|Oceanospirillales	135619|Oceanospirillales	S	Acetyltransferase	-	-	-	-	-	-	-	-	-	-	-	-	Hexapep,Mac
CHPOJDPL_00128	305900.GV64_08845	2.6e-205	575	COG0438@1|root,COG0438@2|Bacteria,1QU2N@1224|Proteobacteria,1RYA1@1236|Gammaproteobacteria,1XJ1W@135619|Oceanospirillales	135619|Oceanospirillales	M	Glycosyl transferases group 1	-	-	-	-	-	-	-	-	-	-	-	-	Glyco_trans_1_4
CHPOJDPL_00130	1137799.GZ78_02115	2.06e-217	617	COG3206@1|root,COG3206@2|Bacteria,1MVBX@1224|Proteobacteria,1RQ68@1236|Gammaproteobacteria,1XITQ@135619|Oceanospirillales	135619|Oceanospirillales	M	Chain length determinant protein	-	-	-	-	-	-	-	-	-	-	-	-	Wzz
CHPOJDPL_00131	305900.GV64_08830	3.21e-185	523	COG0438@1|root,COG0438@2|Bacteria,1MU9C@1224|Proteobacteria,1RRU1@1236|Gammaproteobacteria,1XR8Z@135619|Oceanospirillales	135619|Oceanospirillales	M	Glycosyltransferase Family 4	-	-	-	-	-	-	-	-	-	-	-	-	Glyco_transf_4,Glycos_transf_1
CHPOJDPL_00132	305900.GV64_08825	4.91e-214	599	COG1215@1|root,COG1215@2|Bacteria,1QUFX@1224|Proteobacteria,1RN4M@1236|Gammaproteobacteria,1XIME@135619|Oceanospirillales	135619|Oceanospirillales	M	Glycosyltransferase like family 2	-	-	-	-	-	-	-	-	-	-	-	-	Glyco_tranf_2_3,Glycos_transf_2
CHPOJDPL_00133	305900.GV64_08820	2.65e-132	377	COG2148@1|root,COG2148@2|Bacteria,1MV6W@1224|Proteobacteria,1S2JN@1236|Gammaproteobacteria,1XJDQ@135619|Oceanospirillales	135619|Oceanospirillales	M	Sugar transferase	-	-	-	-	-	-	-	-	-	-	-	-	Bac_transf
CHPOJDPL_00134	305900.GV64_08815	3.34e-179	503	COG0391@1|root,COG0391@2|Bacteria,1NW3K@1224|Proteobacteria,1RQP9@1236|Gammaproteobacteria	1236|Gammaproteobacteria	S	Required for morphogenesis under gluconeogenic growth conditions	ybhK	-	-	-	-	-	-	-	-	-	-	-	UPF0052
CHPOJDPL_00135	305900.GV64_08810	1.74e-248	695	COG0578@1|root,COG0578@2|Bacteria,1MUMY@1224|Proteobacteria,1RMGP@1236|Gammaproteobacteria,1XJ34@135619|Oceanospirillales	135619|Oceanospirillales	C	Belongs to the FAD-dependent glycerol-3-phosphate dehydrogenase family	glpD	-	1.1.5.3	ko:K00111	ko00564,ko01110,map00564,map01110	-	R00848	RC00029	ko00000,ko00001,ko01000	-	-	-	DAO,DAO_C
CHPOJDPL_00136	305900.GV64_08805	0	1024	COG1450@1|root,COG1450@2|Bacteria,1MV6H@1224|Proteobacteria,1RPIX@1236|Gammaproteobacteria,1XN2V@135619|Oceanospirillales	135619|Oceanospirillales	NU	Bacterial type II and III secretion system protein	-	-	-	ko:K03219	ko03070,map03070	M00332,M00542	-	-	ko00000,ko00001,ko00002,ko02044	3.A.6.1,3.A.6.3	-	-	Secretin,Secretin_N
CHPOJDPL_00139	305900.GV64_08790	0	1254	COG4789@1|root,COG4789@2|Bacteria,1R346@1224|Proteobacteria,1T62Z@1236|Gammaproteobacteria,1XIDQ@135619|Oceanospirillales	135619|Oceanospirillales	U	Low calcium response locus protein D	-	-	-	ko:K03230	ko03070,map03070	M00332,M00542,M00660	-	-	ko00000,ko00001,ko00002,ko02044	3.A.6.1,3.A.6.3	-	-	FHIPEP
CHPOJDPL_00140	305900.GV64_08780	6.32e-118	338	COG1670@1|root,COG1670@2|Bacteria,1N4JG@1224|Proteobacteria,1SBKW@1236|Gammaproteobacteria,1XQ8A@135619|Oceanospirillales	135619|Oceanospirillales	J	Acetyltransferase (GNAT) domain	-	-	-	-	-	-	-	-	-	-	-	-	Acetyltransf_3
CHPOJDPL_00143	247634.GPB2148_2481	1.3e-134	396	COG0438@1|root,COG0438@2|Bacteria,1N0DG@1224|Proteobacteria,1S0D6@1236|Gammaproteobacteria,1JAMS@118884|unclassified Gammaproteobacteria	1236|Gammaproteobacteria	M	Glycosyl transferases group 1	-	-	-	ko:K13004,ko:K21011	ko02025,map02025	-	-	-	ko00000,ko00001,ko01000,ko01003,ko01005	-	GT4	-	Glyco_trans_1_4,Glyco_trans_4_2,Glycos_transf_1
CHPOJDPL_00144	671143.DAMO_0207	1.98e-102	310	COG0726@1|root,COG0726@2|Bacteria,2NRXG@2323|unclassified Bacteria	2|Bacteria	G	Polysaccharide deacetylase	-	-	-	-	-	-	-	-	-	-	-	-	Polysacc_deac_1
CHPOJDPL_00145	1177181.T9A_01641	4.06e-51	181	28I89@1|root,2Z8B3@2|Bacteria,1R84E@1224|Proteobacteria,1RY7X@1236|Gammaproteobacteria	1236|Gammaproteobacteria	S	EpsG family	-	-	-	-	-	-	-	-	-	-	-	-	EpsG
CHPOJDPL_00146	259536.Psyc_0667	1.89e-112	339	COG0438@1|root,COG0438@2|Bacteria,1R3TV@1224|Proteobacteria,1RQZC@1236|Gammaproteobacteria	1236|Gammaproteobacteria	M	COG0438 Glycosyltransferase	-	-	-	-	-	-	-	-	-	-	-	-	Glyco_trans_1_4,Glyco_trans_4_4
CHPOJDPL_00147	305900.GV64_06325	4.61e-171	485	COG0451@1|root,COG0451@2|Bacteria,1MU7J@1224|Proteobacteria,1RPTA@1236|Gammaproteobacteria,1XIBG@135619|Oceanospirillales	135619|Oceanospirillales	M	Polysaccharide biosynthesis protein	-	-	5.1.3.6	ko:K08679	ko00520,ko01100,map00520,map01100	-	R01385	RC00289	ko00000,ko00001,ko01000	-	-	-	Epimerase,GDP_Man_Dehyd
CHPOJDPL_00148	305900.GV64_08355	1.2e-271	748	COG1004@1|root,COG1004@2|Bacteria,1MW5U@1224|Proteobacteria,1RMVW@1236|Gammaproteobacteria,1XI8P@135619|Oceanospirillales	135619|Oceanospirillales	M	Belongs to the UDP-glucose GDP-mannose dehydrogenase family	-	-	1.1.1.22	ko:K00012	ko00040,ko00053,ko00520,ko01100,map00040,map00053,map00520,map01100	M00014,M00129,M00361,M00362	R00286	RC00291	ko00000,ko00001,ko00002,ko01000	-	-	-	UDPG_MGDP_dh,UDPG_MGDP_dh_C,UDPG_MGDP_dh_N
CHPOJDPL_00149	746697.Aeqsu_2915	8.92e-53	187	COG0438@1|root,COG0438@2|Bacteria,4NG0D@976|Bacteroidetes,1I6W9@117743|Flavobacteriia	976|Bacteroidetes	M	transferase activity, transferring glycosyl groups	-	-	-	-	-	-	-	-	-	-	-	-	Glyco_trans_1_4,Glyco_transf_4,Glycos_transf_1
CHPOJDPL_00151	259536.Psyc_0664	3.47e-109	331	COG0438@1|root,COG0438@2|Bacteria,1QFQQ@1224|Proteobacteria,1RPY4@1236|Gammaproteobacteria,3NMJE@468|Moraxellaceae	1236|Gammaproteobacteria	M	Glycosyltransferase Family 4	-	-	2.4.1.291	ko:K17248	-	-	-	-	ko00000,ko01000,ko01003	-	GT4	-	Glyco_transf_4,Glycos_transf_1
CHPOJDPL_00152	1236542.BALM01000004_gene2523	3.78e-173	514	COG1835@1|root,COG1835@2|Bacteria,1MV2W@1224|Proteobacteria,1RQS2@1236|Gammaproteobacteria,2QDH9@267890|Shewanellaceae	1236|Gammaproteobacteria	I	Acyltransferase family	-	-	-	-	-	-	-	-	-	-	-	-	Acyl_transf_3
CHPOJDPL_00154	716541.ECL_03358	7.44e-28	117	28MFQ@1|root,2ZAT3@2|Bacteria,1N94Z@1224|Proteobacteria,1SAY4@1236|Gammaproteobacteria	1236|Gammaproteobacteria	H	Glycosyltransferase family 52	-	-	-	ko:K00785	-	-	-	-	ko00000,ko01000,ko01003	-	GT52	-	Glyco_transf_52
CHPOJDPL_00155	316275.VSAL_I3014	5e-162	469	COG2244@1|root,COG2244@2|Bacteria,1QZC3@1224|Proteobacteria,1RR83@1236|Gammaproteobacteria,1XZ4R@135623|Vibrionales	135623|Vibrionales	S	Polysaccharide biosynthesis protein	-	-	-	-	-	-	-	-	-	-	-	-	Polysacc_synt
CHPOJDPL_00156	283942.IL0520	1.45e-173	495	COG0381@1|root,COG0381@2|Bacteria,1MWZN@1224|Proteobacteria,1RPNC@1236|Gammaproteobacteria,2QH0Q@267893|Idiomarinaceae	1236|Gammaproteobacteria	M	UDP-N-acetylglucosamine 2-epimerase	wecB	GO:0000271,GO:0003674,GO:0003824,GO:0005488,GO:0005515,GO:0005575,GO:0005622,GO:0005623,GO:0005737,GO:0005829,GO:0005975,GO:0005976,GO:0008150,GO:0008152,GO:0008761,GO:0009058,GO:0009059,GO:0009246,GO:0009987,GO:0016051,GO:0016853,GO:0016854,GO:0016857,GO:0033692,GO:0034637,GO:0034645,GO:0042802,GO:0043170,GO:0044237,GO:0044238,GO:0044249,GO:0044260,GO:0044262,GO:0044264,GO:0044424,GO:0044444,GO:…	3.2.1.183,5.1.3.14	ko:K01791,ko:K08068	ko00520,ko01100,ko05111,map00520,map01100,map05111	M00362	R00420	RC00290	ko00000,ko00001,ko00002,ko01000,ko01005	-	-	iECOK1_1307.ECOK1_4232,iECS88_1305.ECS88_4208,iECs_1301.ECs4719,iEcSMS35_1347.EcSMS35_4150,iG2583_1286.G2583_4580,iPC815.YPO3864,iSDY_1059.SDY_3962,iSSON_1240.SSON_3958,iUMN146_1321.UM146_19070,iZ_1308.Z5297	Epimerase_2
CHPOJDPL_00157	283942.IL0519	7.8e-202	564	COG2089@1|root,COG2089@2|Bacteria,1MWG3@1224|Proteobacteria,1RPIG@1236|Gammaproteobacteria,2QGB5@267893|Idiomarinaceae	1236|Gammaproteobacteria	M	NeuB family	-	-	2.5.1.56	ko:K01654	ko00520,ko01100,map00520,map01100	-	R01804,R04435	RC00159	ko00000,ko00001,ko01000	-	-	-	NeuB,SAF
CHPOJDPL_00158	283942.IL0518	1.89e-86	262	COG1083@1|root,COG1083@2|Bacteria,1QACI@1224|Proteobacteria,1RR92@1236|Gammaproteobacteria,2QGFH@267893|Idiomarinaceae	1236|Gammaproteobacteria	M	Cytidylyltransferase	neuA	-	2.7.7.43	ko:K00983	ko00520,ko01100,map00520,map01100	-	R01117,R04215	RC00152	ko00000,ko00001,ko01000	-	-	-	CTP_transf_3,Lipase_GDSL_2
CHPOJDPL_00159	666509.RCA23_c07090	1.77e-105	331	COG2244@1|root,COG2244@2|Bacteria,1MV5E@1224|Proteobacteria,2U2E7@28211|Alphaproteobacteria	28211|Alphaproteobacteria	U	Membrane protein involved in the export of O-antigen and teichoic acid	-	-	-	ko:K03328	-	-	-	-	ko00000	2.A.66.2	-	-	Polysacc_synt,Polysacc_synt_3,Polysacc_synt_C
CHPOJDPL_00160	398579.Spea_1403	1.32e-158	456	COG0399@1|root,COG0399@2|Bacteria,1MUPN@1224|Proteobacteria,1RMCS@1236|Gammaproteobacteria,2QACM@267890|Shewanellaceae	1236|Gammaproteobacteria	E	Belongs to the DegT DnrJ EryC1 family	arnB	-	2.6.1.104,2.6.1.59	ko:K02805,ko:K18653	-	-	R10698	RC00006,RC00781	ko00000,ko01000,ko01007	-	-	-	DegT_DnrJ_EryC1
CHPOJDPL_00161	87626.PTD2_07694	1.09e-29	123	COG1216@1|root,COG1216@2|Bacteria,1N72Z@1224|Proteobacteria,1RRQJ@1236|Gammaproteobacteria,2Q3GR@267888|Pseudoalteromonadaceae	1236|Gammaproteobacteria	M	COG0463 Glycosyltransferases involved in cell wall biogenesis	yibD	GO:0003674,GO:0003824,GO:0005575,GO:0006950,GO:0007154,GO:0008150,GO:0008194,GO:0009267,GO:0009605,GO:0009987,GO:0009991,GO:0015020,GO:0016020,GO:0016036,GO:0016740,GO:0016757,GO:0016758,GO:0031667,GO:0031668,GO:0031669,GO:0033554,GO:0042594,GO:0050896,GO:0051716,GO:0071496	-	ko:K19354	-	-	-	-	ko00000,ko01000,ko01003,ko01005	-	GT2	-	Glycos_transf_2
CHPOJDPL_00162	1168065.DOK_05620	2.95e-48	160	COG0110@1|root,COG0110@2|Bacteria,1MZV9@1224|Proteobacteria,1RXAQ@1236|Gammaproteobacteria	1236|Gammaproteobacteria	S	COG0110 Acetyltransferase (isoleucine patch superfamily)	wxcM	-	-	-	-	-	-	-	-	-	-	-	FdtA,Hexapep
CHPOJDPL_00163	521000.PROVRETT_09832	5.73e-54	172	COG1898@1|root,COG1898@2|Bacteria,1RDA2@1224|Proteobacteria,1S4WE@1236|Gammaproteobacteria,3ZA6I@586|Providencia	1236|Gammaproteobacteria	M	Psort location Cytoplasmic, score 8.96	-	-	-	-	-	-	-	-	-	-	-	-	FdtA
CHPOJDPL_00164	398579.Spea_1411	5.93e-44	159	COG1216@1|root,COG1216@2|Bacteria	2|Bacteria	V	Glycosyl transferase, family 2	-	-	-	ko:K12988	-	-	-	-	ko00000,ko01000,ko01003,ko01005	-	GT2	-	Glycos_transf_2,Methyltransf_11
CHPOJDPL_00165	1042209.HK44_025305	5.67e-87	260	COG1898@1|root,COG1898@2|Bacteria,1R9YD@1224|Proteobacteria,1S245@1236|Gammaproteobacteria,1YMG4@136843|Pseudomonas fluorescens group	1236|Gammaproteobacteria	G	Catalyzes the epimerization of the C3' and C5'positions of dTDP-6-deoxy-D-xylo-4-hexulose, forming dTDP-6-deoxy-L-lyxo-4- hexulose	rfbC	GO:0000271,GO:0003674,GO:0003824,GO:0005575,GO:0005622,GO:0005623,GO:0005737,GO:0005829,GO:0005975,GO:0005976,GO:0006629,GO:0006950,GO:0006974,GO:0008150,GO:0008152,GO:0008610,GO:0008653,GO:0008830,GO:0009058,GO:0009059,GO:0009103,GO:0009314,GO:0009411,GO:0009416,GO:0009628,GO:0009987,GO:0016051,GO:0016853,GO:0016854,GO:0016857,GO:0033554,GO:0033692,GO:0034637,GO:0034645,GO:0042221,GO:0043170,GO:…	5.1.3.13	ko:K01790	ko00521,ko00523,ko01130,map00521,map00523,map01130	M00793	R06514	RC01531	ko00000,ko00001,ko00002,ko01000	-	-	iAF1260.b2038,iBWG_1329.BWG_1828,iECDH10B_1368.ECDH10B_2188,iECSF_1327.ECSF_1927,iJO1366.b2038,iJR904.b2038,iYL1228.KPN_02488	dTDP_sugar_isom
CHPOJDPL_00166	592316.Pat9b_2581	2.06e-160	455	COG1209@1|root,COG1209@2|Bacteria,1MU0X@1224|Proteobacteria,1RMTR@1236|Gammaproteobacteria,3VXSC@53335|Pantoea	1236|Gammaproteobacteria	M	Catalyzes the formation of dTDP-glucose, from dTTP and glucose 1-phosphate, as well as its pyrophosphorolysis	rfbA	GO:0000271,GO:0000287,GO:0003674,GO:0003824,GO:0005488,GO:0005515,GO:0005575,GO:0005622,GO:0005623,GO:0005737,GO:0005829,GO:0005975,GO:0005976,GO:0008150,GO:0008152,GO:0008879,GO:0009058,GO:0009059,GO:0009987,GO:0016051,GO:0016740,GO:0016772,GO:0016779,GO:0033692,GO:0034637,GO:0034645,GO:0042802,GO:0043167,GO:0043169,GO:0043170,GO:0044237,GO:0044238,GO:0044249,GO:0044260,GO:0044262,GO:0044264,GO:…	2.7.7.24	ko:K00973	ko00521,ko00523,ko00525,ko01130,map00521,map00523,map00525,map01130	M00793	R02328	RC00002	ko00000,ko00001,ko00002,ko01000	-	-	iSDY_1059.SDY_2206,iSF_1195.SF2102,iSFxv_1172.SFxv_2338,iS_1188.S2225	NTP_transferase
CHPOJDPL_00167	426114.THI_2968	2.72e-103	310	COG1091@1|root,COG1091@2|Bacteria,1MUXM@1224|Proteobacteria,2VI50@28216|Betaproteobacteria,1KJ20@119065|unclassified Burkholderiales	28216|Betaproteobacteria	C	Catalyzes the reduction of dTDP-6-deoxy-L-lyxo-4- hexulose to yield dTDP-L-rhamnose	rfbD	-	1.1.1.133	ko:K00067	ko00521,ko00523,ko01130,map00521,map00523,map01130	M00793	R02777	RC00182	ko00000,ko00001,ko00002,ko01000	-	-	-	RmlD_sub_bind
CHPOJDPL_00168	1123519.PSJM300_00565	1.33e-210	587	COG1088@1|root,COG1088@2|Bacteria,1MU5E@1224|Proteobacteria,1RP7G@1236|Gammaproteobacteria,1Z04I@136846|Pseudomonas stutzeri group	1236|Gammaproteobacteria	M	Belongs to the NAD(P)-dependent epimerase dehydratase family. dTDP-glucose dehydratase subfamily	rfbB	-	4.2.1.46	ko:K01710	ko00521,ko00523,ko00525,ko01055,ko01130,map00521,map00523,map00525,map01055,map01130	M00793	R06513	RC00402	ko00000,ko00001,ko00002,ko01000	-	-	-	GDP_Man_Dehyd
CHPOJDPL_00169	1217710.F969_00404	4.66e-186	524	COG0451@1|root,COG0451@2|Bacteria,1MU7J@1224|Proteobacteria,1RPTA@1236|Gammaproteobacteria,3NK1T@468|Moraxellaceae	1236|Gammaproteobacteria	M	3-beta hydroxysteroid dehydrogenase/isomerase family	wbpP	-	5.1.3.25,5.1.3.7	ko:K02473,ko:K17947	ko00520,ko00523,ko01100,ko01130,map00520,map00523,map01100,map01130	-	R00418,R10279	RC00289	ko00000,ko00001,ko01000	-	-	-	Epimerase,GDP_Man_Dehyd
CHPOJDPL_00170	1123054.KB907714_gene714	4.01e-231	646	COG0677@1|root,COG0677@2|Bacteria,1MUC6@1224|Proteobacteria,1RMX0@1236|Gammaproteobacteria,1WW96@135613|Chromatiales	135613|Chromatiales	M	Belongs to the UDP-glucose GDP-mannose dehydrogenase family	-	-	-	ko:K02474	ko00520,map00520	-	R06894	RC00291	ko00000,ko00001,ko01000,ko01005	-	-	-	UDPG_MGDP_dh,UDPG_MGDP_dh_C,UDPG_MGDP_dh_N
CHPOJDPL_00171	910964.GEAM_3811	1.6e-68	226	COG0472@1|root,COG0472@2|Bacteria,1MWYW@1224|Proteobacteria,1RNAP@1236|Gammaproteobacteria	1236|Gammaproteobacteria	M	Catalyzes the transfer of the GlcNAc-1-phosphate moiety from UDP-GlcNAc onto the carrier lipid undecaprenyl phosphate (C55-P), yielding GlcNAc-pyrophosphoryl-undecaprenyl (GlcNAc-PP- C55)	wecA	GO:0000271,GO:0000287,GO:0003674,GO:0003824,GO:0005488,GO:0005515,GO:0005575,GO:0005618,GO:0005623,GO:0005886,GO:0005887,GO:0005975,GO:0005976,GO:0006629,GO:0008144,GO:0008150,GO:0008152,GO:0008610,GO:0008653,GO:0008963,GO:0009058,GO:0009059,GO:0009103,GO:0009246,GO:0009274,GO:0009276,GO:0009987,GO:0016020,GO:0016021,GO:0016043,GO:0016051,GO:0016740,GO:0016772,GO:0016780,GO:0030145,GO:0030312,GO:…	2.7.8.33,2.7.8.35	ko:K02851	-	-	R08856	RC00002	ko00000,ko01000,ko01003,ko01005	-	-	iECSF_1327.ECSF_3624	Glycos_transf_4
CHPOJDPL_00172	85643.Tmz1t_1115	6.92e-186	553	COG0489@1|root,COG3206@1|root,COG0489@2|Bacteria,COG3206@2|Bacteria,1MVI9@1224|Proteobacteria,2VGZW@28216|Betaproteobacteria,2KV4X@206389|Rhodocyclales	206389|Rhodocyclales	D	protein involved in exopolysaccharide biosynthesis	-	-	-	ko:K16692	-	-	-	-	ko00000,ko01000,ko01001	-	-	-	CbiA,GNVR,Wzz
CHPOJDPL_00173	667121.ET1_06_00160	5.59e-74	241	COG1596@1|root,COG1596@2|Bacteria,1N7GP@1224|Proteobacteria,1RQSM@1236|Gammaproteobacteria	1236|Gammaproteobacteria	M	polysaccharide export	wza	-	-	ko:K01991	ko02026,map02026	-	-	-	ko00000,ko00001,ko02000	1.B.18	-	-	Poly_export,SLBB
CHPOJDPL_00175	909663.KI867151_gene3110	8.8e-08	56.6	2BNAS@1|root,32GYD@2|Bacteria,1NQFX@1224|Proteobacteria,42Y1J@68525|delta/epsilon subdivisions,2WSPU@28221|Deltaproteobacteria	28221|Deltaproteobacteria	-	-	-	-	-	-	-	-	-	-	-	-	-	-	-
CHPOJDPL_00176	305900.GV64_20560	1.98e-120	345	COG0512@1|root,COG0512@2|Bacteria,1MV5Y@1224|Proteobacteria,1RMQW@1236|Gammaproteobacteria,1XH6R@135619|Oceanospirillales	135619|Oceanospirillales	EH	with TrpE catalyzes the formation of anthranilate and glutamate from chorismate and glutamine	trpG	-	4.1.3.27	ko:K01658	ko00400,ko00405,ko01100,ko01110,ko01130,ko01230,ko02024,ko02025,map00400,map00405,map01100,map01110,map01130,map01230,map02024,map02025	M00023	R00985,R00986	RC00010,RC02148,RC02414	ko00000,ko00001,ko00002,ko01000	-	-	-	GATase
CHPOJDPL_00177	871585.BDGL_002607	6.52e-17	81.3	COG2032@1|root,COG2032@2|Bacteria,1RGV4@1224|Proteobacteria,1S6KW@1236|Gammaproteobacteria,3NN5D@468|Moraxellaceae	1236|Gammaproteobacteria	P	Destroys radicals which are normally produced within the cells and which are toxic to biological systems	sodC	GO:0000302,GO:0000303,GO:0000305,GO:0003674,GO:0003824,GO:0004784,GO:0005488,GO:0005507,GO:0005575,GO:0005576,GO:0005615,GO:0005623,GO:0006801,GO:0006950,GO:0006979,GO:0008150,GO:0008152,GO:0008270,GO:0009636,GO:0009987,GO:0010035,GO:0016209,GO:0016491,GO:0016721,GO:0019430,GO:0030288,GO:0030313,GO:0031975,GO:0033554,GO:0034599,GO:0034614,GO:0042221,GO:0042597,GO:0043167,GO:0043169,GO:0044237,GO:…	1.15.1.1	ko:K04565	ko04146,ko04213,ko05014,ko05016,ko05020,map04146,map04213,map05014,map05016,map05020	-	-	-	ko00000,ko00001,ko01000	-	-	iEcolC_1368.EcolC_1983	Sod_Cu
CHPOJDPL_00178	305900.GV64_20590	2.09e-67	207	COG1765@1|root,COG1765@2|Bacteria,1RCZW@1224|Proteobacteria,1S3XF@1236|Gammaproteobacteria,1XKAV@135619|Oceanospirillales	135619|Oceanospirillales	O	redox protein, regulator of disulfide bond formation	-	-	-	ko:K07397	-	-	-	-	ko00000	-	-	-	OsmC
CHPOJDPL_00179	357804.Ping_1731	2.96e-100	295	COG0110@1|root,COG0110@2|Bacteria,1RA2T@1224|Proteobacteria,1S3ZZ@1236|Gammaproteobacteria,2QIG8@267894|Psychromonadaceae	1236|Gammaproteobacteria	S	Maltose acetyltransferase	lacA	-	2.3.1.18,2.3.1.79	ko:K00633,ko:K00661	-	-	-	-	ko00000,ko01000	-	-	-	Hexapep,Hexapep_2,Mac
CHPOJDPL_00180	305900.GV64_18745	0	1438	COG0653@1|root,COG0653@2|Bacteria,1MUJZ@1224|Proteobacteria,1RM9M@1236|Gammaproteobacteria,1XIDI@135619|Oceanospirillales	135619|Oceanospirillales	U	Part of the Sec protein translocase complex. Interacts with the SecYEG preprotein conducting channel. Has a central role in coupling the hydrolysis of ATP to the transfer of proteins into and across the cell membrane, serving both as a receptor for the preprotein-SecB complex and as an ATP-driven molecular motor driving the stepwise translocation of polypeptide chains across the membrane	secA	-	-	ko:K03070	ko02024,ko03060,ko03070,map02024,map03060,map03070	M00335	-	-	ko00000,ko00001,ko00002,ko02044	3.A.5.1,3.A.5.10,3.A.5.2,3.A.5.4	-	-	SEC-C,SecA_DEAD,SecA_PP_bind,SecA_SW
CHPOJDPL_00181	305900.GV64_18740	1.06e-201	568	COG1364@1|root,COG1364@2|Bacteria,1MU0T@1224|Proteobacteria,1RNVF@1236|Gammaproteobacteria,1XHHB@135619|Oceanospirillales	135619|Oceanospirillales	E	Catalyzes two activities which are involved in the cyclic version of arginine biosynthesis the synthesis of N- acetylglutamate from glutamate and acetyl-CoA as the acetyl donor, and of ornithine by transacetylation between N(2)-acetylornithine and glutamate	argJ	-	2.3.1.1,2.3.1.35	ko:K00620	ko00220,ko01100,ko01110,ko01130,ko01210,ko01230,map00220,map01100,map01110,map01130,map01210,map01230	M00028	R00259,R02282	RC00004,RC00064	ko00000,ko00001,ko00002,ko01000	-	-	-	ArgJ
CHPOJDPL_00182	5061.CADANGAP00012891	4.27e-07	62.4	COG0666@1|root,KOG4177@2759|Eukaryota,39K4G@33154|Opisthokonta,3NVT8@4751|Fungi,3QT1I@4890|Ascomycota,20G4X@147545|Eurotiomycetes,3SC16@5042|Eurotiales	4751|Fungi	M	Ankyrin repeats (many copies)	-	-	-	ko:K21440	-	-	-	-	ko00000,ko04131	-	-	-	Ank_2,Ank_3,Ank_4,Clr5
CHPOJDPL_00185	1123237.Salmuc_02147	4.11e-57	201	COG0675@1|root,COG0675@2|Bacteria,1NW3E@1224|Proteobacteria	1224|Proteobacteria	L	PFAM transposase IS605 OrfB	-	-	-	ko:K07496	-	-	-	-	ko00000	-	-	-	OrfB_Zn_ribbon
CHPOJDPL_00186	153948.NAL212_0928	4.22e-08	54.3	COG2445@1|root,COG2445@2|Bacteria	2|Bacteria	S	Protein of unknown function DUF86	yutE	-	-	-	-	-	-	-	-	-	-	-	DUF86
CHPOJDPL_00187	153948.NAL212_0928	1.26e-08	55.5	COG2445@1|root,COG2445@2|Bacteria	2|Bacteria	S	Protein of unknown function DUF86	yutE	-	-	-	-	-	-	-	-	-	-	-	DUF86
CHPOJDPL_00188	85681.XP_006420111.1	2.3e-06	59.3	COG0666@1|root,KOG0504@2759|Eukaryota,37UME@33090|Viridiplantae,3GH9C@35493|Streptophyta	35493|Streptophyta	M	ankyrin repeat-containing protein	-	-	-	ko:K15502	-	-	-	-	ko00000,ko01009,ko03400	-	-	-	Ank,Ank_2,Ank_3,Ank_4,Ank_5,PGG
CHPOJDPL_00190	1137799.GZ78_27510	1.41e-108	321	COG1682@1|root,COG1682@2|Bacteria,1MUTE@1224|Proteobacteria,1RZ4T@1236|Gammaproteobacteria,1XKQZ@135619|Oceanospirillales	135619|Oceanospirillales	GM	ABC-2 type transporter	-	-	-	-	-	-	-	-	-	-	-	-	ABC2_membrane
CHPOJDPL_00191	1027273.GZ77_17440	6.34e-122	352	COG1134@1|root,COG1134@2|Bacteria,1MWWC@1224|Proteobacteria,1RN2T@1236|Gammaproteobacteria,1XJJJ@135619|Oceanospirillales	135619|Oceanospirillales	GM	ABC transporter ATP-binding protein	-	-	3.6.3.38	ko:K09689,ko:K09691	ko02010,map02010	M00249,M00250	-	-	ko00000,ko00001,ko00002,ko01000,ko02000	3.A.1.101,3.A.1.103	-	-	ABC_tran
CHPOJDPL_00192	1027273.GZ77_17445	1.22e-144	424	COG3524@1|root,COG3524@2|Bacteria,1R3ZY@1224|Proteobacteria,1RPZH@1236|Gammaproteobacteria,1XIW4@135619|Oceanospirillales	135619|Oceanospirillales	M	COG3524 Capsule polysaccharide export protein	-	-	-	ko:K10107	ko02010,map02010	M00249	-	-	ko00000,ko00001,ko00002,ko02000	3.A.1.101	-	-	-
CHPOJDPL_00193	1027273.GZ77_17450	7.2e-288	799	COG1596@1|root,COG1596@2|Bacteria,1QSMQ@1224|Proteobacteria,1RW4R@1236|Gammaproteobacteria,1XICG@135619|Oceanospirillales	135619|Oceanospirillales	M	Polysaccharide biosynthesis/export protein	-	-	-	-	-	-	-	-	-	-	-	-	Poly_export,SLBB
CHPOJDPL_00194	1448139.AI20_10620	8.58e-109	327	COG4641@1|root,COG4641@2|Bacteria,1R8HV@1224|Proteobacteria,1S3XH@1236|Gammaproteobacteria	1236|Gammaproteobacteria	Q	Glycosyl transferases group 1	-	-	-	-	-	-	-	-	-	-	-	-	DUF3880,Glyco_trans_1_2
CHPOJDPL_00195	1448139.AI20_10625	5.11e-237	657	COG0381@1|root,COG0381@2|Bacteria,1MWZN@1224|Proteobacteria,1RPNC@1236|Gammaproteobacteria	1236|Gammaproteobacteria	M	Catalyzes the reversible epimerization at C-2 of UDP-N- acetylglucosamine (UDP-GlcNAc) and thereby provides bacteria with UDP-N-acetylmannosamine (UDP-ManNAc), the activated donor of ManNAc residues	wecB	-	3.2.1.183,5.1.3.14	ko:K01791,ko:K08068	ko00520,ko01100,ko05111,map00520,map01100,map05111	M00362	R00420	RC00290	ko00000,ko00001,ko00002,ko01000,ko01005	-	-	-	Epimerase_2
CHPOJDPL_00196	1448139.AI20_10630	1.3e-228	637	COG0677@1|root,COG0677@2|Bacteria,1MUC6@1224|Proteobacteria,1RMX0@1236|Gammaproteobacteria,1Y5HE@135624|Aeromonadales	135624|Aeromonadales	M	UDP binding domain	-	-	1.1.1.336	ko:K02472	ko00520,ko05111,map00520,map05111	-	R03317	RC00291	ko00000,ko00001,ko01000	-	-	-	UDPG_MGDP_dh,UDPG_MGDP_dh_C,UDPG_MGDP_dh_N
CHPOJDPL_00197	637905.SVI_0621	0	1587	COG0438@1|root,COG4641@1|root,COG0438@2|Bacteria,COG4641@2|Bacteria,1RD2U@1224|Proteobacteria,1S53V@1236|Gammaproteobacteria	1236|Gammaproteobacteria	M	Protein conserved in bacteria	-	-	-	-	-	-	-	-	-	-	-	-	DUF3880,Glyco_trans_1_2,Glyco_trans_1_4,Glycos_transf_1,Glycos_transf_2
CHPOJDPL_00198	1043205.AFYF01000093_gene1098	1.52e-26	116	COG1073@1|root,COG1073@2|Bacteria,2GWXJ@201174|Actinobacteria	201174|Actinobacteria	S	alpha beta	-	-	-	-	-	-	-	-	-	-	-	-	-
CHPOJDPL_00199	305900.GV64_22890	7.14e-200	567	COG1109@1|root,COG1109@2|Bacteria,1MU24@1224|Proteobacteria,1RMR2@1236|Gammaproteobacteria,1XH2Q@135619|Oceanospirillales	135619|Oceanospirillales	G	Catalyzes the conversion of glucosamine-6-phosphate to glucosamine-1-phosphate	glmM	-	5.4.2.10	ko:K03431	ko00520,ko01100,ko01130,map00520,map01100,map01130	-	R02060	RC00408	ko00000,ko00001,ko01000	-	-	-	PGM_PMM_I,PGM_PMM_II,PGM_PMM_III,PGM_PMM_IV
CHPOJDPL_00200	314282.PCNPT3_05470	1.62e-76	248	COG4092@1|root,COG4092@2|Bacteria,1R615@1224|Proteobacteria	1224|Proteobacteria	M	Glycosyltransferase like family 2	-	-	-	-	-	-	-	-	-	-	-	-	Capsule_synth,Glyco_tranf_2_2,Glyco_transf_7C
CHPOJDPL_00201	675813.VIB_002906	2.09e-32	123	COG1004@1|root,COG1004@2|Bacteria,1MW5U@1224|Proteobacteria,1RMVW@1236|Gammaproteobacteria,1XTZN@135623|Vibrionales	135623|Vibrionales	C	Belongs to the UDP-glucose GDP-mannose dehydrogenase family	-	-	1.1.1.22	ko:K00012	ko00040,ko00053,ko00520,ko01100,map00040,map00053,map00520,map01100	M00014,M00129,M00361,M00362	R00286	RC00291	ko00000,ko00001,ko00002,ko01000	-	-	-	UDPG_MGDP_dh,UDPG_MGDP_dh_C,UDPG_MGDP_dh_N
CHPOJDPL_00202	1027273.GZ77_18340	5.61e-41	136	COG2929@1|root,COG2929@2|Bacteria,1MZKJ@1224|Proteobacteria,1S984@1236|Gammaproteobacteria	1236|Gammaproteobacteria	S	Ribonuclease toxin, BrnT, of type II toxin-antitoxin system	-	-	-	ko:K09803	-	-	-	-	ko00000	-	-	-	BrnT_toxin
CHPOJDPL_00203	1027273.GZ77_18335	1.57e-37	126	2E3TC@1|root,32YQV@2|Bacteria,1N7A9@1224|Proteobacteria,1SC92@1236|Gammaproteobacteria,1XKWG@135619|Oceanospirillales	135619|Oceanospirillales	S	copG family	-	-	-	-	-	-	-	-	-	-	-	-	-
CHPOJDPL_00204	305900.GV64_08345	3.57e-63	197	COG1487@1|root,COG1487@2|Bacteria,1RIB5@1224|Proteobacteria,1S79S@1236|Gammaproteobacteria	1236|Gammaproteobacteria	S	Toxic component of a toxin-antitoxin (TA) module. An RNase	-	-	-	ko:K07062	-	-	-	-	ko00000,ko01000,ko02048	-	-	-	PIN
CHPOJDPL_00205	305900.GV64_08340	1.83e-29	106	COG4691@1|root,COG4691@2|Bacteria,1NAMF@1224|Proteobacteria,1SD4G@1236|Gammaproteobacteria	1236|Gammaproteobacteria	S	Plasmid stability protein	-	-	-	-	-	-	-	-	-	-	-	-	-
CHPOJDPL_00206	1124982.MSI_27180	7.01e-08	53.9	COG1848@1|root,COG1848@2|Bacteria,2J7R7@203691|Spirochaetes	203691|Spirochaetes	S	SPTR PIN domain containing protein	-	-	-	-	-	-	-	-	-	-	-	-	PIN,PIN_3
CHPOJDPL_00207	398767.Glov_0068	1.08e-13	67	2EH4D@1|root,33AWC@2|Bacteria	2|Bacteria	-	-	-	-	-	-	-	-	-	-	-	-	-	-	-
CHPOJDPL_00209	305900.GV64_13440	6.96e-130	374	COG0565@1|root,COG0565@2|Bacteria,1N47Y@1224|Proteobacteria,1RPD3@1236|Gammaproteobacteria,1XH6W@135619|Oceanospirillales	135619|Oceanospirillales	J	Catalyzes the formation of 2'O-methylated cytidine (Cm32) or 2'O-methylated uridine (Um32) at position 32 in tRNA	-	-	2.1.1.200	ko:K15396	-	-	-	-	ko00000,ko01000,ko03016	-	-	-	SpoU_methylase
CHPOJDPL_00210	126957.SMAR004638-PA	1.92e-08	65.9	COG0666@1|root,KOG4369@1|root,KOG0504@2759|Eukaryota,KOG4369@2759|Eukaryota,38I05@33154|Opisthokonta,3BHRH@33208|Metazoa,3CU4I@33213|Bilateria,41XRM@6656|Arthropoda	33208|Metazoa	T	domain-containing protein	ANKRD17	GO:0000785,GO:0001568,GO:0001654,GO:0001745,GO:0001751,GO:0001754,GO:0001817,GO:0001819,GO:0001944,GO:0001955,GO:0002376,GO:0002682,GO:0002684,GO:0002697,GO:0002699,GO:0002831,GO:0002833,GO:0003674,GO:0003682,GO:0005488,GO:0005515,GO:0005575,GO:0005622,GO:0005623,GO:0005634,GO:0005635,GO:0005694,GO:0005737,GO:0006275,GO:0006950,GO:0006952,GO:0006955,GO:0006959,GO:0006996,GO:0007005,GO:0007010,GO:…	-	ko:K16726	-	-	-	-	ko00000,ko03036	-	-	-	Ank_2,Ank_4,KH_1
CHPOJDPL_00211	305900.GV64_13410	7.59e-120	350	COG1694@1|root,COG3956@2|Bacteria,1MVKM@1224|Proteobacteria,1RNVU@1236|Gammaproteobacteria,1XI3P@135619|Oceanospirillales	135619|Oceanospirillales	S	pyrophosphohydrolase	mazG	-	3.6.1.9	ko:K04765	ko00230,ko00240,ko00760,ko00770,ko01100,map00230,map00240,map00760,map00770,map01100	-	R00086,R00087,R00103,R00287,R00426,R00515,R00662,R00720,R03004,R03036,R11323	RC00002	ko00000,ko00001,ko01000	-	-	-	MazG
CHPOJDPL_00212	305900.GV64_13405	0	1161	COG0317@1|root,COG0317@2|Bacteria,1MU44@1224|Proteobacteria,1RN3H@1236|Gammaproteobacteria,1XI1F@135619|Oceanospirillales	135619|Oceanospirillales	KT	In eubacteria ppGpp (guanosine 3'-diphosphate 5-' diphosphate) is a mediator of the stringent response that coordinates a variety of cellular activities in response to changes in nutritional abundance	relA	-	2.7.6.5	ko:K00951	ko00230,map00230	-	R00429	RC00002,RC00078	ko00000,ko00001,ko01000	-	-	-	ACT_4,HD_4,RelA_SpoT,TGS
CHPOJDPL_00213	298386.PBPRA3083	6.32e-129	387	COG2265@1|root,COG2265@2|Bacteria,1MV3A@1224|Proteobacteria,1RN1D@1236|Gammaproteobacteria,1XUN9@135623|Vibrionales	135623|Vibrionales	J	Catalyzes the formation of 5-methyl-uridine at position 1939 (m5U1939) in 23S rRNA	rlmD	GO:0000154,GO:0001510,GO:0003674,GO:0003824,GO:0006139,GO:0006364,GO:0006396,GO:0006725,GO:0006807,GO:0008150,GO:0008152,GO:0008168,GO:0008173,GO:0008649,GO:0008757,GO:0009451,GO:0009987,GO:0010467,GO:0016070,GO:0016072,GO:0016740,GO:0016741,GO:0022613,GO:0031167,GO:0032259,GO:0034470,GO:0034641,GO:0034660,GO:0042254,GO:0043170,GO:0043412,GO:0043414,GO:0044085,GO:0044237,GO:0044238,GO:0044260,GO:…	2.1.1.190	ko:K03215	-	-	-	-	ko00000,ko01000,ko03009	-	-	-	TRAM,tRNA_U5-meth_tr
CHPOJDPL_00214	305900.GV64_13385	1.82e-48	158	COG0736@1|root,COG0736@2|Bacteria,1MZBF@1224|Proteobacteria,1S98P@1236|Gammaproteobacteria,1XKU7@135619|Oceanospirillales	135619|Oceanospirillales	I	Transfers the 4'-phosphopantetheine moiety from coenzyme A to a Ser of acyl-carrier-protein	acpS	-	2.7.8.7	ko:K00997	ko00770,map00770	-	R01625	RC00002	ko00000,ko00001,ko01000	-	-	-	ACPS
CHPOJDPL_00215	305900.GV64_13380	6.82e-139	397	COG0854@1|root,COG0854@2|Bacteria,1MU9W@1224|Proteobacteria,1RMS5@1236|Gammaproteobacteria,1XHGB@135619|Oceanospirillales	135619|Oceanospirillales	H	Catalyzes the complicated ring closure reaction between the two acyclic compounds 1-deoxy-D-xylulose-5-phosphate (DXP) and 3-amino-2-oxopropyl phosphate (1-amino-acetone-3-phosphate or AAP) to form pyridoxine 5'-phosphate (PNP) and inorganic phosphate	pdxJ	-	2.6.99.2	ko:K03474	ko00750,ko01100,map00750,map01100	M00124	R05838	RC01476	ko00000,ko00001,ko00002,ko01000	-	-	-	PdxJ
CHPOJDPL_00216	305900.GV64_13375	4.24e-110	323	COG1381@1|root,COG1381@2|Bacteria,1RHIC@1224|Proteobacteria,1RN8Y@1236|Gammaproteobacteria,1XKF7@135619|Oceanospirillales	135619|Oceanospirillales	L	Involved in DNA repair and RecF pathway recombination	recO	-	-	ko:K03584	ko03440,map03440	-	-	-	ko00000,ko00001,ko03400	-	-	-	RecO_C,RecO_N
CHPOJDPL_00217	305900.GV64_13370	4.37e-192	537	COG1159@1|root,COG1159@2|Bacteria,1MUKT@1224|Proteobacteria,1RN3A@1236|Gammaproteobacteria,1XHGU@135619|Oceanospirillales	135619|Oceanospirillales	S	An essential GTPase that binds both GDP and GTP, with rapid nucleotide exchange. Plays a role in 16S rRNA processing and 30S ribosomal subunit biogenesis and possibly also in cell cycle regulation and energy metabolism	era	-	-	ko:K03595	-	-	-	-	ko00000,ko03009,ko03029	-	-	-	KH_2,MMR_HSR1
CHPOJDPL_00218	305900.GV64_13365	8.38e-136	387	COG0571@1|root,COG0571@2|Bacteria,1MUQ6@1224|Proteobacteria,1RN0C@1236|Gammaproteobacteria,1XHKG@135619|Oceanospirillales	135619|Oceanospirillales	J	Digests double-stranded RNA. Involved in the processing of primary rRNA transcript to yield the immediate precursors to the large and small rRNAs (23S and 16S). Processes some mRNAs, and tRNAs when they are encoded in the rRNA operon. Processes pre- crRNA and tracrRNA of type II CRISPR loci if present in the organism	rnc	-	3.1.26.3	ko:K03685	ko03008,ko05205,map03008,map05205	-	-	-	ko00000,ko00001,ko01000,ko03009,ko03019,ko03036	-	-	-	Ribonucleas_3_3,dsrm
CHPOJDPL_00219	305900.GV64_13360	6.72e-39	134	COG4969@1|root,COG4969@2|Bacteria,1N71K@1224|Proteobacteria,1SCYD@1236|Gammaproteobacteria,1XMV2@135619|Oceanospirillales	135619|Oceanospirillales	NU	Domain of unknown function (DUF4845)	-	-	-	-	-	-	-	-	-	-	-	-	DUF4845
CHPOJDPL_00220	305900.GV64_13355	2.09e-161	455	COG0681@1|root,COG0681@2|Bacteria,1MXUF@1224|Proteobacteria,1RMHI@1236|Gammaproteobacteria,1XJ0T@135619|Oceanospirillales	135619|Oceanospirillales	U	Belongs to the peptidase S26 family	lepB	-	3.4.21.89	ko:K03100	ko02024,ko03060,map02024,map03060	-	-	-	ko00000,ko00001,ko01000,ko01002	-	-	-	Peptidase_S24,Peptidase_S26
CHPOJDPL_00221	305900.GV64_13350	0	1125	COG0481@1|root,COG0481@2|Bacteria,1MVZA@1224|Proteobacteria,1RPFB@1236|Gammaproteobacteria,1XHZZ@135619|Oceanospirillales	135619|Oceanospirillales	M	Required for accurate and efficient protein synthesis under certain stress conditions. May act as a fidelity factor of the translation reaction, by catalyzing a one-codon backward translocation of tRNAs on improperly translocated ribosomes. Back- translocation proceeds from a post-translocation (POST) complex to a pre-translocation (PRE) complex, thus giving elongation factor G a second chance to…	lepA	-	-	ko:K03596	ko05134,map05134	-	-	-	ko00000,ko00001	-	-	-	EFG_C,GTP_EFTU,GTP_EFTU_D2,LepA_C
CHPOJDPL_00222	305900.GV64_13345	1.98e-273	756	COG0265@1|root,COG0265@2|Bacteria,1MU63@1224|Proteobacteria,1RN9T@1236|Gammaproteobacteria,1XHRM@135619|Oceanospirillales	135619|Oceanospirillales	M	Belongs to the peptidase S1C family	mucD	GO:0003674,GO:0003824,GO:0004175,GO:0004252,GO:0005575,GO:0005623,GO:0006508,GO:0006807,GO:0008150,GO:0008152,GO:0008233,GO:0008236,GO:0016787,GO:0017171,GO:0019538,GO:0030288,GO:0030313,GO:0031975,GO:0042597,GO:0043170,GO:0044238,GO:0044464,GO:0070011,GO:0071704,GO:0140096,GO:1901564	3.4.21.107	ko:K04771	ko01503,ko02020,map01503,map02020	M00728	-	-	ko00000,ko00001,ko00002,ko01000,ko01002,ko03110	-	-	-	PDZ_2,Trypsin_2
CHPOJDPL_00223	1123519.PSJM300_04780	7.36e-22	92.8	COG3086@1|root,COG3086@2|Bacteria,1PVB0@1224|Proteobacteria,1TAWB@1236|Gammaproteobacteria,1Z2WT@136846|Pseudomonas stutzeri group	1236|Gammaproteobacteria	T	Positive regulator for alginate biosynthesis MucC	-	-	-	ko:K03803	-	-	-	-	ko00000,ko03021	-	-	-	RseC_MucC
CHPOJDPL_00224	1027273.GZ77_01530	5.48e-97	297	COG3026@1|root,COG3026@2|Bacteria,1MUQ8@1224|Proteobacteria,1RNF3@1236|Gammaproteobacteria,1XKB8@135619|Oceanospirillales	135619|Oceanospirillales	T	Negative regulator of sigma E activity	mucB	-	-	ko:K03598	-	-	-	-	ko00000,ko03021	-	-	-	MucB_RseB,MucB_RseB_C
CHPOJDPL_00225	305900.GV64_13330	1.87e-87	265	COG3073@1|root,COG3073@2|Bacteria	2|Bacteria	T	An anti-sigma factor for extracytoplasmic function (ECF) sigma factor sigma-E (RpoE). ECF sigma factors are held in an inactive form by an anti-sigma factor until released by regulated intramembrane proteolysis (RIP). RIP occurs when an extracytoplasmic signal triggers a concerted proteolytic cascade to transmit information and elicit cellular responses. The membrane-spanning regulatory substrate…	rseA	GO:0000988,GO:0000989,GO:0003674,GO:0008150,GO:0009889,GO:0010556,GO:0016989,GO:0019219,GO:0019222,GO:0031323,GO:0031326,GO:0050789,GO:0050794,GO:0051171,GO:0051252,GO:0060255,GO:0065007,GO:0080090,GO:0140110,GO:1903506,GO:2001141	-	ko:K03597	-	-	-	-	ko00000,ko03021	-	-	-	RseA_C,RseA_N
CHPOJDPL_00226	305900.GV64_13325	3.2e-133	378	COG1595@1|root,COG1595@2|Bacteria,1MX7T@1224|Proteobacteria,1RN64@1236|Gammaproteobacteria,1XJAY@135619|Oceanospirillales	135619|Oceanospirillales	K	Belongs to the sigma-70 factor family. ECF subfamily	algU	-	-	ko:K03088	-	-	-	-	ko00000,ko03021	-	-	-	Sigma70_r2,Sigma70_r4_2
CHPOJDPL_00227	305900.GV64_13320	1.17e-243	686	COG0029@1|root,COG0029@2|Bacteria,1RBQW@1224|Proteobacteria,1RMMD@1236|Gammaproteobacteria,1XH52@135619|Oceanospirillales	135619|Oceanospirillales	H	Catalyzes the oxidation of L-aspartate to iminoaspartate	nadB	-	1.4.3.16	ko:K00278	ko00250,ko00760,ko01100,map00250,map00760,map01100	M00115	R00357,R00481	RC00006,RC02566	ko00000,ko00001,ko00002,ko01000	-	-	-	FAD_binding_2,Succ_DH_flav_C
CHPOJDPL_00229	305900.GV64_13315	6.4e-46	149	COG2938@1|root,COG2938@2|Bacteria,1N7P4@1224|Proteobacteria,1SCKB@1236|Gammaproteobacteria,1XKZS@135619|Oceanospirillales	135619|Oceanospirillales	S	Flavinator of succinate dehydrogenase	-	-	-	ko:K09159	-	-	-	-	ko00000,ko02048	-	-	-	Sdh5
CHPOJDPL_00230	305900.GV64_13310	1.09e-163	468	COG0354@1|root,COG0354@2|Bacteria,1N852@1224|Proteobacteria,1RPWB@1236|Gammaproteobacteria,1XJH2@135619|Oceanospirillales	135619|Oceanospirillales	S	Belongs to the GcvT family	-	-	-	ko:K06980	-	-	-	-	ko00000,ko03016	-	-	-	GCV_T,GCV_T_C
CHPOJDPL_00231	1049564.TevJSym_aa00960	5.65e-198	648	COG0642@1|root,COG0834@1|root,COG0642@2|Bacteria,COG0834@2|Bacteria,COG2205@2|Bacteria,1NRP8@1224|Proteobacteria,1SKTW@1236|Gammaproteobacteria,1J4Y6@118884|unclassified Gammaproteobacteria	1236|Gammaproteobacteria	T	COG0642 Signal transduction histidine kinase	-	-	-	ko:K02030	-	M00236	-	-	ko00000,ko00002,ko02000	3.A.1.3	-	-	CHASE,GAF,GAF_2,HATPase_c,HisKA,Hpt,PAS,PAS_3,PAS_4,PAS_8,PAS_9,Response_reg,SBP_bac_3
CHPOJDPL_00233	305900.GV64_13295	0	1693	COG1330@1|root,COG1330@2|Bacteria,1MWTI@1224|Proteobacteria,1RNT0@1236|Gammaproteobacteria,1XHMF@135619|Oceanospirillales	135619|Oceanospirillales	L	A helicase nuclease that prepares dsDNA breaks (DSB) for recombinational DNA repair. Binds to DSBs and unwinds DNA via a highly rapid and processive ATP-dependent bidirectional helicase activity. Unwinds dsDNA until it encounters a Chi (crossover hotspot instigator) sequence from the 3' direction. Cuts ssDNA a few nucleotides 3' to the Chi site. The properties and activities of the enzyme are cha…	recC	-	3.1.11.5	ko:K03583	ko03440,map03440	-	-	-	ko00000,ko00001,ko01000,ko03400	-	-	-	Exonuc_V_gamma
CHPOJDPL_00234	305900.GV64_13290	1.26e-145	448	COG1074@1|root,COG1074@2|Bacteria,1MUTF@1224|Proteobacteria,1RPC6@1236|Gammaproteobacteria,1XIKY@135619|Oceanospirillales	135619|Oceanospirillales	L	A helicase nuclease that prepares dsDNA breaks (DSB) for recombinational DNA repair. Binds to DSBs and unwinds DNA via a highly rapid and processive ATP-dependent bidirectional helicase activity. Unwinds dsDNA until it encounters a Chi (crossover hotspot instigator) sequence from the 3' direction. Cuts ssDNA a few nucleotides 3' to the Chi site. The properties and activities of the enzyme are cha…	recB	-	3.1.11.5	ko:K03582	ko03440,map03440	-	-	-	ko00000,ko00001,ko01000,ko03400	-	-	-	PDDEXK_1,UvrD-helicase,UvrD_C
CHPOJDPL_00235	1378168.N510_02598	8.67e-07	53.1	COG1476@1|root,COG1476@2|Bacteria,1V2KY@1239|Firmicutes	1239|Firmicutes	K	Psort location CytoplasmicMembrane, score	-	-	-	-	-	-	-	-	-	-	-	-	HTH_3
CHPOJDPL_00237	349521.HCH_03623	1.29e-71	256	COG5185@1|root,COG5185@2|Bacteria,1QZA7@1224|Proteobacteria,1T432@1236|Gammaproteobacteria,1XNDC@135619|Oceanospirillales	135619|Oceanospirillales	D	Phage-related minor tail protein	-	-	-	-	-	-	-	-	-	-	-	-	-
CHPOJDPL_00238	1117314.PCIT_14199	1.58e-72	228	COG1360@1|root,COG1360@2|Bacteria,1R87X@1224|Proteobacteria,1RMW4@1236|Gammaproteobacteria,2Q4GR@267888|Pseudoalteromonadaceae	1236|Gammaproteobacteria	N	OmpA family	-	-	-	-	-	-	-	-	-	-	-	-	OmpA
CHPOJDPL_00239	1129374.AJE_00500	7.69e-79	261	2C6JC@1|root,2Z9SM@2|Bacteria,1R89V@1224|Proteobacteria,1S008@1236|Gammaproteobacteria	1236|Gammaproteobacteria	S	EH_Signature domain	-	-	-	-	-	-	-	-	-	-	-	-	EH_Signature
CHPOJDPL_00240	1238450.VIBNISOn1_50054	7.04e-277	812	COG0553@1|root,COG0553@2|Bacteria,1MV6M@1224|Proteobacteria,1RQ34@1236|Gammaproteobacteria,1XWU1@135623|Vibrionales	135623|Vibrionales	L	SNF2 family N-terminal domain	-	-	-	-	-	-	-	-	-	-	-	-	Helicase_C,Mrr_cat,SNF2_N
CHPOJDPL_00242	1192759.AKIB01000061_gene1987	9.89e-64	209	COG0847@1|root,COG0847@2|Bacteria,1PHTX@1224|Proteobacteria,2UF74@28211|Alphaproteobacteria	28211|Alphaproteobacteria	L	DNA polymerase III is a complex, multichain enzyme responsible for most of the replicative synthesis in bacteria. The epsilon subunit contain the editing function and is a proofreading 3'-5' exonuclease	-	-	-	-	-	-	-	-	-	-	-	-	-
CHPOJDPL_00243	631362.Thi970DRAFT_01651	9.33e-08	53.9	COG3728@1|root,COG3728@2|Bacteria,1NNCM@1224|Proteobacteria,1SJGV@1236|Gammaproteobacteria	1236|Gammaproteobacteria	L	Terminase small subunit	-	-	-	-	-	-	-	-	-	-	-	-	Terminase_2
CHPOJDPL_00245	488538.SAR116_1507	3.34e-90	304	COG3378@1|root,COG4951@1|root,COG3378@2|Bacteria,COG4951@2|Bacteria,1QV7H@1224|Proteobacteria,2TUB1@28211|Alphaproteobacteria,4BRWH@82117|unclassified Alphaproteobacteria	28211|Alphaproteobacteria	L	DNA primase small subunit	-	-	-	-	-	-	-	-	-	-	-	-	PriCT_2,Prim-Pol
CHPOJDPL_00247	702113.PP1Y_AT16481	2.9e-06	47.8	COG3311@1|root,COG3311@2|Bacteria,1NGB9@1224|Proteobacteria,2UJVV@28211|Alphaproteobacteria,2KBCQ@204457|Sphingomonadales	204457|Sphingomonadales	K	Prophage CP4-57 regulatory protein (AlpA)	-	-	-	ko:K07733	-	-	-	-	ko00000,ko03000	-	-	-	Phage_AlpA
CHPOJDPL_00248	520999.PROVALCAL_03954	1.81e-13	75.1	COG2932@1|root,COG2932@2|Bacteria,1R80S@1224|Proteobacteria,1TB9T@1236|Gammaproteobacteria,3Z9FE@586|Providencia	1236|Gammaproteobacteria	K	Transcriptional regulator	-	-	-	-	-	-	-	-	-	-	-	-	HTH_3,Peptidase_S24
CHPOJDPL_00249	32057.KB217478_gene4074	2.37e-16	85.1	COG0470@1|root,COG1074@1|root,COG0470@2|Bacteria,COG1074@2|Bacteria,1G4R0@1117|Cyanobacteria	1117|Cyanobacteria	L	PD-(D/E)XK nuclease superfamily	-	-	3.6.4.12	ko:K16898	-	-	-	-	ko00000,ko01000,ko03400	-	-	-	PDDEXK_1,UvrD-helicase,UvrD_C
CHPOJDPL_00250	870967.VIS19158_18506	0	1342	COG1474@1|root,COG1474@2|Bacteria,1R5I2@1224|Proteobacteria,1RXXF@1236|Gammaproteobacteria	1236|Gammaproteobacteria	LO	Belongs to the peptidase S16 family	-	-	-	-	-	-	-	-	-	-	-	-	-
CHPOJDPL_00251	469381.Dpep_2376	0	1086	COG0863@1|root,COG1743@1|root,COG0863@2|Bacteria,COG1743@2|Bacteria,3TANP@508458|Synergistetes	508458|Synergistetes	L	DNA methylAse	-	-	-	-	-	-	-	-	-	-	-	-	N6_N4_Mtase
CHPOJDPL_00252	469381.Dpep_0902	6.25e-139	413	COG3950@1|root,COG3950@2|Bacteria	2|Bacteria	S	AAA domain, putative AbiEii toxin, Type IV TA system	-	-	-	-	-	-	-	-	-	-	-	-	AAA_15,AAA_21,AAA_23
CHPOJDPL_00253	118173.KB235914_gene1262	1.53e-86	263	COG1403@1|root,COG1403@2|Bacteria,1G6SN@1117|Cyanobacteria,1HGCV@1150|Oscillatoriales	1117|Cyanobacteria	V	HNH endonuclease	-	-	-	-	-	-	-	-	-	-	-	-	HNH
CHPOJDPL_00254	870967.VIS19158_18496	0	1297	COG0553@1|root,COG0553@2|Bacteria,1MX6H@1224|Proteobacteria,1RNRZ@1236|Gammaproteobacteria,1XXZ0@135623|Vibrionales	135623|Vibrionales	L	SNF2 family N-terminal domain	-	-	-	-	-	-	-	-	-	-	-	-	Helicase_C,SNF2_N
CHPOJDPL_00257	631362.Thi970DRAFT_00447	1.08e-06	55.1	COG1524@1|root,COG1524@2|Bacteria,1PGPZ@1224|Proteobacteria,1RYR2@1236|Gammaproteobacteria,1WWDQ@135613|Chromatiales	135613|Chromatiales	S	PglZ domain	-	-	-	-	-	-	-	-	-	-	-	-	PglZ
CHPOJDPL_00259	305900.GV64_14555	3.48e-93	273	COG0328@1|root,COG0328@2|Bacteria,1RCZ1@1224|Proteobacteria,1S3YC@1236|Gammaproteobacteria,1XJJ8@135619|Oceanospirillales	135619|Oceanospirillales	L	Endonuclease that specifically degrades the RNA of RNA- DNA hybrids	rnhA	-	3.1.26.4	ko:K03469	ko03030,map03030	-	-	-	ko00000,ko00001,ko01000,ko03032	-	-	-	RNase_H
CHPOJDPL_00260	1027273.GZ77_03310	3.87e-74	234	COG0500@1|root,COG2226@2|Bacteria,1QTWC@1224|Proteobacteria,1RS4G@1236|Gammaproteobacteria,1XJCH@135619|Oceanospirillales	135619|Oceanospirillales	Q	COG0500 SAM-dependent methyltransferases	-	-	-	-	-	-	-	-	-	-	-	-	Methyltransf_11
CHPOJDPL_00261	305900.GV64_14570	5.61e-129	372	COG0491@1|root,COG0491@2|Bacteria,1MU8Q@1224|Proteobacteria,1S22I@1236|Gammaproteobacteria,1XJD5@135619|Oceanospirillales	135619|Oceanospirillales	S	Thiolesterase that catalyzes the hydrolysis of S-D- lactoyl-glutathione to form glutathione and D-lactic acid	gloB	-	3.1.2.6	ko:K01069	ko00620,map00620	-	R01736	RC00004,RC00137	ko00000,ko00001,ko01000	-	-	-	HAGH_C,Lactamase_B
CHPOJDPL_00262	305900.GV64_14575	4.42e-289	801	COG0741@1|root,COG1388@1|root,COG0741@2|Bacteria,COG1388@2|Bacteria,1MWKE@1224|Proteobacteria,1RMFZ@1236|Gammaproteobacteria,1XI2V@135619|Oceanospirillales	135619|Oceanospirillales	M	COG0741 Soluble lytic murein transglycosylase and related regulatory proteins (some contain LysM invasin domains)	mltD	-	-	ko:K08307	-	-	-	-	ko00000,ko01000,ko01011	-	-	-	LysM,SLT
CHPOJDPL_00264	1333856.L686_03605	9.72e-136	411	COG4166@1|root,COG4166@2|Bacteria,1MUVU@1224|Proteobacteria,1RMA1@1236|Gammaproteobacteria,1Z1IJ@136846|Pseudomonas stutzeri group	1236|Gammaproteobacteria	E	ABC-type oligopeptide transport system, periplasmic component	yejA	GO:0005575,GO:0005623,GO:0006810,GO:0006857,GO:0008150,GO:0015833,GO:0015893,GO:0030288,GO:0030313,GO:0031975,GO:0042221,GO:0042493,GO:0042597,GO:0042884,GO:0042886,GO:0042891,GO:0044464,GO:0050896,GO:0051179,GO:0051234,GO:0071702,GO:0071705	-	ko:K02035,ko:K13893	ko02010,ko02024,map02010,map02024	M00239,M00349	-	-	ko00000,ko00001,ko00002,ko02000	3.A.1.5,3.A.1.5.21,3.A.1.5.24	-	-	SBP_bac_5
CHPOJDPL_00265	1430440.MGMSRv2_3871	1.23e-182	535	COG4166@1|root,COG4166@2|Bacteria,1MUVU@1224|Proteobacteria,2TQJX@28211|Alphaproteobacteria,2JQ6J@204441|Rhodospirillales	204441|Rhodospirillales	E	COG4166 ABC-type oligopeptide transport system, periplasmic component	-	-	-	ko:K13893	ko02010,map02010	M00349	-	-	ko00000,ko00001,ko00002,ko02000	3.A.1.5.21,3.A.1.5.24	-	-	SBP_bac_5
CHPOJDPL_00266	305900.GV64_14595	1.01e-304	847	COG4166@1|root,COG4166@2|Bacteria,1MUVU@1224|Proteobacteria,1RMA1@1236|Gammaproteobacteria,1XITH@135619|Oceanospirillales	135619|Oceanospirillales	E	ABC-type oligopeptide transport system, periplasmic component	-	-	-	ko:K13893	ko02010,map02010	M00349	-	-	ko00000,ko00001,ko00002,ko02000	3.A.1.5.21,3.A.1.5.24	-	-	SBP_bac_5
CHPOJDPL_00267	305900.GV64_14600	5.78e-231	639	COG4174@1|root,COG4174@2|Bacteria,1MVKE@1224|Proteobacteria,1RMH8@1236|Gammaproteobacteria,1XH8Z@135619|Oceanospirillales	135619|Oceanospirillales	P	With YejAEF is involved in resistance to microcin C	oppB	-	-	ko:K13894	ko02010,map02010	M00349	-	-	ko00000,ko00001,ko00002,ko02000	3.A.1.5.21,3.A.1.5.24	-	-	BPD_transp_1
CHPOJDPL_00268	305900.GV64_14605	1.69e-234	646	COG4239@1|root,COG4239@2|Bacteria,1MUM5@1224|Proteobacteria,1RNUH@1236|Gammaproteobacteria,1XHM2@135619|Oceanospirillales	135619|Oceanospirillales	P	ABC transporter permease	oppC	-	-	ko:K13895	ko02010,map02010	M00349	-	-	ko00000,ko00001,ko00002,ko02000	3.A.1.5.21,3.A.1.5.24	-	-	BPD_transp_1,OppC_N
CHPOJDPL_00269	305900.GV64_14610	2e-306	844	COG1123@1|root,COG4172@2|Bacteria,1MU09@1224|Proteobacteria,1RMEI@1236|Gammaproteobacteria,1XH9W@135619|Oceanospirillales	135619|Oceanospirillales	P	Belongs to the ABC transporter superfamily	oppF	-	-	ko:K10823,ko:K13896,ko:K15583	ko01501,ko02010,ko02024,map01501,map02010,map02024	M00349,M00439	-	-	ko00000,ko00001,ko00002,ko02000	3.A.1.5.1,3.A.1.5.18,3.A.1.5.19,3.A.1.5.21,3.A.1.5.24,3.A.1.5.25	-	-	ABC_tran,oligo_HPY
CHPOJDPL_00270	305900.GV64_14615	3.08e-38	131	COG0724@1|root,COG0724@2|Bacteria,1N6VR@1224|Proteobacteria,1SCKA@1236|Gammaproteobacteria,1XKZ1@135619|Oceanospirillales	135619|Oceanospirillales	S	RNA-binding protein	-	-	-	-	-	-	-	-	-	-	-	-	RRM_1
CHPOJDPL_00271	1236542.BALM01000001_gene323	5.59e-114	350	COG0038@1|root,COG0038@2|Bacteria,1MV4K@1224|Proteobacteria,1RQJW@1236|Gammaproteobacteria,2QA2G@267890|Shewanellaceae	1236|Gammaproteobacteria	P	PFAM Cl- channel, voltage-gated family protein	clcA	GO:0003674,GO:0005215,GO:0005488,GO:0005515,GO:0005575,GO:0005623,GO:0005886,GO:0005887,GO:0006810,GO:0006811,GO:0006812,GO:0006820,GO:0006821,GO:0008150,GO:0008324,GO:0015075,GO:0015077,GO:0015078,GO:0015291,GO:0015297,GO:0015298,GO:0015299,GO:0015318,GO:0015672,GO:0015698,GO:0015706,GO:0016020,GO:0016021,GO:0022804,GO:0022857,GO:0022890,GO:0031224,GO:0031226,GO:0031404,GO:0034220,GO:0042802,GO:…	-	ko:K03281	-	-	-	-	ko00000	2.A.49	-	iAF1260.b0155,iB21_1397.B21_00153,iBWG_1329.BWG_0148,iE2348C_1286.E2348C_0162,iEC042_1314.EC042_0155,iEC55989_1330.EC55989_0149,iECBD_1354.ECBD_3463,iECDH10B_1368.ECDH10B_0135,iECDH1ME8569_1439.ECDH1ME8569_0149,iECD_1391.ECD_00154,iECIAI1_1343.ECIAI1_0153,iECO103_1326.ECO103_0155,iECSE_1348.ECSE_0156,iECUMN_1333.ECUMN_0152,iECW_1372.ECW_m0152,iEKO11_1354.EKO11_3761,iETEC_1333.ETEC_0151,iEcDH1_136…	Voltage_CLC
CHPOJDPL_00272	305900.GV64_14680	0	983	COG0304@1|root,COG0304@2|Bacteria,1MV67@1224|Proteobacteria,1RMXJ@1236|Gammaproteobacteria,1XHM8@135619|Oceanospirillales	135619|Oceanospirillales	IQ	Belongs to the beta-ketoacyl-ACP synthases family	-	-	2.3.1.180	ko:K18473	ko00061,ko01100,ko01212,map00061,map01100,map01212	M00082	R10707	RC00004,RC02729,RC02888	ko00000,ko00001,ko00002,ko01000,ko01004	-	-	-	Ketoacyl-synt_C,ketoacyl-synt
CHPOJDPL_00273	305900.GV64_14685	3.1e-175	496	COG4977@1|root,COG4977@2|Bacteria,1MUDK@1224|Proteobacteria,1RP9W@1236|Gammaproteobacteria,1XJQP@135619|Oceanospirillales	135619|Oceanospirillales	K	helix_turn_helix, arabinose operon control protein	-	-	-	-	-	-	-	-	-	-	-	-	DJ-1_PfpI,HTH_18
CHPOJDPL_00274	305900.GV64_14690	1.51e-67	208	COG4731@1|root,COG4731@2|Bacteria,1N19Y@1224|Proteobacteria,1SBCW@1236|Gammaproteobacteria,1XMFZ@135619|Oceanospirillales	135619|Oceanospirillales	S	Signal peptide protein	-	-	-	-	-	-	-	-	-	-	-	-	DUF2147
CHPOJDPL_00275	305900.GV64_14695	2.61e-79	239	COG2230@1|root,COG2230@2|Bacteria,1QYMB@1224|Proteobacteria,1T3SB@1236|Gammaproteobacteria	1236|Gammaproteobacteria	M	cyclopropane-fatty-acyl-phospholipid synthase	-	-	-	-	-	-	-	-	-	-	-	-	-
CHPOJDPL_00276	305900.GV64_14705	3e-45	147	2DIJK@1|root,303G9@2|Bacteria,1NGQV@1224|Proteobacteria,1SHJM@1236|Gammaproteobacteria,1XQRP@135619|Oceanospirillales	135619|Oceanospirillales	S	FeoC like transcriptional regulator	-	-	-	-	-	-	-	-	-	-	-	-	FeoC
CHPOJDPL_00277	305900.GV64_14710	0	1194	COG0370@1|root,COG0370@2|Bacteria,1MUZC@1224|Proteobacteria,1RME9@1236|Gammaproteobacteria,1XHHW@135619|Oceanospirillales	135619|Oceanospirillales	P	transporter of a GTP-driven Fe(2 ) uptake system	-	-	-	ko:K04759	-	-	-	-	ko00000,ko02000	9.A.8.1	-	-	FeoB_C,FeoB_N,Gate
CHPOJDPL_00278	305900.GV64_14715	3.72e-40	133	COG1918@1|root,COG1918@2|Bacteria,1N8ZJ@1224|Proteobacteria,1S9TZ@1236|Gammaproteobacteria,1XMSB@135619|Oceanospirillales	135619|Oceanospirillales	P	Iron transporter FeoA	-	-	-	ko:K04758	-	-	-	-	ko00000,ko02000	-	-	-	FeoA
CHPOJDPL_00279	305900.GV64_14720	7.12e-279	770	COG0057@1|root,COG0057@2|Bacteria,1MZE4@1224|Proteobacteria,1RMSI@1236|Gammaproteobacteria,1XHW4@135619|Oceanospirillales	135619|Oceanospirillales	G	Belongs to the glyceraldehyde-3-phosphate dehydrogenase family	gapA	-	1.2.1.12	ko:K00134	ko00010,ko00710,ko01100,ko01110,ko01120,ko01130,ko01200,ko01230,ko04066,ko05010,map00010,map00710,map01100,map01110,map01120,map01130,map01200,map01230,map04066,map05010	M00001,M00002,M00003,M00165,M00166,M00308,M00552	R01061	RC00149	ko00000,ko00001,ko00002,ko01000,ko04131,ko04147	-	-	-	Gp_dh_C,Gp_dh_N
CHPOJDPL_00280	305900.GV64_14725	0	1944	COG1197@1|root,COG1197@2|Bacteria,1MUXG@1224|Proteobacteria,1RNCU@1236|Gammaproteobacteria,1XI5I@135619|Oceanospirillales	135619|Oceanospirillales	L	Couples transcription and DNA repair by recognizing RNA polymerase (RNAP) stalled at DNA lesions. Mediates ATP-dependent release of RNAP and its truncated transcript from the DNA, and recruitment of nucleotide excision repair machinery to the damaged site	mfd	-	-	ko:K03723	ko03420,map03420	-	-	-	ko00000,ko00001,ko01000,ko03400	-	-	-	CarD_CdnL_TRCF,DEAD,Helicase_C,TRCF
CHPOJDPL_00281	1137799.GZ78_24590	1.44e-31	126	2EC19@1|root,3360G@2|Bacteria,1N87W@1224|Proteobacteria,1S7E3@1236|Gammaproteobacteria,1XMCG@135619|Oceanospirillales	135619|Oceanospirillales	S	Peptidoglycan-binding protein, CsiV	-	-	-	-	-	-	-	-	-	-	-	-	CsiV
CHPOJDPL_00282	305900.GV64_14735	1e-69	213	COG2172@1|root,COG2172@2|Bacteria	2|Bacteria	T	sigma factor antagonist activity	-	-	2.7.11.1	ko:K04757	-	-	-	-	ko00000,ko01000,ko01001,ko03021	-	-	-	HATPase_c_2
CHPOJDPL_00283	305900.GV64_14740	1.47e-52	167	COG1366@1|root,COG1366@2|Bacteria,1MZE8@1224|Proteobacteria,1SEJD@1236|Gammaproteobacteria	1236|Gammaproteobacteria	T	Belongs to the anti-sigma-factor antagonist family	-	-	-	ko:K04749	-	-	-	-	ko00000,ko03021	-	-	-	STAS
CHPOJDPL_00284	1027273.GZ77_03000	5.56e-26	105	COG2208@1|root,COG3437@1|root,COG2208@2|Bacteria,COG3437@2|Bacteria,1N4K5@1224|Proteobacteria,1RNYP@1236|Gammaproteobacteria	1236|Gammaproteobacteria	T	response regulator	-	-	3.1.3.3	ko:K07315	-	-	-	-	ko00000,ko01000,ko03021	-	-	-	HATPase_c_2,Response_reg,SpoIIE
CHPOJDPL_00285	1137799.GZ78_13570	4.43e-53	168	COG1445@1|root,COG1445@2|Bacteria,1RHSU@1224|Proteobacteria,1S6R1@1236|Gammaproteobacteria	1236|Gammaproteobacteria	G	FrwB with FrwC, FrwD and PtsA forms a PEP-dependent sugar phosphotransferase system (PTS) permease which may phosphorylate and transport sugars into the cell	frwB	GO:0003674,GO:0003824,GO:0005215,GO:0005575,GO:0005623,GO:0005886,GO:0006810,GO:0008150,GO:0008643,GO:0009401,GO:0015144,GO:0016020,GO:0016740,GO:0016772,GO:0016773,GO:0022804,GO:0022857,GO:0034219,GO:0044464,GO:0051179,GO:0051234,GO:0055085,GO:0071702,GO:0071944,GO:0090563,GO:0090582	2.7.1.202	ko:K02769,ko:K11202	ko00051,ko01100,ko01120,ko02060,map00051,map01100,map01120,map02060	M00273,M00306	R03232	RC00017,RC03206	ko00000,ko00001,ko00002,ko01000,ko02000	4.A.2.1	-	-	PTS_IIB
CHPOJDPL_00286	1137799.GZ78_13565	2.94e-224	621	COG1299@1|root,COG1299@2|Bacteria,1MXFN@1224|Proteobacteria,1RMZC@1236|Gammaproteobacteria,1XNAY@135619|Oceanospirillales	1236|Gammaproteobacteria	G	PTS fructose transporter subunit	-	-	-	ko:K11203	-	M00306	-	-	ko00000,ko00002,ko02000	4.A.2.1	-	-	-
CHPOJDPL_00287	1137799.GZ78_13490	5.37e-124	362	COG2207@1|root,COG2207@2|Bacteria,1PHHE@1224|Proteobacteria,1RXPC@1236|Gammaproteobacteria,1XQHQ@135619|Oceanospirillales	135619|Oceanospirillales	K	helix_turn_helix, arabinose operon control protein	-	-	-	-	-	-	-	-	-	-	-	-	HTH_18
CHPOJDPL_00288	1137799.GZ78_13480	2.35e-30	110	COG1445@1|root,COG1445@2|Bacteria	2|Bacteria	G	protein-N(PI)-phosphohistidine-fructose phosphotransferase system transporter activity	fruA	GO:0003674,GO:0003824,GO:0005215,GO:0005575,GO:0005623,GO:0005886,GO:0006810,GO:0008150,GO:0008643,GO:0009401,GO:0015144,GO:0016020,GO:0016740,GO:0016772,GO:0016773,GO:0022804,GO:0022857,GO:0034219,GO:0044464,GO:0051179,GO:0051234,GO:0055085,GO:0071702,GO:0071944,GO:0090563,GO:0090582	2.7.1.202,2.7.1.56	ko:K00882,ko:K02768,ko:K02769,ko:K02770,ko:K11202	ko00051,ko01100,ko01120,ko02060,map00051,map01100,map01120,map02060	M00273,M00306	R02071,R03232	RC00002,RC00017,RC03206	ko00000,ko00001,ko00002,ko01000,ko02000	4.A.2.1	-	-	PTS_EIIA_2,PTS_EIIC,PTS_IIB
CHPOJDPL_00289	1137799.GZ78_13475	0	1001	COG1080@1|root,COG1080@2|Bacteria,1MUT8@1224|Proteobacteria,1RN6R@1236|Gammaproteobacteria,1XNNQ@135619|Oceanospirillales	135619|Oceanospirillales	G	Belongs to the PEP-utilizing enzyme family	-	-	2.7.1.202,2.7.3.9	ko:K02768,ko:K08483,ko:K11183	ko00051,ko01100,ko01120,ko02060,map00051,map01100,map01120,map02060	M00273	R03232	RC00017,RC03206	ko00000,ko00001,ko00002,ko01000,ko02000	4.A.2.1,8.A.7	-	-	PEP-utilisers_N,PEP-utilizers,PEP-utilizers_C,PTS-HPr,PTS_EIIA_2
CHPOJDPL_00290	1461579.CCNK01000039_gene1820	1.39e-101	313	COG1482@1|root,COG1482@2|Bacteria,1MUD8@1224|Proteobacteria,1RQX8@1236|Gammaproteobacteria,1Y7MI@135625|Pasteurellales	135625|Pasteurellales	G	isomerase	manA	-	5.3.1.8	ko:K01809	ko00051,ko00520,ko01100,ko01110,ko01130,map00051,map00520,map01100,map01110,map01130	M00114	R01819	RC00376	ko00000,ko00001,ko00002,ko01000	-	-	-	PMI_typeI
CHPOJDPL_00291	305900.GV64_21995	5.16e-169	477	COG2971@1|root,COG2971@2|Bacteria,1R41I@1224|Proteobacteria,1RPMK@1236|Gammaproteobacteria,1XJ6K@135619|Oceanospirillales	135619|Oceanospirillales	G	BadF/BadG/BcrA/BcrD ATPase family	-	-	2.7.1.8	ko:K18676	ko00520,ko01100,map00520,map01100	-	R01961	RC00002,RC00017	ko00000,ko00001,ko01000	-	-	-	BcrAD_BadFG
CHPOJDPL_00292	305900.GV64_21990	1.61e-118	345	COG3394@1|root,COG3394@2|Bacteria,1MX3P@1224|Proteobacteria,1RRC4@1236|Gammaproteobacteria	1236|Gammaproteobacteria	G	Involved in the degradation of chitin. ChbG is essential for growth on the acetylated chitooligosaccharides chitobiose and chitotriose but is dispensable for growth on cellobiose and chitosan dimer, the deacetylated form of chitobiose. Deacetylation of chitobiose-6-P and chitotriose-6-P is necessary for both the activation of the chb promoter by the regulatory protein ChbR and the hydrolysis of p…	chbG	GO:0003674,GO:0003824,GO:0008150,GO:0008152,GO:0009056,GO:0016787,GO:0016810,GO:0016811,GO:0019213,GO:0036311,GO:0052777,GO:0052778,GO:0052779,GO:0052782,GO:0071704,GO:1901135,GO:1901136,GO:1901575	3.5.1.105	ko:K03478	-	-	-	-	ko00000,ko01000	-	-	-	YdjC
CHPOJDPL_00293	305900.GV64_21985	1.37e-275	758	COG1486@1|root,COG1486@2|Bacteria,1NI6G@1224|Proteobacteria,1RPG8@1236|Gammaproteobacteria,1XPNX@135619|Oceanospirillales	135619|Oceanospirillales	G	Catalyzes the fromation of N-acetyl-D-glucosamine and N-acetyl-D-glucosamine-6-phosphate from diacetylchitobiose-6-phosphate	-	-	-	-	-	-	-	-	-	-	-	-	Glyco_hydro_4,Glyco_hydro_4C
CHPOJDPL_00294	305900.GV64_21980	9.63e-178	502	COG1609@1|root,COG1609@2|Bacteria,1N4ND@1224|Proteobacteria,1RNR5@1236|Gammaproteobacteria,1XR7K@135619|Oceanospirillales	135619|Oceanospirillales	K	LacI family transcriptional regulator	-	-	-	-	-	-	-	-	-	-	-	-	LacI,Peripla_BP_3
CHPOJDPL_00295	305900.GV64_21975	3e-51	163	COG1447@1|root,COG1447@2|Bacteria,1RHWX@1224|Proteobacteria,1S6BQ@1236|Gammaproteobacteria	1236|Gammaproteobacteria	G	Phosphotransferase System	-	-	2.7.1.196,2.7.1.205	ko:K02759	ko00500,ko02060,map00500,map02060	M00275	R11170,R11172	RC00017,RC03206	ko00000,ko00001,ko00002,ko01000,ko02000	4.A.3.2	-	-	PTS_IIA
CHPOJDPL_00296	305900.GV64_21965	1.47e-49	159	COG1440@1|root,COG1440@2|Bacteria,1MZHX@1224|Proteobacteria,1S94Q@1236|Gammaproteobacteria	1236|Gammaproteobacteria	G	Phosphotransferase System	bglE	-	2.7.1.196,2.7.1.205	ko:K02760	ko00500,ko02060,map00500,map02060	M00275	R11170,R11172	RC00017,RC03206	ko00000,ko00001,ko00002,ko01000,ko02000	4.A.3.2	-	-	PTS_IIB
CHPOJDPL_00297	1137799.GZ78_18680	8.53e-217	609	COG1455@1|root,COG1455@2|Bacteria,1PF2A@1224|Proteobacteria,1SYHD@1236|Gammaproteobacteria	1236|Gammaproteobacteria	G	The phosphoenolpyruvate-dependent sugar phosphotransferase system (PTS), a major carbohydrate active - transport system, catalyzes the phosphorylation of incoming sugar substrates concomitant with their translocation across the cell membrane	celB	GO:0005575,GO:0005623,GO:0005886,GO:0006810,GO:0008150,GO:0016020,GO:0044464,GO:0051179,GO:0051234,GO:0071702,GO:0071944,GO:1901264,GO:1902815	-	ko:K02761	ko00500,ko02060,map00500,map02060	M00275	R11170,R11172	RC00017,RC03206	ko00000,ko00001,ko00002,ko02000	4.A.3.2	-	iECABU_c1320.ECABU_c19930	PTS_EIIC
CHPOJDPL_00298	243365.CV_0263	1.96e-81	266	COG3203@1|root,COG3203@2|Bacteria,1R7Z2@1224|Proteobacteria	1224|Proteobacteria	M	outer membrane porin, OprD family	opdC	-	-	-	-	-	-	-	-	-	-	-	OprD
CHPOJDPL_00299	1137799.GZ78_13615	1.97e-275	760	COG2723@1|root,COG2723@2|Bacteria,1MWG6@1224|Proteobacteria,1RMM2@1236|Gammaproteobacteria,1XI8N@135619|Oceanospirillales	135619|Oceanospirillales	G	beta-glucosidase	-	-	3.2.1.21	ko:K05350	ko00460,ko00500,ko00940,ko01100,ko01110,map00460,map00500,map00940,map01100,map01110	-	R00026,R02558,R02887,R02985,R03527,R04949,R04998,R10035,R10039,R10040	RC00049,RC00059,RC00171,RC00262,RC00397,RC00451,RC00714,RC00746,RC01248	ko00000,ko00001,ko01000	-	-	-	Glyco_hydro_1
CHPOJDPL_00300	1137799.GZ78_13490	1.43e-66	216	COG2207@1|root,COG2207@2|Bacteria,1PHHE@1224|Proteobacteria,1RXPC@1236|Gammaproteobacteria,1XQHQ@135619|Oceanospirillales	135619|Oceanospirillales	K	helix_turn_helix, arabinose operon control protein	-	-	-	-	-	-	-	-	-	-	-	-	HTH_18
CHPOJDPL_00301	1137799.GZ78_13315	1.72e-127	372	COG1940@1|root,COG1940@2|Bacteria,1MU94@1224|Proteobacteria,1RQ3P@1236|Gammaproteobacteria	1236|Gammaproteobacteria	GK	ROK family	bglK	-	2.7.1.2,2.7.1.85	ko:K00845,ko:K18673	ko00010,ko00052,ko00500,ko00520,ko00521,ko00524,ko01100,ko01110,ko01120,ko01130,ko01200,map00010,map00052,map00500,map00520,map00521,map00524,map01100,map01110,map01120,map01130,map01200	M00001,M00549	R00299,R01600,R01786	RC00002,RC00017	ko00000,ko00001,ko00002,ko01000	-	-	-	ROK
CHPOJDPL_00302	1120970.AUBZ01000048_gene3866	3.43e-268	748	COG0747@1|root,COG0747@2|Bacteria,1N4PK@1224|Proteobacteria,1RZPY@1236|Gammaproteobacteria	1236|Gammaproteobacteria	E	ABC-Type Dipeptide Transport System Periplasmic Component	-	-	-	ko:K02035	ko02024,map02024	M00239	-	-	ko00000,ko00001,ko00002,ko02000	3.A.1.5	-	-	SBP_bac_5
CHPOJDPL_00303	1120970.AUBZ01000048_gene3867	5.12e-183	515	COG0601@1|root,COG0601@2|Bacteria,1NH5E@1224|Proteobacteria,1RY03@1236|Gammaproteobacteria	1236|Gammaproteobacteria	P	COG0601 ABC-type dipeptide oligopeptide nickel transport systems, permease components	-	-	-	ko:K02033	ko02024,map02024	M00239	-	-	ko00000,ko00001,ko00002,ko02000	3.A.1.5	-	-	BPD_transp_1
CHPOJDPL_00304	1120970.AUBZ01000048_gene3868	3.2e-160	456	COG1173@1|root,COG1173@2|Bacteria,1MUG0@1224|Proteobacteria,1RN08@1236|Gammaproteobacteria,46D4J@72275|Alteromonadaceae	1236|Gammaproteobacteria	EP	N-terminal TM domain of oligopeptide transport permease C	-	-	-	ko:K02034	ko02024,map02024	M00239	-	-	ko00000,ko00001,ko00002,ko02000	3.A.1.5	-	-	BPD_transp_1,OppC_N
CHPOJDPL_00305	1205908.AKXW01000077_gene3481	1.22e-177	502	COG0444@1|root,COG0444@2|Bacteria,1MZF6@1224|Proteobacteria,1RPET@1236|Gammaproteobacteria,1XUF0@135623|Vibrionales	135623|Vibrionales	P	Belongs to the ABC transporter superfamily	-	-	-	ko:K02031	ko02024,map02024	M00239	-	-	ko00000,ko00001,ko00002,ko02000	3.A.1.5	-	-	ABC_tran,oligo_HPY
CHPOJDPL_00306	1205908.AKXW01000077_gene3482	4.69e-187	526	COG4608@1|root,COG4608@2|Bacteria,1QE80@1224|Proteobacteria,1S135@1236|Gammaproteobacteria,1XSK7@135623|Vibrionales	1236|Gammaproteobacteria	P	Belongs to the ABC transporter superfamily	-	-	-	ko:K02032	ko02024,map02024	M00239	-	-	ko00000,ko00001,ko00002,ko02000	3.A.1.5	-	-	ABC_tran,oligo_HPY
CHPOJDPL_00307	1006004.GBAG_1208	1.48e-146	436	COG0260@1|root,COG0260@2|Bacteria,1MUIN@1224|Proteobacteria,1RMCW@1236|Gammaproteobacteria	1236|Gammaproteobacteria	E	Belongs to the peptidase M17 family	-	-	3.4.11.1	ko:K01255	ko00480,ko01100,map00480,map01100	-	R00899,R04951	RC00096,RC00141	ko00000,ko00001,ko01000,ko01002	-	-	-	Peptidase_M17
CHPOJDPL_00308	1006004.GBAG_1210	2.9e-220	618	COG1455@1|root,COG1455@2|Bacteria,1MXAG@1224|Proteobacteria,1RQGX@1236|Gammaproteobacteria	1236|Gammaproteobacteria	G	The phosphoenolpyruvate-dependent sugar phosphotransferase system (PTS), a major carbohydrate active - transport system, catalyzes the phosphorylation of incoming sugar substrates concomitant with their translocation across the cell membrane	celB	-	-	ko:K02761	ko00500,ko02060,map00500,map02060	M00275	R11170,R11172	RC00017,RC03206	ko00000,ko00001,ko00002,ko02000	4.A.3.2	-	-	PTS_EIIC
CHPOJDPL_00309	316275.VSAL_I1658	4.31e-175	494	COG1446@1|root,COG1446@2|Bacteria,1MWFC@1224|Proteobacteria,1RNUR@1236|Gammaproteobacteria,1XWMP@135623|Vibrionales	135623|Vibrionales	E	Asparaginase	-	-	-	-	-	-	-	-	-	-	-	-	Asparaginase_2
CHPOJDPL_00310	399741.Spro_4221	2.07e-130	386	COG2723@1|root,COG2723@2|Bacteria,1MWG6@1224|Proteobacteria,1RMM2@1236|Gammaproteobacteria,401GZ@613|Serratia	1236|Gammaproteobacteria	G	Belongs to the glycosyl hydrolase 1 family	bglC	-	3.2.1.21,3.2.1.86	ko:K01223,ko:K05350	ko00010,ko00460,ko00500,ko00940,ko01100,ko01110,map00010,map00460,map00500,map00940,map01100,map01110	-	R00026,R00839,R02558,R02887,R02985,R03527,R04949,R04998,R05133,R05134,R10035,R10039,R10040	RC00049,RC00059,RC00171,RC00262,RC00397,RC00451,RC00714,RC00746,RC01248	ko00000,ko00001,ko01000	-	GT1	-	Glyco_hydro_1
CHPOJDPL_00311	305900.GV64_14175	2.12e-160	459	COG1171@1|root,COG1171@2|Bacteria,1MVWJ@1224|Proteobacteria,1RPGU@1236|Gammaproteobacteria	1236|Gammaproteobacteria	E	Catalyzes the anaerobic formation of alpha-ketobutyrate and ammonia from threonine in a two-step reaction. The first step involved a dehydration of threonine and a production of enamine intermediates (aminocrotonate), which tautomerizes to its imine form (iminobutyrate). Both intermediates are unstable and short- lived. The second step is the nonenzymatic hydrolysis of the enamine imine intermedi…	tdcB	-	4.3.1.19	ko:K01754	ko00260,ko00290,ko01100,ko01110,ko01130,ko01200,ko01230,map00260,map00290,map01100,map01110,map01130,map01200,map01230	M00570	R00220,R00996	RC00418,RC02600	ko00000,ko00001,ko00002,ko01000	-	-	-	PALP
CHPOJDPL_00313	305900.GV64_14245	2.39e-156	449	COG1566@1|root,COG1566@2|Bacteria,1MU7I@1224|Proteobacteria,1RMAD@1236|Gammaproteobacteria,1XKNH@135619|Oceanospirillales	135619|Oceanospirillales	V	HlyD membrane-fusion protein of T1SS	-	-	-	ko:K03543	-	M00701	-	-	ko00000,ko00002,ko02000	8.A.1.1	-	-	Biotin_lipoyl_2,HlyD_3,HlyD_D23
CHPOJDPL_00314	305900.GV64_14250	2.1e-255	712	COG0477@1|root,COG0477@2|Bacteria,1RGPN@1224|Proteobacteria,1T1M7@1236|Gammaproteobacteria	1236|Gammaproteobacteria	EGP	the major facilitator superfamily	emrY	GO:0003674,GO:0005215,GO:0005575,GO:0005623,GO:0005886,GO:0005887,GO:0006810,GO:0006950,GO:0006974,GO:0008150,GO:0009987,GO:0016020,GO:0016021,GO:0022857,GO:0031224,GO:0031226,GO:0033554,GO:0042221,GO:0044425,GO:0044459,GO:0044464,GO:0046677,GO:0050896,GO:0051179,GO:0051234,GO:0051716,GO:0055085,GO:0071944	-	ko:K03446,ko:K07786,ko:K18926	ko02020,map02020	M00701,M00715	-	-	ko00000,ko00001,ko00002,ko02000	2.A.1.3,2.A.1.3.30,2.A.1.3.36	-	-	MFS_1
CHPOJDPL_00315	305900.GV64_14255	4.86e-298	816	COG0015@1|root,COG0015@2|Bacteria,1MV4B@1224|Proteobacteria,1RN93@1236|Gammaproteobacteria,1XHPF@135619|Oceanospirillales	135619|Oceanospirillales	F	Belongs to the lyase 1 family. Adenylosuccinate lyase subfamily	purB	-	4.3.2.2	ko:K01756	ko00230,ko00250,ko01100,ko01110,ko01130,map00230,map00250,map01100,map01110,map01130	M00048,M00049	R01083,R04559	RC00379,RC00444,RC00445	ko00000,ko00001,ko00002,ko01000	-	-	-	ASL_C,Lyase_1
CHPOJDPL_00316	305900.GV64_14260	1.8e-109	318	COG2915@1|root,COG2915@2|Bacteria,1RI8B@1224|Proteobacteria,1RPCC@1236|Gammaproteobacteria,1XK8K@135619|Oceanospirillales	135619|Oceanospirillales	S	High frequency lysogenization protein HflD homolog	hflD	-	-	ko:K07153	-	-	-	-	ko00000	-	-	-	DUF489
CHPOJDPL_00317	305900.GV64_14265	2.11e-229	634	COG0482@1|root,COG0482@2|Bacteria,1MUT1@1224|Proteobacteria,1RMAK@1236|Gammaproteobacteria,1XI26@135619|Oceanospirillales	135619|Oceanospirillales	J	Catalyzes the 2-thiolation of uridine at the wobble position (U34) of tRNA, leading to the formation of s(2)U34	mnmA	-	2.8.1.13	ko:K00566	ko04122,map04122	-	R08700	RC02313,RC02315	ko00000,ko00001,ko01000,ko03016	-	-	-	tRNA_Me_trans
CHPOJDPL_00319	305900.GV64_14275	4.18e-282	773	COG0538@1|root,COG0538@2|Bacteria,1MW3J@1224|Proteobacteria,1RNMD@1236|Gammaproteobacteria,1XHVA@135619|Oceanospirillales	135619|Oceanospirillales	C	Converts isocitrate to alpha ketoglutarate	icdA	-	1.1.1.42	ko:K00031	ko00020,ko00480,ko00720,ko01100,ko01110,ko01120,ko01130,ko01200,ko01210,ko01230,ko04146,map00020,map00480,map00720,map01100,map01110,map01120,map01130,map01200,map01210,map01230,map04146	M00009,M00010,M00173,M00740	R00267,R00268,R01899	RC00001,RC00084,RC00114,RC00626,RC02801	br01601,ko00000,ko00001,ko00002,ko01000	-	-	-	Iso_dh
CHPOJDPL_00320	305900.GV64_14280	1.07e-69	211	COG2127@1|root,COG2127@2|Bacteria,1MZU8@1224|Proteobacteria,1S8Z7@1236|Gammaproteobacteria,1XKHN@135619|Oceanospirillales	135619|Oceanospirillales	S	Involved in the modulation of the specificity of the ClpAP-mediated ATP-dependent protein degradation	clpS	-	-	ko:K06891	-	-	-	-	ko00000	-	-	-	ClpS
CHPOJDPL_00321	305900.GV64_14285	0	1389	COG0542@1|root,COG0542@2|Bacteria,1MV8B@1224|Proteobacteria,1RMH3@1236|Gammaproteobacteria,1XHDW@135619|Oceanospirillales	135619|Oceanospirillales	O	Belongs to the ClpA ClpB family	clpA	-	-	ko:K03694	-	-	-	-	ko00000,ko03110	-	-	-	AAA,AAA_2,ClpB_D2-small,Clp_N
CHPOJDPL_00322	305900.GV64_14290	6.91e-45	145	COG0361@1|root,COG0361@2|Bacteria,1MZFU@1224|Proteobacteria,1S8WZ@1236|Gammaproteobacteria,1XKHQ@135619|Oceanospirillales	135619|Oceanospirillales	J	One of the essential components for the initiation of protein synthesis. Stabilizes the binding of IF-2 and IF-3 on the 30S subunit to which N-formylmethionyl-tRNA(fMet) subsequently binds. Helps modulate mRNA selection, yielding the 30S pre- initiation complex (PIC). Upon addition of the 50S ribosomal subunit IF-1, IF-2 and IF-3 are released leaving the mature 70S translation initation complex	infA	-	-	ko:K02518	-	-	-	-	ko00000,ko03012	-	-	-	eIF-1a
CHPOJDPL_00323	305900.GV64_14295	2.99e-126	363	COG2935@1|root,COG2935@2|Bacteria,1MW62@1224|Proteobacteria,1RYD7@1236|Gammaproteobacteria,1XJ6T@135619|Oceanospirillales	135619|Oceanospirillales	O	May conjugate Arg from its aminoacyl-tRNA to the N- termini of proteins containing an N-terminal aspartate or glutamate	ate	-	2.3.2.29	ko:K21420	-	-	R11547,R11548	RC00064	ko00000,ko01000	-	-	-	ATE_C,ATE_N
CHPOJDPL_00324	305900.GV64_14300	6.95e-117	340	COG2360@1|root,COG2360@2|Bacteria,1R9W8@1224|Proteobacteria,1S1ZB@1236|Gammaproteobacteria,1XH86@135619|Oceanospirillales	135619|Oceanospirillales	O	Functions in the N-end rule pathway of protein degradation where it conjugates Leu, Phe and, less efficiently, Met from aminoacyl-tRNAs to the N-termini of proteins containing an N-terminal arginine or lysine	aat	-	2.3.2.6	ko:K00684	-	-	R03813,R11443,R11444	RC00055,RC00064	ko00000,ko01000	-	-	-	Leu_Phe_trans
CHPOJDPL_00326	290315.Clim_1125	3.16e-14	69.7	COG2154@1|root,COG2154@2|Bacteria,1FFIS@1090|Chlorobi	1090|Chlorobi	H	PFAM transcriptional coactivator pterin dehydratase	-	-	4.2.1.96	ko:K01724	ko00790,map00790	-	R04734	RC01208	ko00000,ko00001,ko01000,ko04147	-	-	-	Pterin_4a
CHPOJDPL_00330	1121451.DESAM_10254	3.09e-98	300	COG3500@1|root,COG3500@2|Bacteria,1MXT8@1224|Proteobacteria,42U7Z@68525|delta/epsilon subdivisions,2WU46@28221|Deltaproteobacteria,2MFYZ@213115|Desulfovibrionales	28221|Deltaproteobacteria	S	Phage late control gene D protein (GPD)	-	-	-	ko:K06905	-	-	-	-	ko00000	-	-	-	Phage_GPD
CHPOJDPL_00331	697282.Mettu_0976	1.59e-21	85.9	COG5004@1|root,COG5004@2|Bacteria,1N81H@1224|Proteobacteria	1224|Proteobacteria	S	tail protein x	gpX	-	-	-	-	-	-	-	-	-	-	-	Phage_tail_X
CHPOJDPL_00332	1027273.GZ77_09220	2.74e-50	163	COG3499@1|root,COG3499@2|Bacteria,1MZJ7@1224|Proteobacteria,1S3NI@1236|Gammaproteobacteria,1XMSR@135619|Oceanospirillales	135619|Oceanospirillales	S	Phage P2 GpU	-	-	-	ko:K06906	-	-	-	-	ko00000	-	-	-	Phage_P2_GpU
CHPOJDPL_00333	1121447.JONL01000012_gene3341	1.06e-86	297	COG5280@1|root,COG5280@2|Bacteria,1RKKJ@1224|Proteobacteria,43D1A@68525|delta/epsilon subdivisions,2X895@28221|Deltaproteobacteria,2MAA9@213115|Desulfovibrionales	28221|Deltaproteobacteria	S	Phage tail tape measure protein TP901	-	-	-	-	-	-	-	-	-	-	-	-	PhageMin_Tail
CHPOJDPL_00335	570417.WP1331	1.06e-11	62.4	2EFU7@1|root,339KB@2|Bacteria,1NH5H@1224|Proteobacteria,2UNBR@28211|Alphaproteobacteria,47FU4@766|Rickettsiales	766|Rickettsiales	S	Phage tail assembly chaperone proteins, E, or 41 or 14	-	-	-	-	-	-	-	-	-	-	-	-	Phage_TAC_7
CHPOJDPL_00336	1541883.A0A088FRU2_9CAUD	1.08e-46	157	4QGAP@10239|Viruses,4QQUA@28883|Caudovirales,4QIA5@10662|Myoviridae	10662|Myoviridae	S	Phage tail tube protein FII	-	-	-	-	-	-	-	-	-	-	-	-	-
CHPOJDPL_00337	1123518.ARWI01000001_gene2284	9.03e-139	407	COG3497@1|root,COG3497@2|Bacteria,1MW1V@1224|Proteobacteria,1RNUT@1236|Gammaproteobacteria,4624X@72273|Thiotrichales	72273|Thiotrichales	S	Phage tail sheath C-terminal domain	-	-	-	ko:K06907	-	-	-	-	ko00000	-	-	-	Phage_sheath_1,Phage_sheath_1C
CHPOJDPL_00338	1121459.AQXE01000020_gene757	1.82e-11	64.3	2EJIR@1|root,33D9N@2|Bacteria,1NHKK@1224|Proteobacteria,43EHC@68525|delta/epsilon subdivisions,2X0PF@28221|Deltaproteobacteria,2MD08@213115|Desulfovibrionales	28221|Deltaproteobacteria	-	-	-	-	-	-	-	-	-	-	-	-	-	-	Phage_tail_APC
CHPOJDPL_00339	631719.D4HTV9_9CAUD	5.71e-132	390	4QDG6@10239|Viruses,4QYD7@35237|dsDNA viruses no RNA stage,4QT4A@28883|Caudovirales,4QJG3@10662|Myoviridae	10662|Myoviridae	S	RNA-directed DNA polymerase activity	-	-	-	-	-	-	-	-	-	-	-	-	-
CHPOJDPL_00340	1123274.KB899418_gene2289	3.86e-43	144	2DMHJ@1|root,32RM0@2|Bacteria	2|Bacteria	S	23S rRNA-intervening sequence protein	-	-	-	-	-	-	-	-	-	-	-	-	23S_rRNA_IVP
CHPOJDPL_00341	1307437.J139_07747	4.78e-114	346	COG1262@1|root,COG1262@2|Bacteria,1RASV@1224|Proteobacteria,1RSI1@1236|Gammaproteobacteria,2Q19F@267888|Pseudoalteromonadaceae	1236|Gammaproteobacteria	S	Sulfatase-modifying factor enzyme 1	-	-	-	-	-	-	-	-	-	-	-	-	FGE-sulfatase
CHPOJDPL_00343	546267.NEIPOLOT_01872	4.64e-10	70.1	COG4675@1|root,COG4675@2|Bacteria,1N0FZ@1224|Proteobacteria,2VURA@28216|Betaproteobacteria	28216|Betaproteobacteria	S	Phage Tail Collar Domain	-	-	-	-	-	-	-	-	-	-	-	-	Collar
CHPOJDPL_00344	1174684.EBMC1_08005	9.75e-35	127	COG4385@1|root,COG4385@2|Bacteria,1NZST@1224|Proteobacteria,2UFJS@28211|Alphaproteobacteria,2K5CG@204457|Sphingomonadales	204457|Sphingomonadales	S	Phage tail protein (Tail_P2_I)	-	-	-	-	-	-	-	-	-	-	-	-	Tail_P2_I
CHPOJDPL_00345	1123247.AUIJ01000002_gene2214	2.21e-82	257	COG3948@1|root,COG3948@2|Bacteria,1MUFF@1224|Proteobacteria,2TT6I@28211|Alphaproteobacteria	28211|Alphaproteobacteria	S	Baseplate assembly protein	-	-	-	-	-	-	-	-	-	-	-	-	Baseplate_J
CHPOJDPL_00348	305900.GV64_13900	1.87e-78	236	COG1522@1|root,COG1522@2|Bacteria,1RJ8V@1224|Proteobacteria,1S962@1236|Gammaproteobacteria	1236|Gammaproteobacteria	K	AsnC family transcriptional regulator	-	-	-	ko:K03719	-	-	-	-	ko00000,ko03000,ko03036	-	-	-	AsnC_trans_reg,HTH_24
CHPOJDPL_00349	305900.GV64_13910	9.77e-234	645	COG3185@1|root,COG3185@2|Bacteria,1MUVZ@1224|Proteobacteria,1RN2Z@1236|Gammaproteobacteria,1XI4W@135619|Oceanospirillales	135619|Oceanospirillales	E	4-hydroxyphenylpyruvate dioxygenase	-	-	1.13.11.27	ko:K00457	ko00130,ko00350,ko00360,ko01100,map00130,map00350,map00360,map01100	M00044	R01372,R02521	RC00505,RC00738	ko00000,ko00001,ko00002,ko01000,ko04147	-	-	-	Glyoxalase,Glyoxalase_5
CHPOJDPL_00350	305900.GV64_13915	1.36e-158	448	COG3186@1|root,COG3186@2|Bacteria,1MU29@1224|Proteobacteria,1RQBJ@1236|Gammaproteobacteria,1XIAP@135619|Oceanospirillales	135619|Oceanospirillales	E	catalyzes the formation of 4a-hydroxytetrahydrobiopterin and tyrosine from phenylalanine and tetrahydrobiopterin	phhA	-	1.14.16.1	ko:K00500	ko00360,ko00400,ko00790,ko01100,ko01230,map00360,map00400,map00790,map01100,map01230	-	R01795,R07211	RC00490	ko00000,ko00001,ko01000	-	-	-	Biopterin_H
CHPOJDPL_00352	305900.GV64_01795	1.86e-295	812	COG0168@1|root,COG0168@2|Bacteria,1MUIJ@1224|Proteobacteria,1RMN6@1236|Gammaproteobacteria,1XHSI@135619|Oceanospirillales	135619|Oceanospirillales	P	Trk system potassium uptake protein	trkH	-	-	ko:K03498	-	-	-	-	ko00000,ko02000	2.A.38.1,2.A.38.4	-	-	TrkH
CHPOJDPL_00354	1137799.GZ78_22500	2.82e-214	593	COG0752@1|root,COG0752@2|Bacteria,1MVCJ@1224|Proteobacteria,1RMYI@1236|Gammaproteobacteria,1XHG1@135619|Oceanospirillales	135619|Oceanospirillales	J	glycyl-tRNA synthetase alpha subunit	glyQ	-	6.1.1.14	ko:K01878	ko00970,map00970	M00360	R03654	RC00055,RC00523	ko00000,ko00001,ko00002,ko01000,ko01007,ko03016	-	-	-	tRNA-synt_2e
CHPOJDPL_00355	305900.GV64_01810	0	1134	COG0751@1|root,COG0751@2|Bacteria,1MV2F@1224|Proteobacteria,1RNR3@1236|Gammaproteobacteria,1XH7W@135619|Oceanospirillales	135619|Oceanospirillales	J	Glycyl-tRNA synthetase beta subunit	glyS	-	6.1.1.14	ko:K01879	ko00970,map00970	M00360	R03654	RC00055,RC00523	ko00000,ko00001,ko00002,ko01000,ko01007,ko03016	-	-	-	DALR_1,tRNA_synt_2f
CHPOJDPL_00356	305900.GV64_01815	7.09e-95	280	COG0241@1|root,COG0241@2|Bacteria,1RDGR@1224|Proteobacteria,1S3UD@1236|Gammaproteobacteria,1XJQG@135619|Oceanospirillales	135619|Oceanospirillales	E	D,D-heptose 1,7-bisphosphate phosphatase	gmhB	-	3.1.3.82,3.1.3.83	ko:K03273	ko00540,ko01100,map00540,map01100	M00064	R05647,R09771	RC00017	ko00000,ko00001,ko00002,ko01000,ko01005	-	-	-	Hydrolase_like
CHPOJDPL_00357	305900.GV64_01820	4.08e-122	354	COG0204@1|root,COG0204@2|Bacteria,1MY51@1224|Proteobacteria,1RQYC@1236|Gammaproteobacteria,1XJJ5@135619|Oceanospirillales	135619|Oceanospirillales	I	1-acyl-sn-glycerol-3-phosphate acyltransferase	plsC	-	2.3.1.51	ko:K00655	ko00561,ko00564,ko01100,ko01110,map00561,map00564,map01100,map01110	M00089	R02241,R09381	RC00004,RC00037,RC00039	ko00000,ko00001,ko00002,ko01000,ko01004	-	-	-	Acyltransferase
CHPOJDPL_00358	305900.GV64_01825	3.17e-111	322	COG0279@1|root,COG0279@2|Bacteria,1NVIE@1224|Proteobacteria,1RP6M@1236|Gammaproteobacteria,1XN9Y@135619|Oceanospirillales	135619|Oceanospirillales	G	Catalyzes the isomerization of sedoheptulose 7-phosphate in D-glycero-D-manno-heptose 7-phosphate	gmhA	-	-	-	-	-	-	-	-	-	-	-	SIS_2
CHPOJDPL_00359	305900.GV64_01830	0	1468	COG0187@1|root,COG0187@2|Bacteria,1MVKT@1224|Proteobacteria,1RNB2@1236|Gammaproteobacteria,1XHZE@135619|Oceanospirillales	135619|Oceanospirillales	L	A type II topoisomerase that negatively supercoils closed circular double-stranded (ds) DNA in an ATP-dependent manner to modulate DNA topology and maintain chromosomes in an underwound state. Negative supercoiling favors strand separation, and DNA replication, transcription, recombination and repair, all of which involve strand separation. Also able to catalyze the interconversion of other topol…	gyrB	-	5.99.1.3	ko:K02470	-	-	-	-	ko00000,ko01000,ko03032,ko03400	-	-	-	DNA_gyraseB,DNA_gyraseB_C,HATPase_c,Toprim
CHPOJDPL_00360	305900.GV64_01835	6.81e-228	633	COG1195@1|root,COG1195@2|Bacteria,1MX8N@1224|Proteobacteria,1RN5P@1236|Gammaproteobacteria,1XHRC@135619|Oceanospirillales	135619|Oceanospirillales	L	it is required for DNA replication and normal SOS inducibility. RecF binds preferentially to single-stranded, linear DNA. It also seems to bind ATP	recF	-	-	ko:K03629	ko03440,map03440	-	-	-	ko00000,ko00001,ko03400	-	-	-	SMC_N
CHPOJDPL_00361	305900.GV64_01840	2.66e-234	648	COG0592@1|root,COG0592@2|Bacteria,1MVD9@1224|Proteobacteria,1RMNP@1236|Gammaproteobacteria,1XI4U@135619|Oceanospirillales	135619|Oceanospirillales	L	Confers DNA tethering and processivity to DNA polymerases and other proteins. Acts as a clamp, forming a ring around DNA (a reaction catalyzed by the clamp-loading complex) which diffuses in an ATP-independent manner freely and bidirectionally along dsDNA. Initially characterized for its ability to contact the catalytic subunit of DNA polymerase III (Pol III), a complex, multichain enzyme respons…	dnaN	-	2.7.7.7	ko:K02338	ko00230,ko00240,ko01100,ko03030,ko03430,ko03440,map00230,map00240,map01100,map03030,map03430,map03440	M00260	R00375,R00376,R00377,R00378	RC02795	ko00000,ko00001,ko00002,ko01000,ko03032,ko03400	-	-	-	DNA_pol3_beta,DNA_pol3_beta_2,DNA_pol3_beta_3
CHPOJDPL_00362	305900.GV64_01845	4.01e-315	867	COG0593@1|root,COG0593@2|Bacteria,1MU5H@1224|Proteobacteria,1RNHP@1236|Gammaproteobacteria,1XHHN@135619|Oceanospirillales	135619|Oceanospirillales	L	it binds specifically double-stranded DNA at a 9 bp consensus (dnaA box) 5'-TTATC CA A CA A-3'. DnaA binds to ATP and to acidic phospholipids	dnaA	-	-	ko:K02313	ko02020,ko04112,map02020,map04112	-	-	-	ko00000,ko00001,ko03032,ko03036	-	-	-	Bac_DnaA,Bac_DnaA_C,DnaA_N
CHPOJDPL_00364	1122134.KB893650_gene348	1.89e-19	79	COG0230@1|root,COG0230@2|Bacteria,1NGGS@1224|Proteobacteria,1SGDJ@1236|Gammaproteobacteria,1XMQA@135619|Oceanospirillales	135619|Oceanospirillales	J	Belongs to the bacterial ribosomal protein bL34 family	rpmH	-	-	ko:K02914	ko03010,map03010	M00178	-	-	br01610,ko00000,ko00001,ko00002,ko03011	-	-	-	Ribosomal_L34
CHPOJDPL_00365	305900.GV64_01855	1.51e-58	184	COG0594@1|root,COG0594@2|Bacteria,1MZQE@1224|Proteobacteria,1S90M@1236|Gammaproteobacteria,1XM4Q@135619|Oceanospirillales	135619|Oceanospirillales	J	RNaseP catalyzes the removal of the 5'-leader sequence from pre-tRNA to produce the mature 5'-terminus. It can also cleave other RNA substrates such as 4.5S RNA. The protein component plays an auxiliary but essential role in vivo by binding to the 5'-leader sequence and broadening the substrate specificity of the ribozyme	rnpA	-	3.1.26.5	ko:K03536	-	-	-	-	ko00000,ko01000,ko03016	-	-	-	Ribonuclease_P
CHPOJDPL_00366	572477.Alvin_3124	3.08e-29	107	COG0759@1|root,COG0759@2|Bacteria,1N6U4@1224|Proteobacteria,1SCG6@1236|Gammaproteobacteria,1WZJ2@135613|Chromatiales	135613|Chromatiales	S	Could be involved in insertion of integral membrane proteins into the membrane	-	-	-	ko:K08998	-	-	-	-	ko00000	-	-	-	Haemolytic
CHPOJDPL_00367	305900.GV64_01865	0	906	COG0706@1|root,COG0706@2|Bacteria,1MV5M@1224|Proteobacteria,1RMH1@1236|Gammaproteobacteria,1XHGY@135619|Oceanospirillales	135619|Oceanospirillales	U	Required for the insertion and or proper folding and or complex formation of integral membrane proteins into the membrane. Involved in integration of membrane proteins that insert both dependently and independently of the Sec translocase complex, as well as at least some lipoproteins. Aids folding of multispanning membrane proteins	yidC	-	-	ko:K03217	ko02024,ko03060,ko03070,map02024,map03060,map03070	M00335	-	-	ko00000,ko00001,ko00002,ko02044,ko03029	2.A.9	-	-	60KD_IMP,YidC_periplas
CHPOJDPL_00368	305900.GV64_01870	1.73e-148	478	COG3170@1|root,COG3170@2|Bacteria	2|Bacteria	NU	translation initiation factor activity	fimV	-	-	ko:K08086	-	-	-	-	ko00000	-	-	-	LysM
CHPOJDPL_00369	305900.GV64_01880	2.67e-293	805	COG0486@1|root,COG0486@2|Bacteria,1MUCQ@1224|Proteobacteria,1RN5S@1236|Gammaproteobacteria,1XI7M@135619|Oceanospirillales	135619|Oceanospirillales	J	Exhibits a very high intrinsic GTPase hydrolysis rate. Involved in the addition of a carboxymethylaminomethyl (cmnm) group at the wobble position (U34) of certain tRNAs, forming tRNA- cmnm(5)s(2)U34	mnmE	-	-	ko:K03650	-	-	R08701	RC00053,RC00209,RC00870	ko00000,ko01000,ko03016	-	-	-	MMR_HSR1,MnmE_helical,TrmE_N
CHPOJDPL_00370	305900.GV64_01905	0	1123	COG0445@1|root,COG0445@2|Bacteria,1MU6F@1224|Proteobacteria,1RMM1@1236|Gammaproteobacteria,1XHS4@135619|Oceanospirillales	135619|Oceanospirillales	D	NAD-binding protein involved in the addition of a carboxymethylaminomethyl (cmnm) group at the wobble position (U34) of certain tRNAs, forming tRNA-cmnm(5)s(2)U34	gidA	-	-	ko:K03495	-	-	R08701	RC00053,RC00209,RC00870	ko00000,ko03016,ko03036	-	-	-	GIDA,GIDA_assoc
CHPOJDPL_00371	305900.GV64_01920	7.28e-55	176	COG2095@1|root,COG2095@2|Bacteria,1N689@1224|Proteobacteria,1RPV0@1236|Gammaproteobacteria,1XKB1@135619|Oceanospirillales	135619|Oceanospirillales	U	UPF0056 membrane protein	-	-	-	-	-	-	-	-	-	-	-	-	MarC
CHPOJDPL_00372	1499967.BAYZ01000105_gene3479	4.53e-217	672	COG0745@1|root,COG3437@1|root,COG5002@1|root,COG0745@2|Bacteria,COG3437@2|Bacteria,COG5002@2|Bacteria,2NS5N@2323|unclassified Bacteria	2|Bacteria	T	Domain present in phytochromes and cGMP-specific phosphodiesterases.	-	-	2.7.13.3	ko:K03407	ko02020,ko02030,map02020,map02030	M00506	-	-	ko00000,ko00001,ko00002,ko01000,ko01001,ko02022,ko02035	-	-	-	4HB_MCP_1,CHASE3,GAF_2,HAMP,HATPase_c,HisKA,Response_reg
CHPOJDPL_00374	305900.GV64_20750	3.96e-168	474	COG1989@1|root,COG1989@2|Bacteria,1MUZF@1224|Proteobacteria,1RN90@1236|Gammaproteobacteria,1XIHA@135619|Oceanospirillales	135619|Oceanospirillales	NOU	Cleaves type-4 fimbrial leader sequence and methylates the N-terminal (generally Phe) residue	pilD	-	3.4.23.43	ko:K02654	-	M00331	-	-	ko00000,ko00002,ko01000,ko01002,ko02035,ko02044	3.A.15.2	-	-	DiS_P_DiS,Peptidase_A24
CHPOJDPL_00375	305900.GV64_20755	1.87e-87	263	COG0237@1|root,COG0237@2|Bacteria,1RCXT@1224|Proteobacteria,1S3NR@1236|Gammaproteobacteria,1XJYV@135619|Oceanospirillales	135619|Oceanospirillales	H	Catalyzes the phosphorylation of the 3'-hydroxyl group of dephosphocoenzyme A to form coenzyme A	coaE	-	2.7.1.24	ko:K00859	ko00770,ko01100,map00770,map01100	M00120	R00130	RC00002,RC00078	ko00000,ko00001,ko00002,ko01000	-	-	-	CoaE
CHPOJDPL_00376	305900.GV64_20760	1.13e-152	442	COG0171@1|root,COG0388@1|root,COG0171@2|Bacteria,COG0388@2|Bacteria,1MU9U@1224|Proteobacteria,1RNKA@1236|Gammaproteobacteria,1XI6U@135619|Oceanospirillales	135619|Oceanospirillales	H	Catalyzes the ATP-dependent amidation of deamido-NAD to form NAD. Uses L-glutamine as a nitrogen source	nadE	-	6.3.5.1	ko:K01950	ko00760,ko01100,map00760,map01100	M00115	R00257	RC00010,RC00100	ko00000,ko00001,ko00002,ko01000	-	-	-	CN_hydrolase,NAD_synthase
CHPOJDPL_00378	305900.GV64_20765	8.16e-299	838	COG2199@1|root,COG2200@1|root,COG2199@2|Bacteria,COG2200@2|Bacteria,1PJCA@1224|Proteobacteria,1RS4H@1236|Gammaproteobacteria,1XHB1@135619|Oceanospirillales	135619|Oceanospirillales	T	Putative diguanylate phosphodiesterase	-	-	-	ko:K21025	ko02025,map02025	-	-	-	ko00000,ko00001	-	-	-	EAL,GGDEF,PAS,PAS_8,PAS_9
CHPOJDPL_00379	305900.GV64_20770	6.18e-59	185	COG4968@1|root,COG4968@2|Bacteria,1N6QE@1224|Proteobacteria,1RVXI@1236|Gammaproteobacteria,1XMAA@135619|Oceanospirillales	135619|Oceanospirillales	NU	Type IV minor pilin ComP, DNA uptake sequence receptor	-	-	-	ko:K02655	-	-	-	-	ko00000,ko02035,ko02044	3.A.15.2	-	-	ComP_DUS,N_methyl
CHPOJDPL_00380	1137799.GZ78_24375	1.13e-137	422	COG3419@1|root,COG3419@2|Bacteria,1NUAV@1224|Proteobacteria,1RPV3@1236|Gammaproteobacteria,1XI4X@135619|Oceanospirillales	135619|Oceanospirillales	NU	COG3419 Tfp pilus assembly protein, tip-associated adhesin PilY1	-	-	-	-	-	-	-	-	-	-	-	-	Neisseria_PilC
CHPOJDPL_00383	305900.GV64_20790	9.74e-126	365	COG4966@1|root,COG4966@2|Bacteria,1N6GR@1224|Proteobacteria,1SBBW@1236|Gammaproteobacteria,1XRFS@135619|Oceanospirillales	135619|Oceanospirillales	NU	Type IV Pilus-assembly protein W	-	-	-	-	-	-	-	-	-	-	-	-	N_methyl,PilW
CHPOJDPL_00384	1354303.M917_1843	1.14e-09	62.8	COG4967@1|root,COG4967@2|Bacteria,1NI49@1224|Proteobacteria,1SGCQ@1236|Gammaproteobacteria,3NNSU@468|Moraxellaceae	1236|Gammaproteobacteria	NU	type IV pilus modification protein PilV	pilV	-	-	ko:K02671	-	-	-	-	ko00000,ko02035,ko02044	-	-	-	N_methyl
CHPOJDPL_00385	1137799.GZ78_24355	1.01e-45	155	COG4970@1|root,COG4970@2|Bacteria	2|Bacteria	NU	protein transport across the cell outer membrane	-	-	-	-	-	-	-	-	-	-	-	-	GspH,N_methyl
CHPOJDPL_00386	305900.GV64_20835	1.38e-56	179	COG4968@1|root,COG4968@2|Bacteria,1N6QE@1224|Proteobacteria,1SCBS@1236|Gammaproteobacteria,1XMB2@135619|Oceanospirillales	135619|Oceanospirillales	NU	Type IV minor pilin ComP, DNA uptake sequence receptor	-	-	-	-	-	-	-	-	-	-	-	-	ComP_DUS,N_methyl
CHPOJDPL_00387	1137799.GZ78_24350	1.88e-18	85.1	COG3419@1|root,COG3419@2|Bacteria,1NUAV@1224|Proteobacteria,1RPV3@1236|Gammaproteobacteria,1XJ5F@135619|Oceanospirillales	135619|Oceanospirillales	NU	Tfp pilus assembly protein tip-associated adhesin PilY1	-	-	-	-	-	-	-	-	-	-	-	-	Neisseria_PilC
CHPOJDPL_00393	305900.GV64_20845	3.1e-88	264	COG4726@1|root,COG4726@2|Bacteria,1NK1B@1224|Proteobacteria,1SGXT@1236|Gammaproteobacteria,1XMIB@135619|Oceanospirillales	135619|Oceanospirillales	NU	Pilus assembly protein PilX	-	-	-	-	-	-	-	-	-	-	-	-	PilX,PilX_N
CHPOJDPL_00394	305900.GV64_20850	7.73e-169	481	COG4966@1|root,COG4966@2|Bacteria,1R5YK@1224|Proteobacteria,1S7JH@1236|Gammaproteobacteria,1XKGS@135619|Oceanospirillales	135619|Oceanospirillales	NU	Type IV Pilus-assembly protein W	-	-	-	-	-	-	-	-	-	-	-	-	N_methyl,PilW
CHPOJDPL_00395	305900.GV64_20825	2.28e-26	104	COG4967@1|root,COG4967@2|Bacteria,1N6TG@1224|Proteobacteria,1SC9Z@1236|Gammaproteobacteria	1236|Gammaproteobacteria	NU	type IV pilus modification protein PilV	-	-	-	ko:K02671	-	-	-	-	ko00000,ko02035,ko02044	-	-	-	N_methyl
CHPOJDPL_00396	305900.GV64_20860	3.55e-74	230	COG4970@1|root,COG4970@2|Bacteria,1N7RS@1224|Proteobacteria,1SCFB@1236|Gammaproteobacteria,1XM38@135619|Oceanospirillales	135619|Oceanospirillales	NU	Type II transport protein GspH	-	-	-	-	-	-	-	-	-	-	-	-	GspH,N_methyl
CHPOJDPL_00399	1280001.BAOA01000022_gene561	2.18e-92	276	COG0625@1|root,COG0625@2|Bacteria,1MUN3@1224|Proteobacteria,1RMF7@1236|Gammaproteobacteria,1XTEP@135623|Vibrionales	135623|Vibrionales	O	Glutathione S-transferase	-	-	-	ko:K11209	-	-	-	-	ko00000,ko01000	-	-	-	GST_C_2,GST_N,GST_N_2
CHPOJDPL_00401	1090134.G5DED8_9CAUD	3.52e-17	91.7	4QC3U@10239|Viruses,4QY61@35237|dsDNA viruses no RNA stage,4QT4E@28883|Caudovirales,4QI0R@10662|Myoviridae	10662|Myoviridae	-	-	-	-	-	-	-	-	-	-	-	-	-	-	-
CHPOJDPL_00402	1090134.G5DED8_9CAUD	7.56e-22	105	4QC3U@10239|Viruses,4QY61@35237|dsDNA viruses no RNA stage,4QT4E@28883|Caudovirales,4QI0R@10662|Myoviridae	10662|Myoviridae	-	-	-	-	-	-	-	-	-	-	-	-	-	-	-
CHPOJDPL_00403	1429768.W6ATM5_9CAUD	1.85e-96	311	4QHGR@10239|Viruses,4QY9H@35237|dsDNA viruses no RNA stage,4QRCN@28883|Caudovirales,4QIZF@10662|Myoviridae	10662|Myoviridae	S	nucleic acid binding	-	-	-	-	-	-	-	-	-	-	-	-	-
CHPOJDPL_00406	198110.B3FJ02_9CAUD	1.09e-46	173	4QATC@10239|Viruses,4QYXE@35237|dsDNA viruses no RNA stage,4QRH6@28883|Caudovirales,4QK3X@10662|Myoviridae	10662|Myoviridae	S	DNA-directed RNA polymerase activity	-	-	-	-	-	-	-	-	-	-	-	-	-
CHPOJDPL_00409	1429768.W6ARZ8_9CAUD	1.57e-46	177	4QHNI@10239|Viruses,4QVZT@35237|dsDNA viruses no RNA stage,4QRUG@28883|Caudovirales,4QJHQ@10662|Myoviridae	10662|Myoviridae	-	-	-	-	-	-	-	-	-	-	-	-	-	-	-
CHPOJDPL_00412	998086.F8SJU7_9CAUD	1.08e-48	182	4QEB7@10239|Viruses,4QX8K@35237|dsDNA viruses no RNA stage,4QPK8@28883|Caudovirales,4QJMZ@10662|Myoviridae	10662|Myoviridae	S	helicase activity	-	-	-	-	-	-	-	-	-	-	-	-	-
CHPOJDPL_00413	169683.Q8SD88_BPDPK	3.18e-86	291	4QFAN@10239|Viruses,4QVBB@35237|dsDNA viruses no RNA stage,4QPPV@28883|Caudovirales,4QJV6@10662|Myoviridae	10662|Myoviridae	S	DNA-directed RNA polymerase activity	-	-	-	-	-	-	-	-	-	-	-	-	-
CHPOJDPL_00414	1429768.W6ARK0_9CAUD	2.25e-77	270	4QF3M@10239|Viruses,4QXNQ@35237|dsDNA viruses no RNA stage,4QPU5@28883|Caudovirales,4QJE4@10662|Myoviridae	10662|Myoviridae	S	DNA-directed RNA polymerase activity	-	-	-	-	-	-	-	-	-	-	-	-	-
CHPOJDPL_00416	998086.F8SJU6_9CAUD	4.75e-21	104	4QGQZ@10239|Viruses,4QWYT@35237|dsDNA viruses no RNA stage,4QTTM@28883|Caudovirales,4QJHE@10662|Myoviridae	10662|Myoviridae	-	-	-	-	-	-	-	-	-	-	-	-	-	-	-
CHPOJDPL_00417	169683.Q8SD93_BPDPK	1.88e-29	129	4QCKV@10239|Viruses,4QY45@35237|dsDNA viruses no RNA stage,4QT07@28883|Caudovirales,4QHXE@10662|Myoviridae	10662|Myoviridae	-	-	-	-	-	-	-	-	-	-	-	-	-	-	-
CHPOJDPL_00418	998086.F8SJU4_9CAUD	6.79e-15	85.9	4QEKS@10239|Viruses,4R0G6@35237|dsDNA viruses no RNA stage,4QUCQ@28883|Caudovirales,4QI73@10662|Myoviridae	10662|Myoviridae	-	-	-	-	-	-	-	-	-	-	-	-	-	-	-
CHPOJDPL_00420	998086.F8SJU2_9CAUD	4.62e-33	129	4QDFW@10239|Viruses,4QX33@35237|dsDNA viruses no RNA stage,4QU7C@28883|Caudovirales,4QKE9@10662|Myoviridae	10662|Myoviridae	-	-	-	-	-	-	-	-	-	-	-	-	-	-	-
CHPOJDPL_00421	998086.F8SJU1_9CAUD	5.78e-64	215	4QER5@10239|Viruses,4QX26@35237|dsDNA viruses no RNA stage,4QQTW@28883|Caudovirales,4QKFC@10662|Myoviridae	10662|Myoviridae	-	-	-	-	-	-	-	-	-	-	-	-	-	-	-
CHPOJDPL_00423	305900.GV64_16665	6.97e-174	497	COG0477@1|root,COG2814@2|Bacteria,1MW19@1224|Proteobacteria,1RMSZ@1236|Gammaproteobacteria,1XJ26@135619|Oceanospirillales	135619|Oceanospirillales	EGP	Sugar (and other) transporter	-	-	-	ko:K07552	-	-	-	-	ko00000,ko02000	2.A.1.2	-	-	MFS_1
CHPOJDPL_00424	1121935.AQXX01000099_gene1248	1.02e-46	162	COG3064@1|root,COG3064@2|Bacteria	2|Bacteria	M	translation initiation factor activity	-	-	-	ko:K08643	-	-	-	-	ko00000,ko01000,ko01002	-	-	-	Peptidase_C58,Peptidase_M26_C,PorP_SprF,SPOR
CHPOJDPL_00425	930169.B5T_00622	4.69e-17	83.6	2E42P@1|root,32YZ5@2|Bacteria,1N868@1224|Proteobacteria,1SCUM@1236|Gammaproteobacteria,1XMI6@135619|Oceanospirillales	135619|Oceanospirillales	S	Domain of unknown function (DUF4124)	-	-	-	-	-	-	-	-	-	-	-	-	BiPBP_C,DUF4124
CHPOJDPL_00427	305900.GV64_04340	1.82e-92	271	COG0219@1|root,COG0219@2|Bacteria,1RCY4@1224|Proteobacteria,1S3PI@1236|Gammaproteobacteria,1XJKM@135619|Oceanospirillales	135619|Oceanospirillales	J	Methylates the ribose at the nucleotide 34 wobble position in the two leucyl isoacceptors tRNA(Leu)(CmAA) and tRNA(Leu)(cmnm5UmAA). Catalyzes the methyl transfer from S- adenosyl-L-methionine to the 2'-OH of the wobble nucleotide	trmL	-	2.1.1.207	ko:K03216	-	-	-	-	ko00000,ko01000,ko03016	-	-	-	SpoU_methylase
CHPOJDPL_00428	305900.GV64_04345	2.26e-89	264	COG1952@1|root,COG1952@2|Bacteria,1RI75@1224|Proteobacteria,1S62H@1236|Gammaproteobacteria,1XK48@135619|Oceanospirillales	135619|Oceanospirillales	U	One of the proteins required for the normal export of preproteins out of the cell cytoplasm. It is a molecular chaperone that binds to a subset of precursor proteins, maintaining them in a translocation-competent state. It also specifically binds to its receptor SecA	secB	-	-	ko:K03071	ko02024,ko03060,ko03070,map02024,map03060,map03070	M00335	-	-	ko00000,ko00001,ko00002,ko02044,ko03110	3.A.5	-	-	SecB
CHPOJDPL_00429	305900.GV64_04350	8.46e-74	224	COG0607@1|root,COG0607@2|Bacteria,1MZ83@1224|Proteobacteria,1S8ZI@1236|Gammaproteobacteria,1XKHI@135619|Oceanospirillales	135619|Oceanospirillales	P	Sulfurtransferase	-	-	-	-	-	-	-	-	-	-	-	-	Rhodanese
CHPOJDPL_00430	305900.GV64_04355	0	892	COG0696@1|root,COG0696@2|Bacteria,1MUQ1@1224|Proteobacteria,1RMJE@1236|Gammaproteobacteria,1XH27@135619|Oceanospirillales	135619|Oceanospirillales	G	Catalyzes the interconversion of 2-phosphoglycerate and 3-phosphoglycerate	gpmI	-	5.4.2.12	ko:K15633	ko00010,ko00260,ko00680,ko01100,ko01110,ko01120,ko01130,ko01200,ko01230,map00010,map00260,map00680,map01100,map01110,map01120,map01130,map01200,map01230	M00001,M00002,M00003	R01518	RC00536	ko00000,ko00001,ko00002,ko01000	-	-	-	Metalloenzyme,Phosphodiest,iPGM_N
CHPOJDPL_00432	1137799.GZ78_11100	2.26e-194	563	COG1322@1|root,COG1322@2|Bacteria,1MWHV@1224|Proteobacteria,1RMB8@1236|Gammaproteobacteria,1XHGX@135619|Oceanospirillales	135619|Oceanospirillales	V	protein conserved in bacteria	-	-	-	ko:K09760	-	-	-	-	ko00000	-	-	-	RmuC
CHPOJDPL_00433	305900.GV64_04705	1.73e-123	355	COG3806@1|root,COG3806@2|Bacteria,1RI6T@1224|Proteobacteria,1S341@1236|Gammaproteobacteria,1XQXT@135619|Oceanospirillales	135619|Oceanospirillales	T	ChrR Cupin-like domain	-	-	-	-	-	-	-	-	-	-	-	-	Cupin_7
CHPOJDPL_00434	305900.GV64_04700	1.72e-118	341	COG1595@1|root,COG1595@2|Bacteria,1RHRR@1224|Proteobacteria,1S6IV@1236|Gammaproteobacteria,1XR07@135619|Oceanospirillales	135619|Oceanospirillales	K	Belongs to the sigma-70 factor family. ECF subfamily	-	-	-	-	-	-	-	-	-	-	-	-	Sigma70_r2,Sigma70_r4_2
CHPOJDPL_00437	305900.GV64_05020	1.1e-132	383	COG0500@1|root,COG2226@2|Bacteria,1MXDY@1224|Proteobacteria,1RMU7@1236|Gammaproteobacteria,1XJ5W@135619|Oceanospirillales	135619|Oceanospirillales	Q	rRNA (Guanine-N1-)-methyltransferase	-	-	2.1.1.187	ko:K00563	-	-	R07233	RC00003	ko00000,ko01000,ko03009	-	-	-	Methyltransf_11,Methyltransf_25
CHPOJDPL_00439	305900.GV64_05030	0	998	COG0488@1|root,COG0488@2|Bacteria,1MU37@1224|Proteobacteria,1RPN9@1236|Gammaproteobacteria,1XHGP@135619|Oceanospirillales	135619|Oceanospirillales	S	ATPase components of ABC transporters with duplicated ATPase domains	-	-	-	-	-	-	-	-	-	-	-	-	ABC_tran,ABC_tran_Xtn
CHPOJDPL_00440	305900.GV64_04015	0	1402	COG2911@1|root,COG2911@2|Bacteria,1MUVD@1224|Proteobacteria,1RMMF@1236|Gammaproteobacteria,1XJGI@135619|Oceanospirillales	135619|Oceanospirillales	S	protein conserved in bacteria	-	-	-	ko:K09800	-	-	-	-	ko00000,ko02000	-	-	-	TamB
CHPOJDPL_00442	305900.GV64_06840	0	1007	COG0768@1|root,COG0768@2|Bacteria,1MV8C@1224|Proteobacteria,1RN9H@1236|Gammaproteobacteria,1XHM0@135619|Oceanospirillales	135619|Oceanospirillales	M	Catalyzes cross-linking of the peptidoglycan cell wall	mrdA	-	3.4.16.4	ko:K05515	ko00550,ko01501,map00550,map01501	-	-	-	ko00000,ko00001,ko01000,ko01011	-	-	-	PBP_dimer,Transpeptidase
CHPOJDPL_00443	305900.GV64_06845	1.29e-232	645	COG0772@1|root,COG0772@2|Bacteria,1MUK3@1224|Proteobacteria,1RMEJ@1236|Gammaproteobacteria,1XHKP@135619|Oceanospirillales	135619|Oceanospirillales	M	Peptidoglycan polymerase that is essential for cell wall elongation	mrdB	-	-	ko:K05837	-	-	-	-	ko00000,ko03036	-	-	-	FTSW_RODA_SPOVE
CHPOJDPL_00444	305900.GV64_06850	1.53e-181	513	COG2951@1|root,COG2951@2|Bacteria,1MUZ3@1224|Proteobacteria,1RMQ6@1236|Gammaproteobacteria,1XIS6@135619|Oceanospirillales	135619|Oceanospirillales	M	Lytic murein transglycosylase B	mltB	-	-	ko:K08305	-	-	-	-	ko00000,ko01000,ko01011	-	GH103	-	SLT_2
CHPOJDPL_00445	95619.PM1_0204895	6.63e-63	208	COG0797@1|root,COG3087@1|root,COG0797@2|Bacteria,COG3087@2|Bacteria,1MZ8S@1224|Proteobacteria,1RMCG@1236|Gammaproteobacteria	1236|Gammaproteobacteria	M	Lytic transglycosylase with a strong preference for naked glycan strands that lack stem peptides	rlpA	GO:0005575,GO:0005623,GO:0009279,GO:0016020,GO:0019867,GO:0030312,GO:0030313,GO:0031975,GO:0044462,GO:0044464,GO:0071944	-	ko:K03642	-	-	-	-	ko00000	-	-	-	DPBB_1,SPOR
CHPOJDPL_00447	305900.GV64_06865	2.45e-57	183	COG0454@1|root,COG0454@2|Bacteria,1QWJ5@1224|Proteobacteria,1T34G@1236|Gammaproteobacteria	1236|Gammaproteobacteria	K	Acetyltransferase (GNAT) domain	-	-	-	-	-	-	-	-	-	-	-	-	Acetyltransf_1,Acetyltransf_7
CHPOJDPL_00448	10224.XP_002741094.2	5.22e-09	68.2	KOG0297@1|root,KOG0297@2759|Eukaryota,38G5J@33154|Opisthokonta,3BAW0@33208|Metazoa,3CZCW@33213|Bilateria	33208|Metazoa	T	thioesterase binding	-	-	2.3.2.27	ko:K03173,ko:K03174	ko04010,ko04064,ko04071,ko04141,ko04210,ko04217,ko04380,ko04620,ko04621,ko04622,ko04657,ko04668,ko04920,ko04932,ko05160,ko05165,ko05167,ko05168,ko05169,ko05200,ko05203,ko05222,map04010,map04064,map04071,map04141,map04210,map04217,map04380,map04620,map04621,map04622,map04657,map04668,map04920,map04932,map05160,map05165,map05167,map05168,map05169,map05200,map05203,map05222	-	-	-	ko00000,ko00001,ko01000,ko03019,ko04121	-	-	-	TRAF_BIRC3_bd,zf-C3HC4,zf-TRAF
CHPOJDPL_00449	305900.GV64_06870	5.95e-237	656	COG1686@1|root,COG1686@2|Bacteria,1MUU7@1224|Proteobacteria,1RMJA@1236|Gammaproteobacteria,1XI5M@135619|Oceanospirillales	135619|Oceanospirillales	M	Belongs to the peptidase S11 family	dacA	-	3.4.16.4	ko:K07258	ko00550,ko01100,map00550,map01100	-	-	-	ko00000,ko00001,ko01000,ko01002,ko01011	-	-	-	PBP5_C,Peptidase_S11
CHPOJDPL_00450	305900.GV64_06875	2.6e-38	129	COG2921@1|root,COG2921@2|Bacteria,1QSYF@1224|Proteobacteria,1RWKJ@1236|Gammaproteobacteria,1XMEF@135619|Oceanospirillales	135619|Oceanospirillales	S	Belongs to the UPF0250 family	-	-	-	ko:K09158	-	-	-	-	ko00000	-	-	-	DUF493
CHPOJDPL_00451	305900.GV64_06880	1.19e-112	328	COG0321@1|root,COG0321@2|Bacteria,1MU6A@1224|Proteobacteria,1RMXQ@1236|Gammaproteobacteria,1XJCK@135619|Oceanospirillales	135619|Oceanospirillales	H	Catalyzes the transfer of endogenously produced octanoic acid from octanoyl-acyl-carrier-protein onto the lipoyl domains of lipoate-dependent enzymes. Lipoyl-ACP can also act as a substrate although octanoyl-ACP is likely to be the physiological substrate	lipB	-	2.3.1.181	ko:K03801	ko00785,ko01100,map00785,map01100	-	R07766,R07769	RC00039,RC00992,RC02867	ko00000,ko00001,ko01000	-	-	-	BPL_LplA_LipB
CHPOJDPL_00452	305900.GV64_06885	2.7e-212	589	COG0320@1|root,COG0320@2|Bacteria,1MVRD@1224|Proteobacteria,1RMAT@1236|Gammaproteobacteria,1XHPM@135619|Oceanospirillales	135619|Oceanospirillales	H	Catalyzes the radical-mediated insertion of two sulfur atoms into the C-6 and C-8 positions of the octanoyl moiety bound to the lipoyl domains of lipoate-dependent enzymes, thereby converting the octanoylated domains into lipoylated derivatives	lipA	-	2.8.1.8	ko:K03644	ko00785,ko01100,map00785,map01100	-	R07767,R07768	RC01978	ko00000,ko00001,ko01000	-	-	-	LIAS_N,Radical_SAM
CHPOJDPL_00453	305900.GV64_06895	2.64e-125	361	2BYAF@1|root,2ZWH8@2|Bacteria,1RBZ8@1224|Proteobacteria,1S2EB@1236|Gammaproteobacteria,1XQY0@135619|Oceanospirillales	135619|Oceanospirillales	S	Protein of unknown function (DUF3581)	-	-	-	-	-	-	-	-	-	-	-	-	DUF3581
CHPOJDPL_00454	305900.GV64_06920	3.51e-205	573	COG1466@1|root,COG1466@2|Bacteria,1MWYT@1224|Proteobacteria,1RQRE@1236|Gammaproteobacteria,1XIFP@135619|Oceanospirillales	135619|Oceanospirillales	L	DNA polymerase III	holA	-	2.7.7.7	ko:K02340	ko00230,ko00240,ko01100,ko03030,ko03430,ko03440,map00230,map00240,map01100,map03030,map03430,map03440	M00260	R00375,R00376,R00377,R00378	RC02795	ko00000,ko00001,ko00002,ko01000,ko03032,ko03400	-	-	-	DNA_pol3_delt_C,DNA_pol3_delta,DNA_pol3_gamma3
CHPOJDPL_00455	305900.GV64_06925	1.26e-67	212	COG2980@1|root,COG2980@2|Bacteria,1NGPX@1224|Proteobacteria,1SGKQ@1236|Gammaproteobacteria,1XMPT@135619|Oceanospirillales	135619|Oceanospirillales	M	Together with LptD, is involved in the assembly of lipopolysaccharide (LPS) at the surface of the outer membrane. Required for the proper assembly of LptD. Binds LPS and may serve as the LPS recognition site at the outer membrane	lptE	-	-	ko:K03643	-	-	-	-	ko00000,ko02000	1.B.42.1	-	-	LptE,TAT_signal
CHPOJDPL_00456	305900.GV64_06940	0	911	COG0753@1|root,COG0753@2|Bacteria,1MUXZ@1224|Proteobacteria,1RNE7@1236|Gammaproteobacteria,1XI34@135619|Oceanospirillales	135619|Oceanospirillales	P	Catalase	-	-	1.11.1.6	ko:K03781	ko00380,ko00630,ko01110,ko01130,ko01200,ko04011,ko04016,ko04068,ko04146,ko04211,ko04212,ko04213,ko05014,map00380,map00630,map01110,map01130,map01200,map04011,map04016,map04068,map04146,map04211,map04212,map04213,map05014	M00532	R00009,R00602,R02670	RC00034,RC00767,RC02141,RC02755	ko00000,ko00001,ko00002,ko01000	-	-	-	Catalase,Catalase-rel
CHPOJDPL_00458	305900.GV64_06765	1.18e-104	307	COG0163@1|root,COG0163@2|Bacteria,1RA0P@1224|Proteobacteria,1RPN1@1236|Gammaproteobacteria,1XHWE@135619|Oceanospirillales	135619|Oceanospirillales	H	Flavin prenyltransferase that catalyzes the synthesis of the prenylated FMN cofactor (prenyl-FMN) for 4-hydroxy-3- polyprenylbenzoic acid decarboxylase UbiD. The prenyltransferase is metal-independent and links a dimethylallyl moiety from dimethylallyl monophosphate (DMAP) to the flavin N5 and C6 atoms of FMN	ubiX	-	2.5.1.129	ko:K03186	ko00130,ko00627,ko00940,ko01100,ko01110,ko01120,ko01220,map00130,map00627,map00940,map01100,map01110,map01120,map01220	M00117	R01238,R02952,R03367,R04985,R04986,R11225	RC00391,RC00814,RC03392	ko00000,ko00001,ko00002,ko01000	-	-	-	Flavoprotein
CHPOJDPL_00459	305900.GV64_06760	2.03e-282	777	COG0773@1|root,COG0773@2|Bacteria,1MUC5@1224|Proteobacteria,1RMMT@1236|Gammaproteobacteria,1XHNE@135619|Oceanospirillales	135619|Oceanospirillales	M	Reutilizes the intact tripeptide L-alanyl-gamma-D- glutamyl-meso-diaminopimelate by linking it to UDP-N- acetylmuramate	mpl	-	6.3.2.45	ko:K02558	-	-	-	-	ko00000,ko01000	-	-	-	Mur_ligase,Mur_ligase_C,Mur_ligase_M
CHPOJDPL_00460	305900.GV64_06755	4.71e-283	776	COG0205@1|root,COG0205@2|Bacteria,1MVN3@1224|Proteobacteria,1RMVY@1236|Gammaproteobacteria,1XIN3@135619|Oceanospirillales	135619|Oceanospirillales	G	Catalyzes the phosphorylation of D-fructose 6-phosphate, the first committing step of glycolysis. Uses inorganic phosphate (PPi) as phosphoryl donor instead of ATP like common ATP-dependent phosphofructokinases (ATP-PFKs), which renders the reaction reversible, and can thus function both in glycolysis and gluconeogenesis. Consistently, PPi-PFK can replace the enzymes of both the forward (ATP-PFK)…	pfp	-	2.7.1.11,2.7.1.90	ko:K21071	ko00010,ko00030,ko00051,ko00052,ko00680,ko01100,ko01110,ko01120,ko01130,map00010,map00030,map00051,map00052,map00680,map01100,map01110,map01120,map01130	-	R00756,R00764,R02073,R03236,R04779	RC00002,RC00017	ko00000,ko00001,ko01000	-	-	-	PFK
CHPOJDPL_00465	305900.GV64_22225	2.24e-255	710	COG2027@1|root,COG2027@2|Bacteria,1MW40@1224|Proteobacteria,1RP8V@1236|Gammaproteobacteria,1XMP7@135619|Oceanospirillales	135619|Oceanospirillales	M	D-alanyl-D-alanine carboxypeptidase	dacB	-	3.4.16.4	ko:K07259	ko00550,map00550	-	-	-	ko00000,ko00001,ko01000,ko01002,ko01011	-	-	-	Peptidase_S13
CHPOJDPL_00466	305900.GV64_22230	0	1436	COG1067@1|root,COG1067@2|Bacteria,1MWGB@1224|Proteobacteria,1RMPC@1236|Gammaproteobacteria,1XH31@135619|Oceanospirillales	135619|Oceanospirillales	O	Belongs to the peptidase S16 family	-	-	-	-	-	-	-	-	-	-	-	-	AAA_32,Lon_C
CHPOJDPL_00467	305900.GV64_05190	9.17e-295	811	COG1012@1|root,COG1012@2|Bacteria,1MVGW@1224|Proteobacteria,1RN53@1236|Gammaproteobacteria,1XHIN@135619|Oceanospirillales	135619|Oceanospirillales	C	belongs to the aldehyde dehydrogenase family	-	-	1.2.1.68	ko:K00154	-	-	-	-	ko00000,ko01000	-	-	-	Aldedh
CHPOJDPL_00468	305900.GV64_05170	9.91e-93	273	COG0669@1|root,COG0669@2|Bacteria,1RD9F@1224|Proteobacteria,1S41J@1236|Gammaproteobacteria,1XJJM@135619|Oceanospirillales	135619|Oceanospirillales	H	Reversibly transfers an adenylyl group from ATP to 4'- phosphopantetheine, yielding dephospho-CoA (dPCoA) and pyrophosphate	coaD	-	2.7.7.3	ko:K00954	ko00770,ko01100,map00770,map01100	M00120	R03035	RC00002	ko00000,ko00001,ko00002,ko01000	-	-	-	CTP_transf_like
CHPOJDPL_00469	305900.GV64_05165	9.83e-52	163	COG1145@1|root,COG1145@2|Bacteria,1MZ6H@1224|Proteobacteria,1S8ZV@1236|Gammaproteobacteria,1XKGB@135619|Oceanospirillales	135619|Oceanospirillales	C	Ferredoxin	-	-	-	-	-	-	-	-	-	-	-	-	Fer4
CHPOJDPL_00470	305900.GV64_09690	1.02e-47	157	COG1324@1|root,COG1324@2|Bacteria,1N6TN@1224|Proteobacteria,1SCFM@1236|Gammaproteobacteria,1XQV9@135619|Oceanospirillales	135619|Oceanospirillales	P	CutA1 divalent ion tolerance protein	-	-	-	ko:K03926	-	-	-	-	ko00000	-	-	-	CutA1
CHPOJDPL_00471	305900.GV64_05150	2.81e-40	133	2EI8B@1|root,33BZN@2|Bacteria,1NGJZ@1224|Proteobacteria,1SGEM@1236|Gammaproteobacteria	1236|Gammaproteobacteria	S	Protein of unknown function (DUF2835)	VV12640	-	-	-	-	-	-	-	-	-	-	-	DUF2835
CHPOJDPL_00473	305900.GV64_05135	4.79e-200	565	2E1QG@1|root,32X0S@2|Bacteria,1N2YK@1224|Proteobacteria,1SBBA@1236|Gammaproteobacteria	1236|Gammaproteobacteria	S	Acid phosphatase	map_2	-	-	-	-	-	-	-	-	-	-	-	His_Phos_2
CHPOJDPL_00474	305900.GV64_05130	6.41e-209	587	COG0654@1|root,COG0654@2|Bacteria,1MU6I@1224|Proteobacteria,1RND5@1236|Gammaproteobacteria,1XHGC@135619|Oceanospirillales	135619|Oceanospirillales	CH	hydroxylase	ubiF	-	-	ko:K18800	ko00130,ko01100,ko01110,map00130,map01100,map01110	M00117	R04987,R08768	RC00046	ko00000,ko00001,ko00002,ko01000	-	-	-	FAD_binding_3
CHPOJDPL_00475	305900.GV64_05125	1.49e-188	535	COG0654@1|root,COG0654@2|Bacteria,1MU6I@1224|Proteobacteria,1RMS3@1236|Gammaproteobacteria,1XHQ8@135619|Oceanospirillales	135619|Oceanospirillales	CH	COG0654 2-polyprenyl-6-methoxyphenol hydroxylase and related FAD-dependent oxidoreductases	ubiH	-	-	ko:K03185	ko00130,ko01100,ko01110,map00130,map01100,map01110	M00117	R04989,R08773	RC02670	ko00000,ko00001,ko00002,ko01000	-	-	-	FAD_binding_3
CHPOJDPL_00476	1209072.ALBT01000033_gene1552	1.26e-25	105	COG3079@1|root,COG3079@2|Bacteria,1N7W0@1224|Proteobacteria,1SCPW@1236|Gammaproteobacteria,1FH7M@10|Cellvibrio	1236|Gammaproteobacteria	S	Uncharacterised protein family (UPF0149)	ygfB	GO:0005575,GO:0005622,GO:0005623,GO:0005737,GO:0005829,GO:0044424,GO:0044444,GO:0044464	-	ko:K09895	-	-	-	-	ko00000	-	-	-	UPF0149
CHPOJDPL_00477	1137799.GZ78_19745	4.57e-184	531	COG1115@1|root,COG1115@2|Bacteria,1MUI3@1224|Proteobacteria,1RMNF@1236|Gammaproteobacteria,1XIPI@135619|Oceanospirillales	135619|Oceanospirillales	E	alanine symporter	-	-	-	ko:K03310	-	-	-	-	ko00000	2.A.25	-	-	Na_Ala_symp
CHPOJDPL_00479	1137799.GZ78_19745	4.91e-245	685	COG1115@1|root,COG1115@2|Bacteria,1MUI3@1224|Proteobacteria,1RMNF@1236|Gammaproteobacteria,1XIPI@135619|Oceanospirillales	135619|Oceanospirillales	E	alanine symporter	-	-	-	ko:K03310	-	-	-	-	ko00000	2.A.25	-	-	Na_Ala_symp
CHPOJDPL_00480	305900.GV64_06025	3.92e-38	137	2DMQV@1|root,32T2X@2|Bacteria,1N10T@1224|Proteobacteria,1S9NA@1236|Gammaproteobacteria,1XMIC@135619|Oceanospirillales	135619|Oceanospirillales	S	Type II secretory pathway, ATPase PulE Tfp pilus assembly pathway, ATPase PilB	-	-	-	-	-	-	-	-	-	-	-	-	-
CHPOJDPL_00481	305900.GV64_06030	8.08e-33	115	COG1722@1|root,COG1722@2|Bacteria,1N72V@1224|Proteobacteria,1SC7N@1236|Gammaproteobacteria,1XM23@135619|Oceanospirillales	135619|Oceanospirillales	L	Bidirectionally degrades single-stranded DNA into large acid-insoluble oligonucleotides, which are then degraded further into small acid-soluble oligonucleotides	xseB	-	3.1.11.6	ko:K03602	ko03430,map03430	-	-	-	ko00000,ko00001,ko01000,ko03400	-	-	-	Exonuc_VII_S
CHPOJDPL_00482	305900.GV64_06035	1.24e-150	431	COG0142@1|root,COG0142@2|Bacteria,1MWNG@1224|Proteobacteria,1RMKY@1236|Gammaproteobacteria,1XHEV@135619|Oceanospirillales	135619|Oceanospirillales	H	Belongs to the FPP GGPP synthase family	ispA	-	2.5.1.1,2.5.1.10,2.5.1.29	ko:K00795,ko:K13789	ko00900,ko01100,ko01110,ko01130,map00900,map01100,map01110,map01130	M00364,M00366	R01658,R02003,R02061	RC00279	ko00000,ko00001,ko00002,ko01000,ko01006	-	-	-	polyprenyl_synt
CHPOJDPL_00483	305900.GV64_06040	0	1116	COG1154@1|root,COG1154@2|Bacteria,1MUSJ@1224|Proteobacteria,1RNQD@1236|Gammaproteobacteria,1XHE2@135619|Oceanospirillales	135619|Oceanospirillales	H	Catalyzes the acyloin condensation reaction between C atoms 2 and 3 of pyruvate and glyceraldehyde 3-phosphate to yield 1-deoxy-D-xylulose-5-phosphate (DXP)	dxs	-	2.2.1.7	ko:K01662	ko00730,ko00900,ko01100,ko01110,ko01130,map00730,map00900,map01100,map01110,map01130	M00096	R05636	RC00032	ko00000,ko00001,ko00002,ko01000	-	-	-	DXP_synthase_N,Transket_pyr,Transketolase_C
CHPOJDPL_00484	1027273.GZ77_21500	2.13e-121	348	COG0807@1|root,COG0807@2|Bacteria,1MWZR@1224|Proteobacteria,1RMFX@1236|Gammaproteobacteria,1XI3J@135619|Oceanospirillales	135619|Oceanospirillales	H	Catalyzes the conversion of GTP to 2,5-diamino-6- ribosylamino-4(3H)-pyrimidinone 5'-phosphate (DARP), formate and pyrophosphate	ribA	-	3.5.4.25	ko:K01497	ko00740,ko00790,ko01100,ko01110,ko02024,map00740,map00790,map01100,map01110,map02024	M00125	R00425	RC00293,RC02504	ko00000,ko00001,ko00002,ko01000	-	-	-	GTP_cyclohydro2
CHPOJDPL_00485	305900.GV64_06060	1.51e-95	280	COG1267@1|root,COG1267@2|Bacteria,1MZJA@1224|Proteobacteria,1S68A@1236|Gammaproteobacteria,1XJWN@135619|Oceanospirillales	135619|Oceanospirillales	I	Lipid phosphatase which dephosphorylates phosphatidylglycerophosphate (PGP) to phosphatidylglycerol (PG)	pgpA	-	3.1.3.27	ko:K01095	ko00564,ko01100,map00564,map01100	-	R02029	RC00017	ko00000,ko00001,ko01000	-	-	-	PgpA
CHPOJDPL_00486	305900.GV64_06065	2.58e-184	518	COG0611@1|root,COG0611@2|Bacteria,1MU9X@1224|Proteobacteria,1RNHU@1236|Gammaproteobacteria,1XJQV@135619|Oceanospirillales	135619|Oceanospirillales	H	Catalyzes the ATP-dependent phosphorylation of thiamine- monophosphate (TMP) to form thiamine-pyrophosphate (TPP), the active form of vitamin B1	thiL	-	2.7.4.16	ko:K00946	ko00730,ko01100,map00730,map01100	M00127	R00617	RC00002	ko00000,ko00001,ko00002,ko01000	-	-	-	AIRS,AIRS_C
CHPOJDPL_00487	305900.GV64_06075	5.16e-35	122	COG0781@1|root,COG0781@2|Bacteria,1RHFZ@1224|Proteobacteria,1S6AJ@1236|Gammaproteobacteria,1XK4R@135619|Oceanospirillales	135619|Oceanospirillales	K	Involved in transcription antitermination. Required for transcription of ribosomal RNA (rRNA) genes. Binds specifically to the boxA antiterminator sequence of the ribosomal RNA (rrn) operons	nusB	-	-	ko:K03625	-	-	-	-	ko00000,ko03009,ko03021	-	-	-	NusB
CHPOJDPL_00488	305900.GV64_06075	6.35e-36	127	COG0781@1|root,COG0781@2|Bacteria,1RHFZ@1224|Proteobacteria,1S6AJ@1236|Gammaproteobacteria,1XK4R@135619|Oceanospirillales	135619|Oceanospirillales	K	Involved in transcription antitermination. Required for transcription of ribosomal RNA (rRNA) genes. Binds specifically to the boxA antiterminator sequence of the ribosomal RNA (rrn) operons	nusB	-	-	ko:K03625	-	-	-	-	ko00000,ko03009,ko03021	-	-	-	NusB
CHPOJDPL_00491	1027273.GZ77_02185	9.04e-104	330	COG3170@1|root,COG3170@2|Bacteria,1MXV7@1224|Proteobacteria,1RMM5@1236|Gammaproteobacteria,1XIW5@135619|Oceanospirillales	135619|Oceanospirillales	NU	Tfp pilus assembly protein	-	-	-	ko:K08086	-	-	-	-	ko00000	-	-	-	LysM,TPR_19
CHPOJDPL_00492	305900.GV64_15645	1.66e-155	446	COG0136@1|root,COG0136@2|Bacteria,1MUHG@1224|Proteobacteria,1RNB6@1236|Gammaproteobacteria,1XHFR@135619|Oceanospirillales	135619|Oceanospirillales	E	Belongs to the aspartate-semialdehyde dehydrogenase family	asd-1	-	1.2.1.11	ko:K00133	ko00260,ko00261,ko00270,ko00300,ko01100,ko01110,ko01120,ko01130,ko01210,ko01230,map00260,map00261,map00270,map00300,map01100,map01110,map01120,map01130,map01210,map01230	M00016,M00017,M00018,M00033,M00525,M00526,M00527	R02291	RC00684	ko00000,ko00001,ko00002,ko01000	-	-	-	Semialdhyde_dh,Semialdhyde_dhC
CHPOJDPL_00493	305900.GV64_15660	8.87e-213	594	COG0136@1|root,COG0136@2|Bacteria,1MUHG@1224|Proteobacteria,1RMN3@1236|Gammaproteobacteria,1XHYW@135619|Oceanospirillales	135619|Oceanospirillales	E	Catalyzes the NADPH-dependent formation of L-aspartate- semialdehyde (L-ASA) by the reductive dephosphorylation of L- aspartyl-4-phosphate	asd	-	1.2.1.11	ko:K00133	ko00260,ko00261,ko00270,ko00300,ko01100,ko01110,ko01120,ko01130,ko01210,ko01230,map00260,map00261,map00270,map00300,map01100,map01110,map01120,map01130,map01210,map01230	M00016,M00017,M00018,M00033,M00525,M00526,M00527	R02291	RC00684	ko00000,ko00001,ko00002,ko01000	-	-	-	Semialdhyde_dh,Semialdhyde_dhC
CHPOJDPL_00494	305900.GV64_15690	6e-206	572	COG0604@1|root,COG0604@2|Bacteria,1MV3W@1224|Proteobacteria,1RMHG@1236|Gammaproteobacteria,1XHDE@135619|Oceanospirillales	135619|Oceanospirillales	C	alcohol dehydrogenase	-	-	-	ko:K19745	ko00640,ko01100,map00640,map01100	-	R00919	RC00095	ko00000,ko00001,ko01000	-	-	-	ADH_N,ADH_zinc_N
CHPOJDPL_00495	305900.GV64_15695	4.34e-274	758	COG0168@1|root,COG0168@2|Bacteria,1MUIJ@1224|Proteobacteria,1RMN6@1236|Gammaproteobacteria,1XJ03@135619|Oceanospirillales	135619|Oceanospirillales	P	Trk system potassium uptake protein	-	-	-	ko:K03498	-	-	-	-	ko00000,ko02000	2.A.38.1,2.A.38.4	-	-	TrkH
CHPOJDPL_00496	161934.XP_010696290.1	5.06e-06	53.5	KOG1645@1|root,KOG1645@2759|Eukaryota,37QVD@33090|Viridiplantae,3GF8W@35493|Streptophyta	35493|Streptophyta	O	E3 ubiquitin-protein ligase	-	GO:0000075,GO:0000077,GO:0000278,GO:0000724,GO:0000725,GO:0002039,GO:0003674,GO:0003824,GO:0004842,GO:0005488,GO:0005515,GO:0005575,GO:0005622,GO:0005623,GO:0005634,GO:0005654,GO:0005694,GO:0006139,GO:0006259,GO:0006260,GO:0006261,GO:0006281,GO:0006302,GO:0006310,GO:0006464,GO:0006725,GO:0006807,GO:0006950,GO:0006974,GO:0007049,GO:0007093,GO:0007346,GO:0008150,GO:0008152,GO:0009058,GO:0009059,GO:…	2.3.2.27	ko:K15691	-	-	-	-	ko00000,ko01000,ko04121	-	-	-	zf-RING_2
CHPOJDPL_00497	195253.Syn6312_3662	6.26e-09	64.3	COG4106@1|root,COG4106@2|Bacteria,1G3BF@1117|Cyanobacteria	1117|Cyanobacteria	S	PFAM methyltransferase	-	-	-	-	-	-	-	-	-	-	-	-	Methyltransf_25,Methyltransf_31
CHPOJDPL_00498	305900.GV64_15710	0	974	COG1022@1|root,COG1022@2|Bacteria,1MU4D@1224|Proteobacteria,1RPNE@1236|Gammaproteobacteria,1XJCB@135619|Oceanospirillales	135619|Oceanospirillales	I	Long-chain fatty acid--CoA ligase	-	-	6.2.1.3	ko:K01897	ko00061,ko00071,ko01100,ko01212,ko02024,ko03320,ko04146,ko04216,ko04714,ko04920,map00061,map00071,map01100,map01212,map02024,map03320,map04146,map04216,map04714,map04920	M00086	R01280	RC00004,RC00014	ko00000,ko00001,ko00002,ko01000,ko01004,ko04147	4.C.1.1	-	-	AMP-binding
CHPOJDPL_00499	305900.GV64_13245	0	941	COG0608@1|root,COG0608@2|Bacteria,1MU1M@1224|Proteobacteria,1RMF4@1236|Gammaproteobacteria,1XI04@135619|Oceanospirillales	135619|Oceanospirillales	L	exonuclease recJ	recJ	-	-	ko:K07462	ko03410,ko03430,ko03440,map03410,map03430,map03440	-	-	-	ko00000,ko00001,ko01000,ko03400	-	-	-	DHH,DHHA1
CHPOJDPL_00500	305900.GV64_13235	1.46e-211	591	COG0389@1|root,COG0389@2|Bacteria,1MUUH@1224|Proteobacteria,1RMFM@1236|Gammaproteobacteria,1XHPN@135619|Oceanospirillales	135619|Oceanospirillales	L	Poorly processive, error-prone DNA polymerase involved in untargeted mutagenesis. Copies undamaged DNA at stalled replication forks, which arise in vivo from mismatched or misaligned primer ends. These misaligned primers can be extended by PolIV. Exhibits no 3'-5' exonuclease (proofreading) activity. May be involved in translesional synthesis, in conjunction with the beta clamp from PolIII	dinB	-	2.7.7.7	ko:K02346	-	-	-	-	ko00000,ko01000,ko03400	-	-	-	IMS,IMS_C,IMS_HHH
CHPOJDPL_00502	305900.GV64_13215	4.35e-98	291	COG2197@1|root,COG2197@2|Bacteria,1P4TD@1224|Proteobacteria,1RU35@1236|Gammaproteobacteria,1XID0@135619|Oceanospirillales	135619|Oceanospirillales	K	Response regulator containing a CheY-like receiver domain and an HTH DNA-binding domain	degU	-	-	-	-	-	-	-	-	-	-	-	GerE,Response_reg
CHPOJDPL_00503	305900.GV64_13200	0	1027	COG0365@1|root,COG0365@2|Bacteria,1MUF5@1224|Proteobacteria,1RMNZ@1236|Gammaproteobacteria,1XHPQ@135619|Oceanospirillales	135619|Oceanospirillales	I	Catalyzes the conversion of acetate into acetyl-CoA (AcCoA), an essential intermediate at the junction of anabolic and catabolic pathways. AcsA undergoes a two-step reaction. In the first half reaction, AcsA combines acetate with ATP to form acetyl-adenylate (AcAMP) intermediate. In the second half reaction, it can then transfer the acetyl group from AcAMP to the sulfhydryl group of CoA, forming …	acsA	-	6.2.1.1	ko:K01895	ko00010,ko00620,ko00640,ko00680,ko00720,ko01100,ko01110,ko01120,ko01130,ko01200,map00010,map00620,map00640,map00680,map00720,map01100,map01110,map01120,map01130,map01200	M00357	R00235,R00236,R00316,R00926,R01354	RC00004,RC00012,RC00043,RC00070,RC02746,RC02816	ko00000,ko00001,ko00002,ko01000,ko01004	-	-	-	ACAS_N,AMP-binding,AMP-binding_C
CHPOJDPL_00504	305900.GV64_13175	8.14e-133	385	COG4667@1|root,COG4667@2|Bacteria,1PV7M@1224|Proteobacteria,1RRPR@1236|Gammaproteobacteria,1XM1D@135619|Oceanospirillales	135619|Oceanospirillales	S	esterase of the alpha-beta hydrolase superfamily	-	-	-	-	-	-	-	-	-	-	-	-	Patatin
CHPOJDPL_00505	305900.GV64_13170	6.5e-109	316	COG0693@1|root,COG0693@2|Bacteria,1N7T2@1224|Proteobacteria,1RSBI@1236|Gammaproteobacteria,1XKQD@135619|Oceanospirillales	135619|Oceanospirillales	S	DJ-1/PfpI family	-	-	3.5.1.124	ko:K03152	-	-	-	-	ko00000,ko01000,ko01002	-	-	-	DJ-1_PfpI
CHPOJDPL_00507	305900.GV64_13160	0	978	COG0318@1|root,COG0318@2|Bacteria,1MU6G@1224|Proteobacteria,1RMQ4@1236|Gammaproteobacteria,1XICJ@135619|Oceanospirillales	135619|Oceanospirillales	IQ	involved in the beta-oxidation of n-alkanoic and n-phenylalkanoic acids	-	-	6.2.1.3	ko:K01897	ko00061,ko00071,ko01100,ko01212,ko02024,ko03320,ko04146,ko04216,ko04714,ko04920,map00061,map00071,map01100,map01212,map02024,map03320,map04146,map04216,map04714,map04920	M00086	R01280	RC00004,RC00014	ko00000,ko00001,ko00002,ko01000,ko01004,ko04147	4.C.1.1	-	-	AMP-binding,AMP-binding_C
CHPOJDPL_00508	305900.GV64_19995	1.34e-247	683	COG1960@1|root,COG1960@2|Bacteria,1MUDR@1224|Proteobacteria,1RMMJ@1236|Gammaproteobacteria,1XI0R@135619|Oceanospirillales	135619|Oceanospirillales	I	Catalyzes the formation of 3-methylbut-2-enoyl CoA from 3-methylbutanoyl CoA	ivd	-	1.3.8.4	ko:K00253	ko00280,ko01100,map00280,map01100	M00036	R04095	RC00246	ko00000,ko00001,ko00002,ko01000	-	-	-	Acyl-CoA_dh_1,Acyl-CoA_dh_M,Acyl-CoA_dh_N
CHPOJDPL_00510	305900.GV64_20000	0	932	COG4799@1|root,COG4799@2|Bacteria,1MVAX@1224|Proteobacteria,1RNV5@1236|Gammaproteobacteria,1XI37@135619|Oceanospirillales	135619|Oceanospirillales	I	Acetyl-CoA carboxylase, carboxyltransferase component (subunits alpha and beta	-	-	6.4.1.4	ko:K01969	ko00280,ko01100,map00280,map01100	M00036	R04138	RC00367,RC00942	ko00000,ko00001,ko00002,ko01000	-	-	-	Carboxyl_trans
CHPOJDPL_00514	305900.GV64_07200	2.36e-305	837	COG1066@1|root,COG1066@2|Bacteria,1MUJQ@1224|Proteobacteria,1RN2E@1236|Gammaproteobacteria,1XHDD@135619|Oceanospirillales	135619|Oceanospirillales	O	DNA-dependent ATPase involved in processing of recombination intermediates, plays a role in repairing DNA breaks. Stimulates the branch migration of RecA-mediated strand transfer reactions, allowing the 3' invading strand to extend heteroduplex DNA faster. Binds ssDNA in the presence of ADP but not other nucleotides, has ATPase activity that is stimulated by ssDNA and various branched DNA structu…	radA	-	-	ko:K04485	-	-	-	-	ko00000,ko03400	-	-	-	AAA_25,ATPase,ChlI
CHPOJDPL_00518	15368.BRADI2G37100.1	1.57e-07	63.9	COG0666@1|root,KOG4177@2759|Eukaryota,37S48@33090|Viridiplantae,3GERG@35493|Streptophyta,3KRRA@4447|Liliopsida,3I573@38820|Poales	35493|Streptophyta	O	protein modification by small protein conjugation	-	GO:0003674,GO:0003824,GO:0004842,GO:0006464,GO:0006807,GO:0006950,GO:0006952,GO:0008150,GO:0008152,GO:0009605,GO:0009607,GO:0009617,GO:0009987,GO:0016567,GO:0016740,GO:0019538,GO:0019787,GO:0032446,GO:0036211,GO:0042742,GO:0043170,GO:0043207,GO:0043412,GO:0044237,GO:0044238,GO:0044260,GO:0044267,GO:0050896,GO:0051704,GO:0051707,GO:0051865,GO:0070647,GO:0071704,GO:0098542,GO:0140096,GO:1901564	2.3.2.27	ko:K19044	-	-	-	-	ko00000,ko01000,ko04121	-	-	-	Ank,Ank_2,Ank_3,Ank_4,Ank_5
CHPOJDPL_00519	305900.GV64_04050	6.23e-316	863	COG0305@1|root,COG0305@2|Bacteria,1MUG9@1224|Proteobacteria,1RPM2@1236|Gammaproteobacteria,1XHE1@135619|Oceanospirillales	135619|Oceanospirillales	L	it exhibits DNA-dependent ATPase activity and contains distinct active sites for ATP binding, DNA binding, and interaction with DnaC protein, primase, and other prepriming proteins	dnaB	-	3.6.4.12	ko:K02314	ko03030,ko04112,map03030,map04112	-	-	-	ko00000,ko00001,ko01000,ko03032	-	-	-	DnaB,DnaB_C
CHPOJDPL_00520	305900.GV64_10415	1.93e-187	524	COG0676@1|root,COG0676@2|Bacteria,1Q7VN@1224|Proteobacteria,1RQK0@1236|Gammaproteobacteria,1XJKN@135619|Oceanospirillales	135619|Oceanospirillales	G	Belongs to the glucose-6-phosphate 1-epimerase family	-	-	5.1.3.15	ko:K01792	ko00010,ko01100,ko01110,ko01120,ko01130,map00010,map01100,map01110,map01120,map01130	-	R02739	RC00563	ko00000,ko00001,ko01000	-	-	-	Aldose_epim
CHPOJDPL_00522	717774.Marme_3506	1.04e-190	540	2CHDJ@1|root,2Z8E7@2|Bacteria,1MXGG@1224|Proteobacteria,1RQ5A@1236|Gammaproteobacteria	1236|Gammaproteobacteria	S	Domain of unknown function (DUF1864)	prnB	-	-	ko:K19981	ko00404,ko01130,map00404,map01130	M00790	R11105	RC03359	ko00000,ko00001,ko00002	-	-	-	DUF1864
CHPOJDPL_00523	717774.Marme_3507	3.96e-150	435	COG0520@1|root,COG0520@2|Bacteria,1QU0N@1224|Proteobacteria,1T2JK@1236|Gammaproteobacteria,1XRZQ@135619|Oceanospirillales	135619|Oceanospirillales	E	Aminotransferase class-V	-	-	-	-	-	-	-	-	-	-	-	-	Aminotran_5
CHPOJDPL_00524	1056512.D515_03345	3.51e-201	568	COG0814@1|root,COG0814@2|Bacteria,1MWGI@1224|Proteobacteria,1RMME@1236|Gammaproteobacteria,1XTGR@135623|Vibrionales	135623|Vibrionales	U	COG0814 Amino acid permeases	mtr	-	-	ko:K03835	-	-	-	-	ko00000,ko02000	2.A.42.1.2	-	-	Trp_Tyr_perm
CHPOJDPL_00526	305900.GV64_13275	1.55e-297	817	COG1757@1|root,COG1757@2|Bacteria,1MVDF@1224|Proteobacteria,1RS40@1236|Gammaproteobacteria,1XNYH@135619|Oceanospirillales	135619|Oceanospirillales	C	antiporter	-	-	-	ko:K03315	-	-	-	-	ko00000,ko02000	2.A.35	-	-	Na_H_antiporter
CHPOJDPL_00528	305900.GV64_04055	1.45e-213	592	COG2334@1|root,COG2334@2|Bacteria,1MU2Q@1224|Proteobacteria,1RNHI@1236|Gammaproteobacteria,1XH5Y@135619|Oceanospirillales	135619|Oceanospirillales	F	A protein kinase that phosphorylates Ser and Thr residues. Probably acts to suppress the effects of stress linked to accumulation of reactive oxygen species. Probably involved in the extracytoplasmic stress response	srkA	-	-	-	-	-	-	-	-	-	-	-	APH
CHPOJDPL_00529	1190603.AJYD01000016_gene1987	8.21e-153	447	COG2995@1|root,COG2995@2|Bacteria,1MWG1@1224|Proteobacteria,1RM9Z@1236|Gammaproteobacteria,1XTZG@135623|Vibrionales	135623|Vibrionales	S	Paraquat-inducible protein A	pqiA	-	-	ko:K03808	-	-	-	-	ko00000	-	-	-	PqiA
CHPOJDPL_00530	305900.GV64_04080	3.75e-243	686	COG1463@1|root,COG3008@1|root,COG1463@2|Bacteria,COG3008@2|Bacteria,1MU1T@1224|Proteobacteria,1RN89@1236|Gammaproteobacteria,1XIA2@135619|Oceanospirillales	135619|Oceanospirillales	Q	Paraquat-inducible protein B	pqiB	-	-	ko:K06192	-	-	-	-	ko00000	-	-	-	MlaD
CHPOJDPL_00531	305900.GV64_04085	3.95e-68	214	COG3009@1|root,COG3009@2|Bacteria,1PJIN@1224|Proteobacteria,1RQTB@1236|Gammaproteobacteria,1XMQ9@135619|Oceanospirillales	135619|Oceanospirillales	S	ABC-type transport auxiliary lipoprotein component	-	-	-	ko:K09857	-	-	-	-	ko00000	-	-	-	ABC_trans_aux
CHPOJDPL_00533	1137799.GZ78_11680	3.05e-73	230	COG1040@1|root,COG1040@2|Bacteria,1RHAV@1224|Proteobacteria,1S64Q@1236|Gammaproteobacteria,1XKS2@135619|Oceanospirillales	135619|Oceanospirillales	S	Competence protein	-	-	-	-	-	-	-	-	-	-	-	-	Pribosyltran
CHPOJDPL_00534	305900.GV64_04095	1.6e-118	347	COG0502@1|root,COG0502@2|Bacteria,1MVFF@1224|Proteobacteria,1RMEQ@1236|Gammaproteobacteria,1XI08@135619|Oceanospirillales	135619|Oceanospirillales	H	Catalyzes the conversion of dethiobiotin (DTB) to biotin by the insertion of a sulfur atom into dethiobiotin via a radical- based mechanism	bioB	-	2.8.1.6	ko:K01012	ko00780,ko01100,map00780,map01100	M00123,M00573,M00577	R01078	RC00441	ko00000,ko00001,ko00002,ko01000	-	-	-	BATS,Radical_SAM
CHPOJDPL_00535	305900.GV64_04095	6.32e-70	221	COG0502@1|root,COG0502@2|Bacteria,1MVFF@1224|Proteobacteria,1RMEQ@1236|Gammaproteobacteria,1XI08@135619|Oceanospirillales	135619|Oceanospirillales	H	Catalyzes the conversion of dethiobiotin (DTB) to biotin by the insertion of a sulfur atom into dethiobiotin via a radical- based mechanism	bioB	-	2.8.1.6	ko:K01012	ko00780,ko01100,map00780,map01100	M00123,M00573,M00577	R01078	RC00441	ko00000,ko00001,ko00002,ko01000	-	-	-	BATS,Radical_SAM
CHPOJDPL_00538	305900.GV64_04570	1.29e-161	464	COG0019@1|root,COG0019@2|Bacteria,1MUA6@1224|Proteobacteria,1RMI2@1236|Gammaproteobacteria,1XHK6@135619|Oceanospirillales	135619|Oceanospirillales	E	Specifically catalyzes the decarboxylation of meso- diaminopimelate (meso-DAP) to L-lysine	lysA	-	4.1.1.20	ko:K01586	ko00300,ko01100,ko01110,ko01120,ko01130,ko01230,map00300,map01100,map01110,map01120,map01130,map01230	M00016,M00525,M00526,M00527	R00451	RC00299	ko00000,ko00001,ko00002,ko01000	-	-	-	Orn_Arg_deC_N,Orn_DAP_Arg_deC
CHPOJDPL_00539	305900.GV64_04575	1.15e-167	473	COG0253@1|root,COG0253@2|Bacteria,1MWDH@1224|Proteobacteria,1RMGV@1236|Gammaproteobacteria,1XHA1@135619|Oceanospirillales	135619|Oceanospirillales	E	Catalyzes the stereoinversion of LL-2,6- diaminoheptanedioate (L,L-DAP) to meso-diaminoheptanedioate (meso- DAP), a precursor of L-lysine and an essential component of the bacterial peptidoglycan	dapF	-	5.1.1.7	ko:K01778	ko00300,ko01100,ko01110,ko01120,ko01130,ko01230,map00300,map01100,map01110,map01120,map01130,map01230	M00016,M00525,M00527	R02735	RC00302	ko00000,ko00001,ko00002,ko01000	-	-	-	DAP_epimerase
CHPOJDPL_00540	305900.GV64_04580	2.08e-105	311	COG3159@1|root,COG3159@2|Bacteria,1R4BP@1224|Proteobacteria,1S9SC@1236|Gammaproteobacteria,1XJFR@135619|Oceanospirillales	135619|Oceanospirillales	S	protein conserved in bacteria	-	-	-	ko:K09921	-	-	-	-	ko00000	-	-	-	DUF484
CHPOJDPL_00541	305900.GV64_04585	5.62e-160	455	COG4973@1|root,COG4973@2|Bacteria,1MUJJ@1224|Proteobacteria,1RMJG@1236|Gammaproteobacteria,1XIGP@135619|Oceanospirillales	135619|Oceanospirillales	L	Belongs to the 'phage' integrase family. XerC subfamily	xerC	-	-	ko:K03733	-	-	-	-	ko00000,ko03036	-	-	-	Phage_int_SAM_1,Phage_integrase
CHPOJDPL_00543	305900.GV64_04640	1.53e-140	403	COG0351@1|root,COG0351@2|Bacteria,1MU9J@1224|Proteobacteria,1RNFP@1236|Gammaproteobacteria,1XJ4W@135619|Oceanospirillales	135619|Oceanospirillales	H	phosphomethylpyrimidine kinase	-	-	2.7.1.49,2.7.4.7	ko:K00941	ko00730,ko01100,map00730,map01100	M00127	R03471,R04509	RC00002,RC00017	ko00000,ko00001,ko00002,ko01000	-	-	-	Phos_pyr_kin
CHPOJDPL_00545	305900.GV64_04655	7.5e-118	344	COG0300@1|root,COG0300@2|Bacteria,1R735@1224|Proteobacteria,1RSHH@1236|Gammaproteobacteria,1XIVU@135619|Oceanospirillales	135619|Oceanospirillales	S	Enoyl-(Acyl carrier protein) reductase	-	-	-	-	-	-	-	-	-	-	-	-	adh_short
CHPOJDPL_00546	305900.GV64_04660	1.24e-104	305	2ANPA@1|root,31DNS@2|Bacteria,1RHTE@1224|Proteobacteria,1S78C@1236|Gammaproteobacteria,1XKP9@135619|Oceanospirillales	135619|Oceanospirillales	S	Protein of unknown function (DUF3833)	-	-	-	-	-	-	-	-	-	-	-	-	DUF3833
CHPOJDPL_00547	305900.GV64_04665	1.1e-232	647	COG2230@1|root,COG2230@2|Bacteria,1MX3U@1224|Proteobacteria,1RNID@1236|Gammaproteobacteria,1XHND@135619|Oceanospirillales	135619|Oceanospirillales	M	COG2230 Cyclopropane fatty acid synthase and related methyltransferases	-	-	-	-	-	-	-	-	-	-	-	-	CMAS
CHPOJDPL_00548	1027273.GZ77_13395	1.19e-96	291	COG3496@1|root,COG3496@2|Bacteria,1RC56@1224|Proteobacteria,1RRT8@1236|Gammaproteobacteria,1XJSM@135619|Oceanospirillales	135619|Oceanospirillales	S	Protein of unknown function (DUF1365)	-	-	-	ko:K09701	-	-	-	-	ko00000	-	-	-	DUF1365
CHPOJDPL_00549	305900.GV64_04675	1.11e-286	790	COG2907@1|root,COG2907@2|Bacteria,1MV4Z@1224|Proteobacteria,1RP4P@1236|Gammaproteobacteria,1XHT8@135619|Oceanospirillales	135619|Oceanospirillales	S	NAD FAD-binding protein	-	-	-	ko:K06954	-	-	-	-	ko00000	-	-	-	Amino_oxidase
CHPOJDPL_00551	305900.GV64_04375	2.32e-118	341	COG0545@1|root,COG0545@2|Bacteria,1RDA1@1224|Proteobacteria,1RPMP@1236|Gammaproteobacteria,1XIUP@135619|Oceanospirillales	135619|Oceanospirillales	O	Peptidyl-prolyl cis-trans isomerase	-	-	5.2.1.8	ko:K03773	-	-	-	-	ko00000,ko01000,ko03110	-	-	-	FKBP_C,FKBP_N
CHPOJDPL_00552	305900.GV64_05040	9.62e-122	350	COG0564@1|root,COG0564@2|Bacteria,1MVJ5@1224|Proteobacteria,1RN4N@1236|Gammaproteobacteria,1XJP6@135619|Oceanospirillales	135619|Oceanospirillales	J	Pseudouridine synthase	rluA	-	5.4.99.28,5.4.99.29	ko:K06177	-	-	-	-	ko00000,ko01000,ko03009,ko03016	-	-	-	PseudoU_synth_2
CHPOJDPL_00553	305900.GV64_17700	1.17e-203	572	COG0111@1|root,COG0111@2|Bacteria,1N5TD@1224|Proteobacteria,1RMFW@1236|Gammaproteobacteria,1XHAR@135619|Oceanospirillales	135619|Oceanospirillales	H	Catalyzes the oxidation of erythronate-4-phosphate to 3- hydroxy-2-oxo-4-phosphonooxybutanoate	pdxB	-	1.1.1.290	ko:K03473	ko00750,ko01100,map00750,map01100	M00124	R04210	RC00084	ko00000,ko00001,ko00002,ko01000	-	-	-	2-Hacid_dh,2-Hacid_dh_C,DUF3410
CHPOJDPL_00554	305900.GV64_17740	4.13e-137	402	28Q0R@1|root,2ZCJH@2|Bacteria,1RCAM@1224|Proteobacteria,1S3AM@1236|Gammaproteobacteria,1XJKX@135619|Oceanospirillales	135619|Oceanospirillales	S	Protein of unknown function (DUF3080)	-	-	-	-	-	-	-	-	-	-	-	-	DUF3080
CHPOJDPL_00556	305900.GV64_17755	5.67e-256	712	COG0415@1|root,COG0415@2|Bacteria,1MV9Y@1224|Proteobacteria,1RNGJ@1236|Gammaproteobacteria,1XIX5@135619|Oceanospirillales	135619|Oceanospirillales	L	Belongs to the DNA photolyase family	phrB	-	4.1.99.3	ko:K01669	-	-	-	-	ko00000,ko01000,ko03400	-	-	-	DNA_photolyase,FAD_binding_7
CHPOJDPL_00557	305900.GV64_17770	1.97e-114	334	COG1028@1|root,COG1028@2|Bacteria,1RAEZ@1224|Proteobacteria,1S615@1236|Gammaproteobacteria,1XK04@135619|Oceanospirillales	135619|Oceanospirillales	IQ	COG1028 Dehydrogenases with different specificities (related to short-chain alcohol dehydrogenases)	-	-	-	-	-	-	-	-	-	-	-	-	adh_short
CHPOJDPL_00558	305900.GV64_17790	7.2e-133	383	28J4W@1|root,2Z90S@2|Bacteria,1R68N@1224|Proteobacteria,1RRQ2@1236|Gammaproteobacteria,1XJXP@135619|Oceanospirillales	135619|Oceanospirillales	-	-	-	-	-	-	-	-	-	-	-	-	-	-	-
CHPOJDPL_00562	1444712.BN1013_02024	2.78e-18	99	COG4372@1|root,COG4372@2|Bacteria,2JGHF@204428|Chlamydiae	204428|Chlamydiae	S	Transposase	-	-	-	-	-	-	-	-	-	-	-	-	-
CHPOJDPL_00563	1444712.BN1013_02024	2.12e-18	99.4	COG4372@1|root,COG4372@2|Bacteria,2JGHF@204428|Chlamydiae	204428|Chlamydiae	S	Transposase	-	-	-	-	-	-	-	-	-	-	-	-	-
CHPOJDPL_00564	305900.GV64_22465	5.93e-226	630	COG0303@1|root,COG0303@2|Bacteria,1MVD5@1224|Proteobacteria,1RMQU@1236|Gammaproteobacteria,1XHMH@135619|Oceanospirillales	135619|Oceanospirillales	H	molybdopterin	-	-	2.10.1.1	ko:K03750	ko00790,ko01100,map00790,map01100	-	R09735	RC03462	ko00000,ko00001,ko01000	-	-	-	MoCF_biosynth,MoeA_C,MoeA_N
CHPOJDPL_00565	1296416.JACB01000032_gene2280	9.1e-72	243	COG1409@1|root,COG1409@2|Bacteria,4NVSB@976|Bacteroidetes,1IB6H@117743|Flavobacteriia	976|Bacteroidetes	S	Calcineurin-like phosphoesterase	-	-	-	-	-	-	-	-	-	-	-	-	Metallophos
CHPOJDPL_00566	305900.GV64_22460	1.26e-87	262	COG1763@1|root,COG1763@2|Bacteria,1RD3Q@1224|Proteobacteria,1S72P@1236|Gammaproteobacteria,1XK9D@135619|Oceanospirillales	135619|Oceanospirillales	H	molybdopterin-guanine dinucleotide biosynthesis protein	mobB	-	-	ko:K03753	-	-	-	-	ko00000	-	-	-	MobB,NTP_transf_3
CHPOJDPL_00567	305900.GV64_22455	2.37e-193	541	COG2896@1|root,COG2896@2|Bacteria,1MW3W@1224|Proteobacteria,1RR68@1236|Gammaproteobacteria,1XHTC@135619|Oceanospirillales	135619|Oceanospirillales	H	Catalyzes the cyclization of GTP to (8S)-3',8-cyclo-7,8- dihydroguanosine 5'-triphosphate	moaA	-	4.1.99.22	ko:K03639	ko00790,ko01100,ko04122,map00790,map01100,map04122	-	R09394	RC03420	ko00000,ko00001,ko01000	-	-	-	Fer4_12,Mob_synth_C,Radical_SAM
CHPOJDPL_00568	305900.GV64_20660	1.13e-124	362	COG1076@1|root,COG1076@2|Bacteria,1N270@1224|Proteobacteria,1RP0P@1236|Gammaproteobacteria,1XJA6@135619|Oceanospirillales	135619|Oceanospirillales	O	Regulatory DnaK co-chaperone. Direct interaction between DnaK and DjlA is needed for the induction of the wcaABCDE operon, involved in the synthesis of a colanic acid polysaccharide capsule, possibly through activation of the RcsB RcsC phosphotransfer signaling pathway. The colanic acid capsule may help the bacterium survive conditions outside the host	djlA	-	-	ko:K05801	-	-	-	-	ko00000,ko03110	-	-	-	DnaJ,TerB
CHPOJDPL_00569	305900.GV64_20665	2.06e-114	333	COG1208@1|root,COG1208@2|Bacteria,1R9ZD@1224|Proteobacteria,1S23A@1236|Gammaproteobacteria,1XJ9Z@135619|Oceanospirillales	135619|Oceanospirillales	JM	COG1208 Nucleoside-diphosphate-sugar pyrophosphorylase involved in lipopolysaccharide biosynthesis translation initiation factor 2B, gamma epsilon subunits (eIF-2Bgamma eIF-2Bepsilon)	-	-	2.7.7.99	ko:K00992	ko00520,ko01100,map00520,map01100	-	R11025	RC00002	ko00000,ko00001,ko01000	-	-	-	NTP_transferase
CHPOJDPL_00570	305900.GV64_20670	1.93e-158	455	COG3178@1|root,COG3178@2|Bacteria,1MXCH@1224|Proteobacteria,1RQ1Q@1236|Gammaproteobacteria,1XI82@135619|Oceanospirillales	135619|Oceanospirillales	S	phosphotransferase related to Ser Thr protein	-	-	2.7.1.221	ko:K07102	ko00520,ko01100,map00520,map01100	-	R08968,R11024	RC00002,RC00078	ko00000,ko00001,ko01000	-	-	-	APH
CHPOJDPL_00571	1137799.GZ78_17130	0	909	COG1452@1|root,COG1452@2|Bacteria,1MUJC@1224|Proteobacteria,1RQEX@1236|Gammaproteobacteria,1XHEA@135619|Oceanospirillales	135619|Oceanospirillales	M	Together with LptE, is involved in the assembly of lipopolysaccharide (LPS) at the surface of the outer membrane	lptD	-	-	ko:K04744	-	-	-	-	ko00000,ko02000	1.B.42.1	-	-	OstA,OstA_C
CHPOJDPL_00572	305900.GV64_20680	7.82e-218	610	COG0760@1|root,COG0760@2|Bacteria,1MVB3@1224|Proteobacteria,1RMWU@1236|Gammaproteobacteria,1XICE@135619|Oceanospirillales	135619|Oceanospirillales	M	Chaperone involved in the correct folding and assembly of outer membrane proteins. Recognizes specific patterns of aromatic residues and the orientation of their side chains, which are found more frequently in integral outer membrane proteins. May act in both early periplasmic and late outer membrane-associated steps of protein maturation	surA	-	5.2.1.8	ko:K03771	-	-	-	-	ko00000,ko01000,ko03110	-	-	-	Rotamase,Rotamase_3,SurA_N
CHPOJDPL_00573	305900.GV64_20685	2.61e-192	539	COG1995@1|root,COG1995@2|Bacteria,1MX5W@1224|Proteobacteria,1RNZV@1236|Gammaproteobacteria,1XHXP@135619|Oceanospirillales	135619|Oceanospirillales	H	Catalyzes the NAD(P)-dependent oxidation of 4- (phosphohydroxy)-L-threonine (HTP) into 2-amino-3-oxo-4- (phosphohydroxy)butyric acid which spontaneously decarboxylates to form 3-amino-2-oxopropyl phosphate (AHAP)	pdxA	-	1.1.1.262	ko:K00097	ko00750,ko01100,map00750,map01100	M00124	R05681,R05837,R07406	RC00089,RC00675,RC01475	ko00000,ko00001,ko00002,ko01000	-	-	-	PdxA
CHPOJDPL_00575	261726.Q6R4V5_9CAUD	4.51e-07	55.5	4QAX0@10239|Viruses,4QV7Y@35237|dsDNA viruses no RNA stage,4QPIP@28883|Caudovirales,4QIAE@10662|Myoviridae	10662|Myoviridae	S	virus tail	-	-	-	-	-	-	-	-	-	-	-	-	-
CHPOJDPL_00576	1137799.GZ78_10940	3.91e-169	480	28H75@1|root,2Z7JG@2|Bacteria,1MU3Y@1224|Proteobacteria,1S198@1236|Gammaproteobacteria,1XJH3@135619|Oceanospirillales	135619|Oceanospirillales	S	Phage major capsid protein E	-	-	-	-	-	-	-	-	-	-	-	-	Phage_cap_E
CHPOJDPL_00577	1137799.GZ78_10945	2.78e-43	145	2DPJ5@1|root,332BA@2|Bacteria,1NCCA@1224|Proteobacteria,1SEVJ@1236|Gammaproteobacteria,1XM3R@135619|Oceanospirillales	135619|Oceanospirillales	S	Bacteriophage lambda head decoration protein D	-	-	-	-	-	-	-	-	-	-	-	-	HDPD
CHPOJDPL_00578	314262.MED193_18794	6.16e-51	179	COG0740@1|root,COG0740@2|Bacteria,1MUQ9@1224|Proteobacteria,2U37W@28211|Alphaproteobacteria	28211|Alphaproteobacteria	OU	Belongs to the peptidase S14 family	-	-	-	-	-	-	-	-	-	-	-	-	CLP_protease
CHPOJDPL_00579	1137799.GZ78_14820	8.33e-229	643	COG5511@1|root,COG5511@2|Bacteria,1MVN4@1224|Proteobacteria,1RRK4@1236|Gammaproteobacteria,1XIDP@135619|Oceanospirillales	135619|Oceanospirillales	S	portal protein	-	-	-	-	-	-	-	-	-	-	-	-	Phage_portal_2
CHPOJDPL_00581	1137799.GZ78_10965	0	983	COG5525@1|root,COG5525@2|Bacteria,1MVS3@1224|Proteobacteria,1RRH5@1236|Gammaproteobacteria,1XM4A@135619|Oceanospirillales	135619|Oceanospirillales	S	Phage terminase large subunit (GpA)	-	-	-	-	-	-	-	-	-	-	-	-	Terminase_GpA
CHPOJDPL_00582	1121374.KB891585_gene2234	4.5e-28	103	COG2161@1|root,COG2161@2|Bacteria,1N6YR@1224|Proteobacteria,1S8RK@1236|Gammaproteobacteria	1236|Gammaproteobacteria	D	Antitoxin component of a toxin-antitoxin (TA) module	-	-	-	ko:K18923	-	-	-	-	ko00000,ko02048	-	-	-	PhdYeFM_antitox
CHPOJDPL_00583	1006000.GKAS_01318	4.79e-35	122	COG2026@1|root,COG2026@2|Bacteria,1MZ76@1224|Proteobacteria,1S8RR@1236|Gammaproteobacteria	1236|Gammaproteobacteria	DJ	Cytotoxic translational repressor of toxin-antitoxin stability system	relE	-	-	ko:K06218	-	-	-	-	ko00000,ko02048	-	-	-	ParE_toxin
CHPOJDPL_00584	1137799.GZ78_10970	7.71e-53	172	COG4220@1|root,COG4220@2|Bacteria,1N60G@1224|Proteobacteria	1224|Proteobacteria	L	transposase activity	-	-	-	-	-	-	-	-	-	-	-	-	-
CHPOJDPL_00586	1027273.GZ77_04785	1.88e-14	70.1	2BQXU@1|root,32JV3@2|Bacteria,1Q2H3@1224|Proteobacteria,1SUKI@1236|Gammaproteobacteria,1XQTQ@135619|Oceanospirillales	135619|Oceanospirillales	-	-	-	-	-	-	-	-	-	-	-	-	-	-	-
CHPOJDPL_00587	344747.PM8797T_10219	3.7e-95	295	COG2401@1|root,COG2401@2|Bacteria,2IYZ0@203682|Planctomycetes	203682|Planctomycetes	K	acetyltransferase	-	-	-	-	-	-	-	-	-	-	-	-	-
CHPOJDPL_00588	1122146.AUHP01000010_gene1032	7.27e-45	159	COG0863@1|root,COG1475@1|root,COG0863@2|Bacteria,COG1475@2|Bacteria,1TPHP@1239|Firmicutes,4HC9M@91061|Bacilli,3F5AA@33958|Lactobacillaceae	91061|Bacilli	KL	DNA methylase	-	-	-	-	-	-	-	-	-	-	-	-	N6_N4_Mtase,ParBc
CHPOJDPL_00589	1137799.GZ78_14870	7.36e-59	184	2AD08@1|root,312N7@2|Bacteria,1NDC4@1224|Proteobacteria,1SAPT@1236|Gammaproteobacteria,1XQHK@135619|Oceanospirillales	135619|Oceanospirillales	S	Holin of 3TMs, for gene-transfer release	-	-	-	-	-	-	-	-	-	-	-	-	GTA_holin_3TM
CHPOJDPL_00590	1137799.GZ78_11000	2.42e-53	172	COG3023@1|root,COG3023@2|Bacteria,1N032@1224|Proteobacteria,1SFIP@1236|Gammaproteobacteria,1XPM6@135619|Oceanospirillales	135619|Oceanospirillales	V	N-acetylmuramoyl-L-alanine amidase	-	-	-	-	-	-	-	-	-	-	-	-	Amidase_2
CHPOJDPL_00593	1269813.ATUL01000006_gene1824	2.48e-32	119	COG0817@1|root,COG0817@2|Bacteria,1NDKU@1224|Proteobacteria,1SNR9@1236|Gammaproteobacteria	1236|Gammaproteobacteria	L	Nuclease that resolves Holliday junction intermediates in genetic recombination. Cleaves the cruciform structure in supercoiled DNA by nicking to strands with the same polarity at sites symmetrically opposed at the junction in the homologous arms and leaves a 5'-terminal phosphate and a 3'-terminal hydroxyl group	-	-	-	-	-	-	-	-	-	-	-	-	-
CHPOJDPL_00594	1279019.ARQK01000045_gene525	1.56e-77	252	COG3598@1|root,COG3598@2|Bacteria,1R4EA@1224|Proteobacteria,1RPWD@1236|Gammaproteobacteria	1236|Gammaproteobacteria	L	AAA domain	-	-	-	ko:K06919	-	-	-	-	ko00000	-	-	-	AAA_25,Prim_Zn_Ribbon,Toprim_3
CHPOJDPL_00596	1121271.AUCM01000017_gene471	1.6e-113	339	28J3M@1|root,2Z8ZT@2|Bacteria,1Q2A4@1224|Proteobacteria,2TSHZ@28211|Alphaproteobacteria	28211|Alphaproteobacteria	-	-	-	-	-	-	-	-	-	-	-	-	-	-	PDDEXK_1
CHPOJDPL_00598	443144.GM21_0294	1.18e-20	85.1	COG4679@1|root,COG4679@2|Bacteria,1MZ3N@1224|Proteobacteria,42TST@68525|delta/epsilon subdivisions,2WX5S@28221|Deltaproteobacteria	28221|Deltaproteobacteria	S	Phage derived protein Gp49-like (DUF891)	-	-	-	-	-	-	-	-	-	-	-	-	Gp49
CHPOJDPL_00599	1408444.JHYC01000036_gene1801	1.42e-13	66.6	COG4679@1|root,COG4679@2|Bacteria,1PUJ2@1224|Proteobacteria,1SAN6@1236|Gammaproteobacteria	1236|Gammaproteobacteria	S	COG4679 Phage-related protein	-	-	-	-	-	-	-	-	-	-	-	-	Gp49
CHPOJDPL_00600	400668.Mmwyl1_0352	7.9e-31	111	COG3093@1|root,COG3093@2|Bacteria,1NA48@1224|Proteobacteria,1SCJR@1236|Gammaproteobacteria,1XMBX@135619|Oceanospirillales	135619|Oceanospirillales	K	Helix-turn-helix domain	-	-	-	-	-	-	-	-	-	-	-	-	HTH_37
CHPOJDPL_00601	83406.HDN1F_31480	5.4e-30	112	COG2336@1|root,COG2336@2|Bacteria,1NAWM@1224|Proteobacteria,1SFCW@1236|Gammaproteobacteria	1236|Gammaproteobacteria	T	PFAM SpoVT AbrB	mazE	-	-	ko:K07172	-	-	-	-	ko00000,ko02048	-	-	-	-
CHPOJDPL_00602	1089439.KB902241_gene958	2.06e-59	186	COG2337@1|root,COG2337@2|Bacteria,1MZJ8@1224|Proteobacteria,1S5J7@1236|Gammaproteobacteria,462QN@72273|Thiotrichales	72273|Thiotrichales	T	Transcriptional modulator of MazE toxin, MazF	-	-	-	ko:K07171	-	-	-	-	ko00000,ko01000,ko02048	-	-	-	PemK_toxin
CHPOJDPL_00603	1121403.AUCV01000073_gene1311	9.96e-33	114	2DAFR@1|root,32TVC@2|Bacteria,1MZ92@1224|Proteobacteria,42X88@68525|delta/epsilon subdivisions,2WSY1@28221|Deltaproteobacteria,2MNYZ@213118|Desulfobacterales	28221|Deltaproteobacteria	S	ParD-like antitoxin of type II bacterial toxin-antitoxin system	-	-	-	-	-	-	-	-	-	-	-	-	ParD_like
CHPOJDPL_00604	338963.Pcar_0528	1.59e-38	130	COG2026@1|root,COG2026@2|Bacteria,1N07K@1224|Proteobacteria,42V8I@68525|delta/epsilon subdivisions,2WS41@28221|Deltaproteobacteria	28221|Deltaproteobacteria	DJ	ParE-like toxin of type II bacterial toxin-antitoxin system	-	-	-	-	-	-	-	-	-	-	-	-	ParE-like_toxin
CHPOJDPL_00605	1137799.GZ78_15350	1.29e-38	130	COG3636@1|root,COG3636@2|Bacteria,1N75D@1224|Proteobacteria,1SC8G@1236|Gammaproteobacteria,1XMGA@135619|Oceanospirillales	135619|Oceanospirillales	K	TIGRFAM Addiction module antidote protein	-	-	-	-	-	-	-	-	-	-	-	-	-
CHPOJDPL_00606	1137799.GZ78_09630	5.36e-177	505	COG0582@1|root,COG0582@2|Bacteria,1NWGS@1224|Proteobacteria,1S4PB@1236|Gammaproteobacteria,1XKSM@135619|Oceanospirillales	135619|Oceanospirillales	L	Belongs to the 'phage' integrase family	-	-	-	-	-	-	-	-	-	-	-	-	Phage_integrase
CHPOJDPL_00608	7719.XP_009857464.1	7.57e-10	63.5	COG0515@1|root,KOG0197@2759|Eukaryota,38E1B@33154|Opisthokonta,3BAZR@33208|Metazoa,3CTKV@33213|Bilateria,489E3@7711|Chordata	33208|Metazoa	T	peptidyl-tyrosine autophosphorylation	FRK	GO:0000122,GO:0000165,GO:0000323,GO:0000902,GO:0000904,GO:0001654,GO:0001700,GO:0001775,GO:0002009,GO:0002165,GO:0002252,GO:0002263,GO:0002274,GO:0002275,GO:0002283,GO:0002366,GO:0002376,GO:0002443,GO:0002444,GO:0002446,GO:0003674,GO:0003824,GO:0004672,GO:0004713,GO:0004715,GO:0005102,GO:0005488,GO:0005515,GO:0005575,GO:0005576,GO:0005622,GO:0005623,GO:0005634,GO:0005737,GO:0005764,GO:0005766,GO:…	2.7.10.2	ko:K08892	ko04013,map04013	-	-	-	ko00000,ko00001,ko01000,ko01001	-	-	-	Pkinase_Tyr,SH2,SH3_1
CHPOJDPL_00609	305900.GV64_09780	2.13e-312	855	COG0064@1|root,COG0064@2|Bacteria,1MUKG@1224|Proteobacteria,1RP7U@1236|Gammaproteobacteria,1XHH2@135619|Oceanospirillales	135619|Oceanospirillales	J	Allows the formation of correctly charged Asn-tRNA(Asn) or Gln-tRNA(Gln) through the transamidation of misacylated Asp- tRNA(Asn) or Glu-tRNA(Gln) in organisms which lack either or both of asparaginyl-tRNA or glutaminyl-tRNA synthetases. The reaction takes place in the presence of glutamine and ATP through an activated phospho-Asp-tRNA(Asn) or phospho-Glu-tRNA(Gln)	gatB	-	6.3.5.6,6.3.5.7	ko:K02434	ko00970,ko01100,map00970,map01100	-	R03905,R04212	RC00010	ko00000,ko00001,ko01000,ko03029	-	-	-	GatB_N,GatB_Yqey
CHPOJDPL_00610	305900.GV64_09785	6.64e-310	850	COG0154@1|root,COG0154@2|Bacteria,1MUVQ@1224|Proteobacteria,1RP7E@1236|Gammaproteobacteria,1XHA4@135619|Oceanospirillales	135619|Oceanospirillales	J	Allows the formation of correctly charged Gln-tRNA(Gln) through the transamidation of misacylated Glu-tRNA(Gln) in organisms which lack glutaminyl-tRNA synthetase. The reaction takes place in the presence of glutamine and ATP through an activated gamma-phospho-Glu-tRNA(Gln)	gatA	-	6.3.5.6,6.3.5.7	ko:K02433	ko00970,ko01100,map00970,map01100	-	R03905,R04212	RC00010	ko00000,ko00001,ko01000,ko03029	-	-	-	Amidase
CHPOJDPL_00611	305900.GV64_09790	1.1e-26	99.4	COG0721@1|root,COG0721@2|Bacteria,1MZQP@1224|Proteobacteria,1S8VY@1236|Gammaproteobacteria,1XMBW@135619|Oceanospirillales	135619|Oceanospirillales	J	Allows the formation of correctly charged Asn-tRNA(Asn) or Gln-tRNA(Gln) through the transamidation of misacylated Asp- tRNA(Asn) or Glu-tRNA(Gln) in organisms which lack either or both of asparaginyl-tRNA or glutaminyl-tRNA synthetases. The reaction takes place in the presence of glutamine and ATP through an activated phospho-Asp-tRNA(Asn) or phospho-Glu-tRNA(Gln)	gatC	-	6.3.5.6,6.3.5.7	ko:K02435	ko00970,ko01100,map00970,map01100	-	R03905,R04212	RC00010	ko00000,ko00001,ko01000,ko03029	-	-	-	Glu-tRNAGln
CHPOJDPL_00613	1027273.GZ77_15245	1.54e-120	353	COG1792@1|root,COG1792@2|Bacteria,1N8ZS@1224|Proteobacteria,1RMK4@1236|Gammaproteobacteria,1XHGW@135619|Oceanospirillales	135619|Oceanospirillales	M	Involved in formation and maintenance of cell shape	mreC	-	-	ko:K03570	-	-	-	-	ko00000,ko03036	9.B.157.1	-	-	MreC
CHPOJDPL_00614	305900.GV64_09805	7.7e-86	255	COG2891@1|root,COG2891@2|Bacteria,1RER7@1224|Proteobacteria,1S8VI@1236|Gammaproteobacteria,1XJS0@135619|Oceanospirillales	135619|Oceanospirillales	M	Involved in formation of the rod shape of the cell. May also contribute to regulation of formation of penicillin-binding proteins	mreD	-	-	ko:K03571	-	-	-	-	ko00000,ko03036	9.B.157.1	-	-	MreD
CHPOJDPL_00618	156889.Mmc1_1634	6.25e-10	72	COG0666@1|root,COG0666@2|Bacteria,1RBYV@1224|Proteobacteria,2UA2F@28211|Alphaproteobacteria	28211|Alphaproteobacteria	KT	ankyrin repeat	-	-	-	ko:K15503	-	-	-	-	ko00000,ko01009,ko03400	-	-	-	Ank,Ank_2,Ank_3,Ank_4,Ank_5
CHPOJDPL_00621	305900.GV64_17855	0	1273	COG1032@1|root,COG1032@2|Bacteria,1MUG3@1224|Proteobacteria,1RN9V@1236|Gammaproteobacteria,1XI3T@135619|Oceanospirillales	135619|Oceanospirillales	C	UPF0313 protein	-	-	-	-	-	-	-	-	-	-	-	-	DUF3362,Radical_SAM,Radical_SAM_N
CHPOJDPL_00623	305900.GV64_18655	1.04e-268	738	COG0137@1|root,COG0137@2|Bacteria,1MV0Y@1224|Proteobacteria,1RMEC@1236|Gammaproteobacteria,1XHA8@135619|Oceanospirillales	135619|Oceanospirillales	E	Belongs to the argininosuccinate synthase family. Type 1 subfamily	argG	-	6.3.4.5	ko:K01940	ko00220,ko00250,ko01100,ko01110,ko01130,ko01230,ko05418,map00220,map00250,map01100,map01110,map01130,map01230,map05418	M00029,M00844,M00845	R01954	RC00380,RC00629	ko00000,ko00001,ko00002,ko01000,ko04147	-	-	-	Arginosuc_synth
CHPOJDPL_00624	305900.GV64_18660	4.39e-212	590	COG0418@1|root,COG0418@2|Bacteria,1MUYP@1224|Proteobacteria,1RNEN@1236|Gammaproteobacteria,1XII3@135619|Oceanospirillales	135619|Oceanospirillales	F	Catalyzes the reversible cyclization of carbamoyl aspartate to dihydroorotate	pyrC	-	3.5.2.3	ko:K01465	ko00240,ko01100,map00240,map01100	M00051	R01993	RC00632	ko00000,ko00001,ko00002,ko01000	-	-	-	Amidohydro_1
CHPOJDPL_00625	305900.GV64_18665	1.13e-138	393	COG0847@1|root,COG0847@2|Bacteria,1MUPK@1224|Proteobacteria,1RMMH@1236|Gammaproteobacteria,1XH30@135619|Oceanospirillales	135619|Oceanospirillales	L	Trims short 3' overhangs of a variety of RNA species, leaving a one or two nucleotide 3' overhang. Responsible for the end-turnover of tRNA specifically removes the terminal AMP residue from uncharged tRNA (tRNA-C-C-A). Also appears to be involved in tRNA biosynthesis	rnt	-	-	ko:K03683	-	-	-	-	ko00000,ko01000,ko03016	-	-	-	RNase_T
CHPOJDPL_00626	1502852.FG94_00449	1.43e-42	169	COG5293@1|root,COG5293@2|Bacteria,1R8ZF@1224|Proteobacteria,2W1PA@28216|Betaproteobacteria	28216|Betaproteobacteria	-	-	-	-	-	-	-	-	-	-	-	-	-	-	-
CHPOJDPL_00627	85643.Tmz1t_0288	5.76e-282	822	COG0553@1|root,COG0553@2|Bacteria,1MX6H@1224|Proteobacteria	1224|Proteobacteria	KL	Transcription regulator that activates transcription by stimulating RNA polymerase (RNAP) recycling in case of stress conditions such as supercoiled DNA or high salt concentrations. Probably acts by releasing the RNAP, when it is trapped or immobilized on tightly supercoiled DNA. Does not activate transcription on linear DNA. Probably not involved in DNA repair	-	-	-	-	-	-	-	-	-	-	-	-	Helicase_C,SNF2_N
CHPOJDPL_00630	305900.GV64_04145	0	946	COG1960@1|root,COG1960@2|Bacteria,1MU20@1224|Proteobacteria,1RNV1@1236|Gammaproteobacteria,1XHAP@135619|Oceanospirillales	135619|Oceanospirillales	I	acyl-CoA dehydrogenase	-	-	-	-	-	-	-	-	-	-	-	-	Acyl-CoA_dh_1,Acyl-CoA_dh_C,Acyl-CoA_dh_M,Acyl-CoA_dh_N,AcylCoA_DH_N
CHPOJDPL_00632	305900.GV64_04155	4.27e-132	384	COG0671@1|root,COG0671@2|Bacteria	2|Bacteria	I	phosphatidate phosphatase activity	-	-	3.6.1.27	ko:K19302	ko00550,map00550	-	R05627	RC00002	ko00000,ko00001,ko01000,ko01011	-	-	-	PAP2
CHPOJDPL_00633	305900.GV64_22260	9.58e-158	446	COG1179@1|root,COG1179@2|Bacteria,1MWXR@1224|Proteobacteria,1RMT3@1236|Gammaproteobacteria,1XHB5@135619|Oceanospirillales	135619|Oceanospirillales	H	UBA THIF-type NAD FAD binding	-	-	-	ko:K22132	-	-	-	-	ko00000,ko03016	-	-	-	ThiF
CHPOJDPL_00634	305900.GV64_22265	3.6e-315	870	COG0520@1|root,COG0520@2|Bacteria,1MUPD@1224|Proteobacteria,1RNIY@1236|Gammaproteobacteria,1XHI9@135619|Oceanospirillales	135619|Oceanospirillales	E	Catalyzes the removal of elemental sulfur and selenium atoms from L-cysteine, L-cystine, L-selenocysteine, and L- selenocystine to produce L-alanine	sufS	-	2.8.1.7,4.4.1.16	ko:K11717	ko00450,ko01100,map00450,map01100	-	R03599,R11528	RC00961,RC01789,RC02313	ko00000,ko00001,ko01000	-	-	-	Aminotran_5,SufE
CHPOJDPL_00635	1137799.GZ78_05645	4.67e-167	483	COG4775@1|root,COG4775@2|Bacteria,1R8JJ@1224|Proteobacteria,1RQCW@1236|Gammaproteobacteria	1236|Gammaproteobacteria	M	Part of the outer membrane protein assembly complex, which is involved in assembly and insertion of beta-barrel proteins into the outer membrane	VP2733	-	-	-	-	-	-	-	-	-	-	-	Bac_surface_Ag
CHPOJDPL_00636	305900.GV64_22290	5.81e-171	484	COG0583@1|root,COG0583@2|Bacteria,1RCD2@1224|Proteobacteria,1T1CT@1236|Gammaproteobacteria,1XJDS@135619|Oceanospirillales	135619|Oceanospirillales	K	LysR substrate binding domain	-	-	-	-	-	-	-	-	-	-	-	-	HTH_1,LysR_substrate
CHPOJDPL_00638	305900.GV64_18780	4.41e-156	447	COG0849@1|root,COG0849@2|Bacteria,1MUSR@1224|Proteobacteria,1RMXY@1236|Gammaproteobacteria,1XH70@135619|Oceanospirillales	135619|Oceanospirillales	D	Cell division protein that is involved in the assembly of the Z ring. May serve as a membrane anchor for the Z ring	ftsA	-	-	ko:K03590	ko04112,map04112	-	-	-	ko00000,ko00001,ko03036,ko04812	-	-	-	FtsA,SHS2_FTSA
CHPOJDPL_00639	1027273.GZ77_16820	3.06e-81	249	COG1589@1|root,COG1589@2|Bacteria,1N0T7@1224|Proteobacteria,1S9FJ@1236|Gammaproteobacteria,1XJJQ@135619|Oceanospirillales	135619|Oceanospirillales	D	Essential cell division protein. May link together the upstream cell division proteins, which are predominantly cytoplasmic, with the downstream cell division proteins, which are predominantly periplasmic. May control correct divisome assembly	ftsQ	-	-	ko:K03589	ko04112,map04112	-	-	-	ko00000,ko00001,ko03036	-	-	-	FtsQ,POTRA_1
CHPOJDPL_00640	305900.GV64_18790	2.09e-185	520	COG1181@1|root,COG1181@2|Bacteria,1MUTB@1224|Proteobacteria,1RMTM@1236|Gammaproteobacteria,1XHNJ@135619|Oceanospirillales	135619|Oceanospirillales	F	Belongs to the D-alanine--D-alanine ligase family	ddl	-	6.3.2.4	ko:K01921	ko00473,ko00550,ko01100,ko01502,map00473,map00550,map01100,map01502	-	R01150	RC00064,RC00141	ko00000,ko00001,ko01000,ko01011	-	-	-	Dala_Dala_lig_C,Dala_Dala_lig_N
CHPOJDPL_00641	305900.GV64_18795	3.3e-294	809	COG0773@1|root,COG0773@2|Bacteria,1MV68@1224|Proteobacteria,1RN88@1236|Gammaproteobacteria,1XH8C@135619|Oceanospirillales	135619|Oceanospirillales	M	Belongs to the MurCDEF family	murC	-	6.3.2.8	ko:K01924	ko00471,ko00550,ko01100,map00471,map00550,map01100	-	R03193	RC00064,RC00141	ko00000,ko00001,ko01000,ko01011	-	-	-	Mur_ligase,Mur_ligase_C,Mur_ligase_M
CHPOJDPL_00642	305900.GV64_18800	1.32e-194	548	COG0707@1|root,COG0707@2|Bacteria,1MVIB@1224|Proteobacteria,1RMQ3@1236|Gammaproteobacteria,1XIP2@135619|Oceanospirillales	135619|Oceanospirillales	M	Cell wall formation. Catalyzes the transfer of a GlcNAc subunit on undecaprenyl-pyrophosphoryl-MurNAc-pentapeptide (lipid intermediate I) to form undecaprenyl-pyrophosphoryl-MurNAc- (pentapeptide)GlcNAc (lipid intermediate II)	murG	-	2.4.1.227	ko:K02563	ko00550,ko01100,ko01502,ko04112,map00550,map01100,map01502,map04112	-	R05032,R05662	RC00005,RC00049	ko00000,ko00001,ko01000,ko01011	-	GT28	-	Glyco_tran_28_C,Glyco_transf_28
CHPOJDPL_00643	305900.GV64_18805	9.78e-182	518	COG0772@1|root,COG0772@2|Bacteria,1MVDB@1224|Proteobacteria,1RMIV@1236|Gammaproteobacteria,1XHZM@135619|Oceanospirillales	135619|Oceanospirillales	M	Peptidoglycan polymerase that is essential for cell division	ftsW	-	-	ko:K03588	ko04112,map04112	-	-	-	ko00000,ko00001,ko02000,ko03036	2.A.103.1	-	-	FTSW_RODA_SPOVE
CHPOJDPL_00644	305900.GV64_18810	3.9e-232	650	COG0771@1|root,COG0771@2|Bacteria,1MVYD@1224|Proteobacteria,1RP25@1236|Gammaproteobacteria,1XHGA@135619|Oceanospirillales	135619|Oceanospirillales	M	Cell wall formation. Catalyzes the addition of glutamate to the nucleotide precursor UDP-N-acetylmuramoyl-L-alanine (UMA)	murD	-	6.3.2.9	ko:K01925	ko00471,ko00550,ko01100,map00471,map00550,map01100	-	R02783	RC00064,RC00141	ko00000,ko00001,ko01000,ko01011	-	-	-	Mur_ligase_C,Mur_ligase_M
CHPOJDPL_00645	305900.GV64_18815	3.13e-234	647	COG0472@1|root,COG0472@2|Bacteria,1MUTK@1224|Proteobacteria,1RNIG@1236|Gammaproteobacteria,1XIQQ@135619|Oceanospirillales	135619|Oceanospirillales	M	First step of the lipid cycle reactions in the biosynthesis of the cell wall peptidoglycan	mraY	-	2.7.8.13	ko:K01000	ko00550,ko01100,ko01502,map00550,map01100,map01502	-	R05629,R05630	RC00002,RC02753	ko00000,ko00001,ko01000,ko01011	9.B.146	-	-	Glycos_transf_4,MraY_sig1
CHPOJDPL_00646	305900.GV64_18820	9.82e-227	637	COG0770@1|root,COG0770@2|Bacteria,1QTSF@1224|Proteobacteria,1RMGD@1236|Gammaproteobacteria,1XI7C@135619|Oceanospirillales	135619|Oceanospirillales	M	Involved in cell wall formation. Catalyzes the final step in the synthesis of UDP-N-acetylmuramoyl-pentapeptide, the precursor of murein	murF	-	6.3.2.10	ko:K01929	ko00300,ko00550,ko01100,ko01502,map00300,map00550,map01100,map01502	-	R04573,R04617	RC00064,RC00141	ko00000,ko00001,ko01000,ko01011	-	-	-	Mur_ligase,Mur_ligase_C,Mur_ligase_M
CHPOJDPL_00647	1027273.GZ77_16780	2.23e-171	500	COG0769@1|root,COG0769@2|Bacteria,1MU6P@1224|Proteobacteria,1RMD6@1236|Gammaproteobacteria,1XHNY@135619|Oceanospirillales	135619|Oceanospirillales	M	Catalyzes the addition of meso-diaminopimelic acid to the nucleotide precursor UDP-N-acetylmuramoyl-L-alanyl-D-glutamate (UMAG) in the biosynthesis of bacterial cell-wall peptidoglycan	murE	-	6.3.2.13	ko:K01928	ko00300,ko00550,map00300,map00550	-	R02788	RC00064,RC00090	ko00000,ko00001,ko01000,ko01011	-	-	-	Mur_ligase,Mur_ligase_C,Mur_ligase_M
CHPOJDPL_00648	305900.GV64_18830	0	908	COG0768@1|root,COG0768@2|Bacteria,1MUNY@1224|Proteobacteria,1RNGW@1236|Gammaproteobacteria,1XHBX@135619|Oceanospirillales	135619|Oceanospirillales	M	Catalyzes cross-linking of the peptidoglycan cell wall at the division septum	ftsI	-	3.4.16.4	ko:K03587	ko00550,ko01501,map00550,map01501	-	-	-	ko00000,ko00001,ko01000,ko01011,ko03036	-	-	-	PBP_dimer,Transpeptidase
CHPOJDPL_00649	305900.GV64_18835	2.46e-36	125	COG3116@1|root,COG3116@2|Bacteria,1NI3C@1224|Proteobacteria,1SGSB@1236|Gammaproteobacteria,1XMJC@135619|Oceanospirillales	135619|Oceanospirillales	D	Essential cell division protein. May link together the upstream cell division proteins, which are predominantly cytoplasmic, with the downstream cell division proteins, which are predominantly periplasmic	ftsL	-	-	ko:K03586	-	-	-	-	ko00000,ko03036	-	-	-	FtsL
CHPOJDPL_00650	305900.GV64_18840	2.34e-179	504	COG0275@1|root,COG0275@2|Bacteria,1MUT4@1224|Proteobacteria,1RM7M@1236|Gammaproteobacteria,1XIB9@135619|Oceanospirillales	135619|Oceanospirillales	J	Specifically methylates the N4 position of cytidine in position 1402 (C1402) of 16S rRNA	rsmH	-	2.1.1.199	ko:K03438	-	-	-	-	ko00000,ko01000,ko03009	-	-	-	Methyltransf_5
CHPOJDPL_00651	305900.GV64_18845	1.45e-92	271	COG2001@1|root,COG2001@2|Bacteria,1RHCG@1224|Proteobacteria,1S63F@1236|Gammaproteobacteria,1XJJI@135619|Oceanospirillales	135619|Oceanospirillales	K	Belongs to the MraZ family	mraZ	-	-	ko:K03925	-	-	-	-	ko00000	-	-	-	MraZ
CHPOJDPL_00652	1111728.ATYS01000013_gene4926	3.47e-18	82.8	2E9J1@1|root,333RY@2|Bacteria	2|Bacteria	-	-	-	-	-	-	-	-	-	-	-	-	-	-	-
CHPOJDPL_00653	305900.GV64_18855	1.06e-137	395	COG0313@1|root,COG0313@2|Bacteria,1MU0E@1224|Proteobacteria,1RM7U@1236|Gammaproteobacteria,1XHFQ@135619|Oceanospirillales	135619|Oceanospirillales	H	Catalyzes the 2'-O-methylation of the ribose of cytidine 1402 (C1402) in 16S rRNA	rsmI	-	2.1.1.198	ko:K07056	-	-	-	-	ko00000,ko01000,ko03009	-	-	-	TP_methylase
CHPOJDPL_00654	1027273.GZ77_16745	2.58e-175	521	COG3107@1|root,COG3107@2|Bacteria,1MUHR@1224|Proteobacteria,1RXX4@1236|Gammaproteobacteria,1XI39@135619|Oceanospirillales	135619|Oceanospirillales	M	(Lipo)protein	-	-	-	ko:K07121	-	-	-	-	ko00000	-	-	-	LppC
CHPOJDPL_00655	305900.GV64_18870	6.54e-58	182	COG0792@1|root,COG0792@2|Bacteria,1N6VN@1224|Proteobacteria,1SC8A@1236|Gammaproteobacteria,1XM4S@135619|Oceanospirillales	135619|Oceanospirillales	L	Belongs to the UPF0102 family	-	-	-	ko:K07460	-	-	-	-	ko00000	-	-	-	UPF0102
CHPOJDPL_00656	305900.GV64_18875	5.28e-125	357	COG0279@1|root,COG0279@2|Bacteria,1NJ8X@1224|Proteobacteria,1RS1Y@1236|Gammaproteobacteria,1XI6S@135619|Oceanospirillales	135619|Oceanospirillales	G	Catalyzes the isomerization of sedoheptulose 7-phosphate in D-glycero-D-manno-heptose 7-phosphate	gmhA	-	5.3.1.28	ko:K03271,ko:K12961	ko00540,ko01100,map00540,map01100	M00064	R05645,R09768,R09769	RC00434	ko00000,ko00001,ko00002,ko01000,ko01005,ko03036	-	-	-	SIS_2
CHPOJDPL_00657	305900.GV64_18880	1.25e-92	275	COG2823@1|root,COG2823@2|Bacteria,1MUZ2@1224|Proteobacteria,1RY2B@1236|Gammaproteobacteria,1XK5U@135619|Oceanospirillales	135619|Oceanospirillales	S	periplasmic or secreted lipoprotein	-	-	-	-	-	-	-	-	-	-	-	-	BON
CHPOJDPL_00660	305900.GV64_02655	4.97e-170	478	COG1183@1|root,COG1183@2|Bacteria,1MWD9@1224|Proteobacteria,1RPBB@1236|Gammaproteobacteria,1XIQ5@135619|Oceanospirillales	135619|Oceanospirillales	I	Belongs to the CDP-alcohol phosphatidyltransferase class-I family	pssA	-	2.7.8.8	ko:K17103	ko00260,ko00564,ko01100,ko01110,map00260,map00564,map01100,map01110	M00093	R01800	RC00002,RC00017,RC02795	ko00000,ko00001,ko00002,ko01000	-	-	-	CDP-OH_P_transf
CHPOJDPL_00662	1137799.GZ78_11370	1.57e-95	285	28NM7@1|root,2ZBMT@2|Bacteria,1R9Y9@1224|Proteobacteria,1S227@1236|Gammaproteobacteria,1XJBR@135619|Oceanospirillales	135619|Oceanospirillales	S	Protein of unknown function (DUF2959)	-	-	-	-	-	-	-	-	-	-	-	-	DUF2959
CHPOJDPL_00663	305900.GV64_02540	3.24e-268	800	COG5290@1|root,COG5290@2|Bacteria,1N3KW@1224|Proteobacteria,1S12W@1236|Gammaproteobacteria,1XP8P@135619|Oceanospirillales	135619|Oceanospirillales	K	Psort location Cytoplasmic, score	-	-	-	-	-	-	-	-	-	-	-	-	-
CHPOJDPL_00664	305900.GV64_02530	3.83e-38	130	COG3098@1|root,COG3098@2|Bacteria,1N7AG@1224|Proteobacteria,1SCXJ@1236|Gammaproteobacteria,1XKZQ@135619|Oceanospirillales	135619|Oceanospirillales	S	protein conserved in bacteria	-	-	-	-	-	-	-	-	-	-	-	-	DUF446
CHPOJDPL_00665	305900.GV64_02525	2.79e-32	118	COG3063@1|root,COG3063@2|Bacteria,1NQ1E@1224|Proteobacteria,1SHC6@1236|Gammaproteobacteria	1236|Gammaproteobacteria	NU	TPR repeat	-	-	-	-	-	-	-	-	-	-	-	-	-
CHPOJDPL_00666	305900.GV64_02520	0	1172	COG0744@1|root,COG0744@2|Bacteria,1QTST@1224|Proteobacteria,1RNHV@1236|Gammaproteobacteria,1XIQW@135619|Oceanospirillales	135619|Oceanospirillales	M	Cell wall formation. Synthesis of cross-linked peptidoglycan from the lipid intermediates. The enzyme has a penicillin-insensitive transglycosylase N-terminal domain (formation of linear glycan strands) and a penicillin-sensitive transpeptidase C-terminal domain (cross-linking of the peptide subunits)	mrcB	-	2.4.1.129,3.4.16.4	ko:K05365	ko00550,map00550	-	R04519	RC00005,RC00049	ko00000,ko00001,ko01000,ko01003,ko01011	-	GT51	-	Transgly,Transpeptidase,UB2H
CHPOJDPL_00667	305900.GV64_02510	1.4e-50	161	COG3070@1|root,COG3070@2|Bacteria,1QU2K@1224|Proteobacteria,1T1NB@1236|Gammaproteobacteria	1236|Gammaproteobacteria	K	regulator	-	-	-	-	-	-	-	-	-	-	-	-	TfoX_C
CHPOJDPL_00668	305900.GV64_02505	3.76e-135	387	COG0476@1|root,COG0476@2|Bacteria,1MW7H@1224|Proteobacteria,1RPJ3@1236|Gammaproteobacteria,1XHT3@135619|Oceanospirillales	135619|Oceanospirillales	H	COG0476 Dinucleotide-utilizing enzymes involved in molybdopterin and thiamine biosynthesis family 2	moeB	-	2.7.7.80	ko:K21029	ko04122,map04122	-	R07459	RC00043	ko00000,ko00001,ko01000	-	-	-	ThiF
CHPOJDPL_00669	305900.GV64_02500	1.6e-74	224	COG0509@1|root,COG0509@2|Bacteria,1RGV7@1224|Proteobacteria,1S656@1236|Gammaproteobacteria,1XK2F@135619|Oceanospirillales	135619|Oceanospirillales	E	The glycine cleavage system catalyzes the degradation of glycine. The H protein shuttles the methylamine group of glycine from the P protein to the T protein	gcvH	-	-	ko:K02437	ko00260,ko00630,ko01100,ko01110,ko01130,ko01200,map00260,map00630,map01100,map01110,map01130,map01200	M00532	R01221	RC00022,RC02834	ko00000,ko00001,ko00002	-	-	-	GCV_H
CHPOJDPL_00670	305900.GV64_02455	0	986	COG1629@1|root,COG4771@2|Bacteria,1MUC1@1224|Proteobacteria,1RRFS@1236|Gammaproteobacteria,1XI0N@135619|Oceanospirillales	135619|Oceanospirillales	P	TonB dependent receptor	-	-	-	ko:K02014	-	-	-	-	ko00000,ko02000	1.B.14	-	-	Plug,TonB_dep_Rec
CHPOJDPL_00671	305900.GV64_02450	7.39e-78	236	2E3CB@1|root,32YBM@2|Bacteria,1N6WD@1224|Proteobacteria,1SDBT@1236|Gammaproteobacteria,1XM5F@135619|Oceanospirillales	135619|Oceanospirillales	S	Domain of unknown function (DUF4154)	-	-	-	-	-	-	-	-	-	-	-	-	DUF4154
CHPOJDPL_00672	305900.GV64_02445	0	1045	COG0642@1|root,COG0642@2|Bacteria,COG2205@2|Bacteria,1NRP8@1224|Proteobacteria,1SKTW@1236|Gammaproteobacteria,1XH82@135619|Oceanospirillales	135619|Oceanospirillales	T	Histidine kinase	-	-	-	ko:K20972	ko02025,map02025	-	-	-	ko00000,ko00001,ko01001,ko02022	-	-	-	7TMR-DISMED2,7TMR-DISM_7TM,CHASE8,HATPase_c,HisKA,Hpt,PAS_4,Response_reg
CHPOJDPL_00674	305900.GV64_02235	1.06e-161	457	COG3568@1|root,COG3568@2|Bacteria,1RBWV@1224|Proteobacteria,1RYBE@1236|Gammaproteobacteria,1XR82@135619|Oceanospirillales	135619|Oceanospirillales	L	COG3568 Metal-dependent hydrolase	-	-	-	-	-	-	-	-	-	-	-	-	Exo_endo_phos
CHPOJDPL_00676	1033802.SSPSH_003757	4.02e-51	184	COG0438@1|root,COG0438@2|Bacteria,1QEP7@1224|Proteobacteria,1RZIT@1236|Gammaproteobacteria	1236|Gammaproteobacteria	M	glycosyl transferase group 1	wabK	-	-	-	-	-	-	-	-	-	-	-	Glyco_transf_4,Glycos_transf_1
CHPOJDPL_00677	1033802.SSPSH_003757	4.72e-44	165	COG0438@1|root,COG0438@2|Bacteria,1QEP7@1224|Proteobacteria,1RZIT@1236|Gammaproteobacteria	1236|Gammaproteobacteria	M	glycosyl transferase group 1	wabK	-	-	-	-	-	-	-	-	-	-	-	Glyco_transf_4,Glycos_transf_1
CHPOJDPL_00678	1344012.ATMI01000006_gene838	6.5e-116	344	COG0726@1|root,COG0726@2|Bacteria,1MX6K@1224|Proteobacteria,1RYP1@1236|Gammaproteobacteria,4BTQ8@82986|Tatumella	1236|Gammaproteobacteria	G	Lipopolysaccharide biosynthesis protein	walW	-	-	-	-	-	-	-	-	-	-	-	-
CHPOJDPL_00679	498211.CJA_0505	4.83e-10	69.3	COG3307@1|root,COG3307@2|Bacteria,1NAGR@1224|Proteobacteria,1SH99@1236|Gammaproteobacteria,1FHAN@10|Cellvibrio	1236|Gammaproteobacteria	M	O-Antigen ligase	-	-	-	-	-	-	-	-	-	-	-	-	Wzy_C
CHPOJDPL_00680	305900.GV64_06365	1.25e-156	452	COG0859@1|root,COG0859@2|Bacteria,1MYZA@1224|Proteobacteria,1RR6K@1236|Gammaproteobacteria	1236|Gammaproteobacteria	M	heptosyltransferase	rfaQ	GO:0000271,GO:0003674,GO:0003824,GO:0005575,GO:0005622,GO:0005623,GO:0005737,GO:0005829,GO:0005975,GO:0005976,GO:0006629,GO:0008150,GO:0008152,GO:0008610,GO:0008653,GO:0008713,GO:0008920,GO:0009058,GO:0009059,GO:0009103,GO:0009244,GO:0009311,GO:0009312,GO:0009987,GO:0016051,GO:0016740,GO:0016757,GO:0033692,GO:0034637,GO:0034645,GO:0043170,GO:0044237,GO:0044238,GO:0044249,GO:0044255,GO:0044260,GO:…	-	ko:K02849	ko00540,ko01100,map00540,map01100	M00080	-	-	ko00000,ko00001,ko00002,ko01000,ko01003,ko01005	-	GT9	iAF1260.b3632,iBWG_1329.BWG_3323,iECDH10B_1368.ECDH10B_3814,iJO1366.b3632,iSSON_1240.SSON_3775,iY75_1357.Y75_RS18975	Glyco_transf_9
CHPOJDPL_00681	667121.ET1_22_00210	1.95e-117	352	COG0438@1|root,COG0438@2|Bacteria,1MU9C@1224|Proteobacteria,1S17X@1236|Gammaproteobacteria	1236|Gammaproteobacteria	M	Glycosyltransferase Family 4	-	-	-	-	-	-	-	-	-	-	-	-	Glyco_transf_4,Glycos_transf_1
CHPOJDPL_00682	305900.GV64_06340	1.03e-235	652	COG0438@1|root,COG0438@2|Bacteria,1NE3V@1224|Proteobacteria,1RQE3@1236|Gammaproteobacteria,1XMF4@135619|Oceanospirillales	135619|Oceanospirillales	M	Glycosyl transferases group 1	-	-	-	ko:K02844	ko00540,ko01100,map00540,map01100	M00080	-	-	ko00000,ko00001,ko00002,ko01000,ko01003,ko01005	-	GT4	-	Glyco_transf_4,Glycos_transf_1
CHPOJDPL_00683	305900.GV64_06335	7.14e-159	448	COG1216@1|root,COG1216@2|Bacteria,1QU2Q@1224|Proteobacteria,1T1NF@1236|Gammaproteobacteria,1XRSY@135619|Oceanospirillales	135619|Oceanospirillales	S	Glycosyl transferase family 2	-	-	-	-	-	-	-	-	-	-	-	-	Glycos_transf_2
CHPOJDPL_00684	305900.GV64_06330	4.49e-297	813	COG1004@1|root,COG1004@2|Bacteria,1MW5U@1224|Proteobacteria,1RMVW@1236|Gammaproteobacteria,1XI8P@135619|Oceanospirillales	135619|Oceanospirillales	M	Belongs to the UDP-glucose GDP-mannose dehydrogenase family	-	-	1.1.1.22	ko:K00012	ko00040,ko00053,ko00520,ko01100,map00040,map00053,map00520,map01100	M00014,M00129,M00361,M00362	R00286	RC00291	ko00000,ko00001,ko00002,ko01000	-	-	-	UDPG_MGDP_dh,UDPG_MGDP_dh_C,UDPG_MGDP_dh_N
CHPOJDPL_00685	305900.GV64_06325	2.23e-232	640	COG0451@1|root,COG0451@2|Bacteria,1MU7J@1224|Proteobacteria,1RPTA@1236|Gammaproteobacteria,1XIBG@135619|Oceanospirillales	135619|Oceanospirillales	M	Polysaccharide biosynthesis protein	-	-	5.1.3.6	ko:K08679	ko00520,ko01100,map00520,map01100	-	R01385	RC00289	ko00000,ko00001,ko01000	-	-	-	Epimerase,GDP_Man_Dehyd
CHPOJDPL_00686	305900.GV64_06315	4.5e-201	562	COG3138@1|root,COG3138@2|Bacteria,1MWHC@1224|Proteobacteria,1RMXG@1236|Gammaproteobacteria,1XHNI@135619|Oceanospirillales	135619|Oceanospirillales	E	arginine N-succinyltransferase	-	-	2.3.1.109	ko:K00673	ko00330,ko01100,map00330,map01100	-	R00832	RC00004,RC00064	ko00000,ko00001,ko01000	-	-	-	AstA
CHPOJDPL_00688	305900.GV64_06310	8.48e-297	816	COG1012@1|root,COG1012@2|Bacteria,1MV2I@1224|Proteobacteria,1RPQW@1236|Gammaproteobacteria,1XHCT@135619|Oceanospirillales	135619|Oceanospirillales	C	Catalyzes the NAD-dependent reduction of succinylglutamate semialdehyde into succinylglutamate	astD	-	1.2.1.71	ko:K06447	ko00330,ko01100,map00330,map01100	-	R05049	RC00080	ko00000,ko00001,ko01000	-	-	-	Aldedh
CHPOJDPL_00689	305900.GV64_06305	3.7e-246	684	COG3724@1|root,COG3724@2|Bacteria,1MUJV@1224|Proteobacteria,1RNSS@1236|Gammaproteobacteria,1XH87@135619|Oceanospirillales	135619|Oceanospirillales	E	Catalyzes the hydrolysis of N(2)-succinylarginine into N(2)-succinylornithine, ammonia and CO(2)	astB	-	3.5.3.23	ko:K01484	ko00330,ko01100,map00330,map01100	-	R04189	RC00024	ko00000,ko00001,ko01000	-	-	-	AstB
CHPOJDPL_00691	305900.GV64_19090	4.37e-105	307	28H8Z@1|root,2Z7KS@2|Bacteria,1MW9T@1224|Proteobacteria,1RQV1@1236|Gammaproteobacteria,1XKA5@135619|Oceanospirillales	135619|Oceanospirillales	S	Yip1 domain	-	-	-	-	-	-	-	-	-	-	-	-	DUF1282
CHPOJDPL_00692	305900.GV64_19105	1.6e-83	250	COG3091@1|root,COG3091@2|Bacteria,1N07A@1224|Proteobacteria,1S9E8@1236|Gammaproteobacteria,1XKID@135619|Oceanospirillales	135619|Oceanospirillales	S	Belongs to the SprT family	-	-	-	ko:K02742	-	-	-	-	ko00000	-	-	-	SprT-like,Zn_ribbon_SprT
CHPOJDPL_00693	305900.GV64_19110	0	965	COG0514@1|root,COG0514@2|Bacteria,1MVGG@1224|Proteobacteria,1RMPG@1236|Gammaproteobacteria,1XIWM@135619|Oceanospirillales	135619|Oceanospirillales	L	DNA helicase	recQ1	-	3.6.4.12	ko:K03654	ko03018,map03018	-	-	-	ko00000,ko00001,ko01000,ko03400	-	-	-	DEAD,HRDC,HTH_40,Helicase_C,RQC,RecQ_Zn_bind
CHPOJDPL_00694	305900.GV64_19135	2.33e-107	312	COG3318@1|root,COG3318@2|Bacteria,1NA8N@1224|Proteobacteria,1SDYK@1236|Gammaproteobacteria,1XS73@135619|Oceanospirillales	135619|Oceanospirillales	S	Belongs to the UPF0149 family	-	-	-	ko:K07039	-	-	-	-	ko00000	-	-	-	UPF0149
CHPOJDPL_00696	305900.GV64_19150	4.53e-49	159	COG0789@1|root,COG0789@2|Bacteria,1RGYB@1224|Proteobacteria,1S6Y1@1236|Gammaproteobacteria,1XK8F@135619|Oceanospirillales	135619|Oceanospirillales	K	Transcriptional	-	-	-	-	-	-	-	-	-	-	-	-	MerR_1
CHPOJDPL_00697	305900.GV64_19155	5e-59	183	COG0776@1|root,COG0776@2|Bacteria,1RH5Z@1224|Proteobacteria,1S61Z@1236|Gammaproteobacteria,1XK6Z@135619|Oceanospirillales	135619|Oceanospirillales	K	This protein is one of the two subunits of integration host factor, a specific DNA-binding protein that functions in genetic recombination as well as in transcriptional and translational control	himA	-	-	ko:K04764	-	-	-	-	ko00000,ko03032,ko03036,ko03400	-	-	-	Bac_DNA_binding
CHPOJDPL_00698	305900.GV64_19160	0	1276	COG0072@1|root,COG0072@2|Bacteria,1MWKS@1224|Proteobacteria,1RMIH@1236|Gammaproteobacteria,1XHN9@135619|Oceanospirillales	135619|Oceanospirillales	J	Belongs to the phenylalanyl-tRNA synthetase beta subunit family. Type 1 subfamily	pheT	-	6.1.1.20	ko:K01890	ko00970,map00970	M00359,M00360	R03660	RC00055,RC00523	ko00000,ko00001,ko00002,ko01000,ko01007,ko03016	-	-	-	B3_4,B5,FDX-ACB,tRNA_bind
CHPOJDPL_00699	305900.GV64_19165	2.48e-231	638	COG0016@1|root,COG0016@2|Bacteria,1MVD7@1224|Proteobacteria,1RN22@1236|Gammaproteobacteria,1XHW3@135619|Oceanospirillales	135619|Oceanospirillales	J	Belongs to the class-II aminoacyl-tRNA synthetase family. Phe-tRNA synthetase alpha subunit type 1 subfamily	pheS	-	6.1.1.20	ko:K01889	ko00970,map00970	M00359,M00360	R03660	RC00055,RC00523	ko00000,ko00001,ko00002,ko01000,ko01007,ko03016	-	-	-	Phe_tRNA-synt_N,tRNA-synt_2d
CHPOJDPL_00701	411902.CLOBOL_01568	7.33e-101	314	COG0477@1|root,COG2814@2|Bacteria	2|Bacteria	EGP	Major facilitator Superfamily	-	-	-	ko:K08369	-	-	-	-	ko00000,ko02000	2.A.1	-	-	MFS_1,Sugar_tr
CHPOJDPL_00702	1151292.QEW_1075	8.66e-136	405	COG5485@1|root,COG5485@2|Bacteria,1V0DG@1239|Firmicutes,248W9@186801|Clostridia	186801|Clostridia	S	SnoaL-like polyketide cyclase	-	-	-	-	-	-	-	-	-	-	-	-	SnoaL
CHPOJDPL_00704	674977.VMC_05340	6.2e-197	565	COG0591@1|root,COG0591@2|Bacteria,1QUXM@1224|Proteobacteria,1T251@1236|Gammaproteobacteria,1XUS1@135623|Vibrionales	135623|Vibrionales	E	Belongs to the sodium solute symporter (SSF) (TC 2.A.21) family	-	-	-	ko:K03307	-	-	-	-	ko00000	2.A.21	-	-	SSF
CHPOJDPL_00705	305900.GV64_19200	1.78e-116	338	COG2840@1|root,COG2840@2|Bacteria,1RH34@1224|Proteobacteria,1S6B5@1236|Gammaproteobacteria,1XK3Q@135619|Oceanospirillales	135619|Oceanospirillales	S	protein conserved in bacteria	-	-	-	-	-	-	-	-	-	-	-	-	Smr
CHPOJDPL_00706	305900.GV64_19315	8.77e-317	866	COG1027@1|root,COG1027@2|Bacteria,1R9JY@1224|Proteobacteria,1RP5Z@1236|Gammaproteobacteria,1XHT5@135619|Oceanospirillales	135619|Oceanospirillales	E	Catalyzes the formation of fumarate from aspartate	aspA	-	4.3.1.1	ko:K01744	ko00250,ko01100,map00250,map01100	-	R00490	RC00316,RC02799	ko00000,ko00001,ko01000	-	-	-	FumaraseC_C,Lyase_1
CHPOJDPL_00709	1027273.GZ77_15620	2.41e-142	402	COG4566@1|root,COG4566@2|Bacteria,1N6WR@1224|Proteobacteria,1S0TV@1236|Gammaproteobacteria,1XJ7K@135619|Oceanospirillales	135619|Oceanospirillales	T	helix_turn_helix, Lux Regulon	-	-	-	-	-	-	-	-	-	-	-	-	GerE,Response_reg
CHPOJDPL_00710	305900.GV64_19325	1.78e-37	129	COG4566@1|root,COG4566@2|Bacteria	2|Bacteria	T	phosphorelay signal transduction system	fixJ1	-	-	-	-	-	-	-	-	-	-	-	GerE,Response_reg
CHPOJDPL_00711	305900.GV64_19330	5.07e-253	703	COG2925@1|root,COG2925@2|Bacteria,1MV0U@1224|Proteobacteria,1RM85@1236|Gammaproteobacteria,1XHYI@135619|Oceanospirillales	135619|Oceanospirillales	L	Exonucleolytic cleavage in the 3'- to 5'-direction to yield nucleoside 5'-phosphates	sbcB	-	3.1.11.1	ko:K01141	ko03430,map03430	-	-	-	ko00000,ko00001,ko01000,ko03400	-	-	-	Exonuc_X-T_C,RNase_T
CHPOJDPL_00714	305900.GV64_11870	2.97e-286	783	COG2871@1|root,COG2871@2|Bacteria,1QTUV@1224|Proteobacteria,1RPG5@1236|Gammaproteobacteria,1XI4A@135619|Oceanospirillales	135619|Oceanospirillales	C	NQR complex catalyzes the reduction of ubiquinone-1 to ubiquinol by two successive reactions, coupled with the transport of Na( ) ions from the cytoplasm to the periplasm. The first step is catalyzed by NqrF, which accepts electrons from NADH and reduces ubiquinone-1 to ubisemiquinone by a one-electron transfer pathway	nqrF	-	1.6.5.8	ko:K00351	-	-	-	-	ko00000,ko01000	-	-	-	FAD_binding_6,Fer2,NAD_binding_1
CHPOJDPL_00715	305900.GV64_11865	1.14e-121	349	COG2209@1|root,COG2209@2|Bacteria,1R33S@1224|Proteobacteria,1RMWV@1236|Gammaproteobacteria,1XIB2@135619|Oceanospirillales	135619|Oceanospirillales	C	NQR complex catalyzes the reduction of ubiquinone-1 to ubiquinol by two successive reactions, coupled with the transport of Na( ) ions from the cytoplasm to the periplasm. NqrA to NqrE are probably involved in the second step, the conversion of ubisemiquinone to ubiquinol	nqrE	-	1.6.5.8	ko:K00350	-	-	-	-	ko00000,ko01000	-	-	-	Rnf-Nqr
CHPOJDPL_00716	305900.GV64_11860	8.55e-142	402	COG1347@1|root,COG1347@2|Bacteria,1MUZR@1224|Proteobacteria,1RNFE@1236|Gammaproteobacteria,1XHE7@135619|Oceanospirillales	135619|Oceanospirillales	C	NQR complex catalyzes the reduction of ubiquinone-1 to ubiquinol by two successive reactions, coupled with the transport of Na( ) ions from the cytoplasm to the periplasm. NqrA to NqrE are probably involved in the second step, the conversion of ubisemiquinone to ubiquinol	nqrD	-	1.6.5.8	ko:K00349	-	-	-	-	ko00000,ko01000	-	-	-	Rnf-Nqr
CHPOJDPL_00717	305900.GV64_11855	6.58e-163	459	COG2869@1|root,COG2869@2|Bacteria,1MVDI@1224|Proteobacteria,1RR85@1236|Gammaproteobacteria,1XH23@135619|Oceanospirillales	135619|Oceanospirillales	C	NQR complex catalyzes the reduction of ubiquinone-1 to ubiquinol by two successive reactions, coupled with the transport of Na( ) ions from the cytoplasm to the periplasm. NqrA to NqrE are probably involved in the second step, the conversion of ubisemiquinone to ubiquinol	nqrC	-	1.6.5.8	ko:K00348	-	-	-	-	ko00000,ko01000	-	-	-	FMN_bind
CHPOJDPL_00718	305900.GV64_11850	5.62e-268	735	COG1805@1|root,COG1805@2|Bacteria,1QTUU@1224|Proteobacteria,1RMGH@1236|Gammaproteobacteria,1XHY2@135619|Oceanospirillales	135619|Oceanospirillales	C	NQR complex catalyzes the reduction of ubiquinone-1 to ubiquinol by two successive reactions, coupled with the transport of Na( ) ions from the cytoplasm to the periplasm. NqrA to NqrE are probably involved in the second step, the conversion of ubisemiquinone to ubiquinol	nqrB	-	1.6.5.8	ko:K00347	-	-	-	-	ko00000,ko01000	-	-	-	NQR2_RnfD_RnfE
CHPOJDPL_00719	305900.GV64_11845	5.42e-294	805	COG1726@1|root,COG1726@2|Bacteria,1MU36@1224|Proteobacteria,1RPU1@1236|Gammaproteobacteria,1XHYX@135619|Oceanospirillales	135619|Oceanospirillales	C	NQR complex catalyzes the reduction of ubiquinone-1 to ubiquinol by two successive reactions, coupled with the transport of Na( ) ions from the cytoplasm to the periplasm. NqrA to NqrE are probably involved in the second step, the conversion of ubisemiquinone to ubiquinol	nqrA	-	1.6.5.8	ko:K00346	-	-	-	-	ko00000,ko01000	-	-	-	NQRA,NQRA_SLBB
CHPOJDPL_00720	305900.GV64_11840	1.61e-147	419	COG0084@1|root,COG0084@2|Bacteria,1MUC0@1224|Proteobacteria,1RP6E@1236|Gammaproteobacteria,1XH4I@135619|Oceanospirillales	135619|Oceanospirillales	L	TatD family	tatD	-	-	ko:K03424	-	-	-	-	ko00000,ko01000	-	-	-	TatD_DNase
CHPOJDPL_00721	305900.GV64_11835	4.75e-64	196	COG3215@1|root,COG3215@2|Bacteria,1RGWZ@1224|Proteobacteria,1S4YE@1236|Gammaproteobacteria,1XKB7@135619|Oceanospirillales	135619|Oceanospirillales	NU	Pilus assembly protein PilZ	pilZ	-	-	ko:K02676	-	-	-	-	ko00000,ko02035,ko02044	-	-	-	PilZ
CHPOJDPL_00722	305900.GV64_11830	2.31e-170	483	COG0470@1|root,COG0470@2|Bacteria,1MY1W@1224|Proteobacteria,1RNYA@1236|Gammaproteobacteria,1XIFW@135619|Oceanospirillales	135619|Oceanospirillales	L	DNA polymerase III subunit delta	holB	-	2.7.7.7	ko:K02341	ko00230,ko00240,ko01100,ko03030,ko03430,ko03440,map00230,map00240,map01100,map03030,map03430,map03440	M00260	R00375,R00376,R00377,R00378	RC02795	ko00000,ko00001,ko00002,ko01000,ko03032,ko03400	-	-	-	DNA_pol3_delta2,DNApol3-delta_C
CHPOJDPL_00723	305900.GV64_11825	3.09e-119	344	COG0125@1|root,COG0125@2|Bacteria,1MV9C@1224|Proteobacteria,1S26C@1236|Gammaproteobacteria,1XJCZ@135619|Oceanospirillales	135619|Oceanospirillales	F	Phosphorylation of dTMP to form dTDP in both de novo and salvage pathways of dTTP synthesis	tmk	-	2.7.4.9	ko:K00943	ko00240,ko01100,map00240,map01100	M00053	R02094,R02098	RC00002	ko00000,ko00001,ko00002,ko01000	-	-	-	Thymidylate_kin
CHPOJDPL_00724	305900.GV64_11820	2.27e-166	474	COG1559@1|root,COG1559@2|Bacteria,1MUQF@1224|Proteobacteria,1RMWD@1236|Gammaproteobacteria,1XH57@135619|Oceanospirillales	135619|Oceanospirillales	S	Functions as a peptidoglycan terminase that cleaves nascent peptidoglycan strands endolytically to terminate their elongation	mltG	-	-	ko:K07082	-	-	-	-	ko00000	-	-	-	YceG
CHPOJDPL_00725	305900.GV64_11815	6.5e-134	386	COG0115@1|root,COG0115@2|Bacteria,1MZAK@1224|Proteobacteria,1RPPG@1236|Gammaproteobacteria,1XK0U@135619|Oceanospirillales	135619|Oceanospirillales	EH	Branched-chain amino acid aminotransferase 4-amino-4-deoxychorismate lyase	pabC	-	4.1.3.38	ko:K02619	ko00790,map00790	-	R05553	RC01843,RC02148	ko00000,ko00001,ko01000	-	-	-	Aminotran_4
CHPOJDPL_00726	305900.GV64_11810	1.28e-235	655	COG0304@1|root,COG0304@2|Bacteria,1MU1X@1224|Proteobacteria,1RMDE@1236|Gammaproteobacteria,1XHKS@135619|Oceanospirillales	135619|Oceanospirillales	I	Catalyzes the condensation reaction of fatty acid synthesis by the addition to an acyl acceptor of two carbons from malonyl-ACP	fabF	-	2.3.1.179	ko:K09458	ko00061,ko00780,ko01100,ko01212,map00061,map00780,map01100,map01212	M00083,M00572	R04355,R04726,R04952,R04957,R04960,R04963,R04968,R07762,R10115,R10119	RC00039,RC02728,RC02729,RC02888	ko00000,ko00001,ko00002,ko01000,ko01004	-	-	-	Ketoacyl-synt_C,ketoacyl-synt
CHPOJDPL_00727	305900.GV64_11800	1.15e-43	142	COG0236@1|root,COG0236@2|Bacteria,1MZ4P@1224|Proteobacteria,1S8X4@1236|Gammaproteobacteria,1XKH8@135619|Oceanospirillales	135619|Oceanospirillales	IQ	Carrier of the growing fatty acid chain in fatty acid biosynthesis	acpP	-	-	ko:K02078	-	-	-	-	ko00000,ko00001	-	-	-	PP-binding
CHPOJDPL_00728	305900.GV64_11795	1.64e-136	391	COG1028@1|root,COG1028@2|Bacteria,1MU6X@1224|Proteobacteria,1RMBB@1236|Gammaproteobacteria,1XHUP@135619|Oceanospirillales	135619|Oceanospirillales	IQ	Catalyzes the first of the two reduction steps in the elongation cycle of fatty acid synthesis	fabG	-	1.1.1.100	ko:K00059	ko00061,ko00333,ko00780,ko01040,ko01100,ko01130,ko01212,map00061,map00333,map00780,map01040,map01100,map01130,map01212	M00083,M00572	R04533,R04534,R04536,R04543,R04566,R04953,R04964,R07759,R07763,R10116,R10120,R11671	RC00029,RC00117	ko00000,ko00001,ko00002,ko01000,ko01004	-	-	-	adh_short_C2
CHPOJDPL_00729	305900.GV64_11790	6.13e-127	372	COG0331@1|root,COG0331@2|Bacteria,1MV6N@1224|Proteobacteria,1RNH3@1236|Gammaproteobacteria,1XII5@135619|Oceanospirillales	135619|Oceanospirillales	I	malonyl CoA-acyl carrier protein transacylase	fabD	-	2.3.1.39	ko:K00645	ko00061,ko00333,ko01100,ko01130,ko01212,map00061,map00333,map01100,map01130,map01212	M00082	R01626,R11671	RC00004,RC00039,RC02727	ko00000,ko00001,ko00002,ko01000,ko01004	-	-	-	Acyl_transf_1
CHPOJDPL_00730	305900.GV64_20930	2.34e-17	97.4	2DE8Q@1|root,2ZKZK@2|Bacteria	2|Bacteria	-	-	-	-	-	-	-	-	-	-	-	-	-	-	-
CHPOJDPL_00733	305900.GV64_03700	0	1145	COG0398@1|root,COG1249@1|root,COG0398@2|Bacteria,COG1249@2|Bacteria,1MU2U@1224|Proteobacteria,1RQTU@1236|Gammaproteobacteria,1XHNV@135619|Oceanospirillales	135619|Oceanospirillales	C	Belongs to the class-I pyridine nucleotide-disulfide oxidoreductase family	-	-	-	-	-	-	-	-	-	-	-	-	Pyr_redox_2,Pyr_redox_dim,SNARE_assoc
CHPOJDPL_00734	305900.GV64_03690	6.17e-203	566	COG0113@1|root,COG0113@2|Bacteria,1MWMW@1224|Proteobacteria,1RP6Q@1236|Gammaproteobacteria,1XI8U@135619|Oceanospirillales	135619|Oceanospirillales	H	Belongs to the ALAD family	hemB	-	4.2.1.24	ko:K01698	ko00860,ko01100,ko01110,ko01120,map00860,map01100,map01110,map01120	M00121	R00036	RC00918,RC01781	ko00000,ko00001,ko00002,ko01000,ko04147	-	-	-	ALAD
CHPOJDPL_00736	305900.GV64_03685	0	1325	COG0855@1|root,COG0855@2|Bacteria,1MUM3@1224|Proteobacteria,1RNRX@1236|Gammaproteobacteria,1XHXZ@135619|Oceanospirillales	135619|Oceanospirillales	H	Catalyzes the reversible transfer of the terminal phosphate of ATP to form a long-chain polyphosphate (polyP)	ppk	-	2.7.4.1	ko:K00937	ko00190,ko03018,map00190,map03018	-	-	-	ko00000,ko00001,ko01000,ko03019	-	-	-	PP_kinase,PP_kinase_C,PP_kinase_N
CHPOJDPL_00737	305900.GV64_03680	3.37e-128	371	COG0388@1|root,COG0388@2|Bacteria,1MUUB@1224|Proteobacteria,1RNVZ@1236|Gammaproteobacteria,1XJHT@135619|Oceanospirillales	135619|Oceanospirillales	S	Carbon-nitrogen hydrolase	-	-	3.5.5.1	ko:K01501,ko:K11206	ko00380,ko00460,ko00627,ko00643,ko00910,ko01120,map00380,map00460,map00627,map00643,map00910,map01120	-	R00540,R01887,R03093,R03542,R05591,R07855	RC00315,RC00325,RC00617,RC00959,RC02811	ko00000,ko00001,ko01000	-	-	-	CN_hydrolase
CHPOJDPL_00739	305900.GV64_03650	0	1314	COG3605@1|root,COG3605@2|Bacteria,1QTTV@1224|Proteobacteria,1T1H2@1236|Gammaproteobacteria,1XHCB@135619|Oceanospirillales	135619|Oceanospirillales	T	Belongs to the PEP-utilizing enzyme family	ptsP	-	2.7.3.9	ko:K08484	ko02060,map02060	-	-	-	ko00000,ko00001,ko01000,ko02000	-	-	-	GAF,GAF_2,PEP-utilisers_N,PEP-utilizers,PEP-utilizers_C
CHPOJDPL_00741	305900.GV64_03645	1.48e-120	343	COG0494@1|root,COG0494@2|Bacteria,1RDGJ@1224|Proteobacteria,1S3PQ@1236|Gammaproteobacteria,1XIY0@135619|Oceanospirillales	135619|Oceanospirillales	L	Accelerates the degradation of transcripts by removing pyrophosphate from the 5'-end of triphosphorylated RNA, leading to a more labile monophosphorylated state that can stimulate subsequent ribonuclease cleavage	nudH	-	-	ko:K08311	ko03018,map03018	-	R10816	RC00002	ko00000,ko00001,ko01000,ko03019	-	-	-	NUDIX
CHPOJDPL_00743	305900.GV64_03605	9.97e-102	301	COG3023@1|root,COG3023@2|Bacteria,1RDHU@1224|Proteobacteria,1RMDN@1236|Gammaproteobacteria,1XRK7@135619|Oceanospirillales	135619|Oceanospirillales	V	Ami_2	-	-	-	-	-	-	-	-	-	-	-	-	Amidase_2,PG_binding_1
CHPOJDPL_00748	305900.GV64_01255	6.8e-142	402	COG0288@1|root,COG0288@2|Bacteria,1NGFN@1224|Proteobacteria,1RSY6@1236|Gammaproteobacteria,1XJD9@135619|Oceanospirillales	135619|Oceanospirillales	P	Reversible hydration of carbon dioxide	yadF	-	4.2.1.1	ko:K01673	ko00910,map00910	-	R00132,R10092	RC02807	ko00000,ko00001,ko01000	-	-	-	Pro_CA
CHPOJDPL_00749	672.VV93_v1c42390	8.88e-205	577	COG0814@1|root,COG0814@2|Bacteria,1MWGI@1224|Proteobacteria,1RMME@1236|Gammaproteobacteria,1XTGR@135623|Vibrionales	135623|Vibrionales	U	COG0814 Amino acid permeases	mtr	-	-	ko:K03835	-	-	-	-	ko00000,ko02000	2.A.42.1.2	-	-	Trp_Tyr_perm
CHPOJDPL_00750	1219080.VEZ01S_18_00040	9.22e-46	165	COG3033@1|root,COG3033@2|Bacteria,1NG5U@1224|Proteobacteria,1RS6E@1236|Gammaproteobacteria,1XSXT@135623|Vibrionales	135623|Vibrionales	H	Belongs to the beta-eliminating lyase family	tnaA	GO:0003674,GO:0003824,GO:0006082,GO:0006520,GO:0006568,GO:0006569,GO:0006576,GO:0006586,GO:0006725,GO:0006807,GO:0008150,GO:0008152,GO:0009034,GO:0009056,GO:0009063,GO:0009072,GO:0009074,GO:0009308,GO:0009310,GO:0009987,GO:0016054,GO:0016829,GO:0016830,GO:0019439,GO:0019752,GO:0034641,GO:0042402,GO:0042430,GO:0042436,GO:0043436,GO:0044106,GO:0044237,GO:0044238,GO:0044248,GO:0044270,GO:0044281,GO:…	4.1.99.1	ko:K01667	ko00380,map00380	-	R00673	RC00209,RC00355	ko00000,ko00001,ko01000	-	-	-	Beta_elim_lyase
CHPOJDPL_00751	7668.SPU_004772-tr	4.69e-56	207	COG0507@1|root,KOG0987@2759|Eukaryota,39RYU@33154|Opisthokonta,3BK87@33208|Metazoa,3D4JP@33213|Bilateria	33208|Metazoa	L	Belongs to the helicase family	-	-	3.6.4.12	ko:K15255	-	-	-	-	ko00000,ko01000,ko03029,ko03032	-	-	-	Helitron_like_N,Herpes_Helicase,Herpes_teg_N,PIF1
CHPOJDPL_00753	1137799.GZ78_22590	0	1039	COG1166@1|root,COG1166@2|Bacteria,1MU80@1224|Proteobacteria,1RP2J@1236|Gammaproteobacteria,1XHHF@135619|Oceanospirillales	135619|Oceanospirillales	H	Catalyzes the biosynthesis of agmatine from arginine	speA	-	4.1.1.19	ko:K01585	ko00330,ko01100,map00330,map01100	M00133	R00566	RC00299	ko00000,ko00001,ko00002,ko01000	-	-	-	Orn_Arg_deC_N
CHPOJDPL_00754	1137799.GZ78_22580	4.16e-169	478	COG0010@1|root,COG0010@2|Bacteria,1MVFH@1224|Proteobacteria,1RMH5@1236|Gammaproteobacteria,1XHZF@135619|Oceanospirillales	135619|Oceanospirillales	E	Belongs to the arginase family	-	-	3.5.3.11	ko:K01480	ko00330,ko01100,map00330,map01100	M00133	R01157	RC00024,RC00329	ko00000,ko00001,ko00002,ko01000	-	-	-	Arginase
CHPOJDPL_00755	1027273.GZ77_24505	4.13e-232	644	COG0192@1|root,COG0192@2|Bacteria,1MUFQ@1224|Proteobacteria,1RNV6@1236|Gammaproteobacteria,1XHEZ@135619|Oceanospirillales	135619|Oceanospirillales	H	Catalyzes the formation of S-adenosylmethionine (AdoMet) from methionine and ATP. The overall synthetic reaction is composed of two sequential steps, AdoMet formation and the subsequent tripolyphosphate hydrolysis which occurs prior to release of AdoMet from the enzyme	metK	-	2.5.1.6	ko:K00789	ko00270,ko01100,ko01110,ko01230,map00270,map01100,map01110,map01230	M00034,M00035,M00368,M00609	R00177,R04771	RC00021,RC01211	ko00000,ko00001,ko00002,ko01000	-	-	-	S-AdoMet_synt_C,S-AdoMet_synt_M,S-AdoMet_synt_N
CHPOJDPL_00757	1137799.GZ78_07135	2.5e-94	291	COG3274@1|root,COG3274@2|Bacteria,1MUJ6@1224|Proteobacteria,1S09B@1236|Gammaproteobacteria	1236|Gammaproteobacteria	S	protein conserved in bacteria	-	-	-	-	-	-	-	-	-	-	-	-	Acyl_transf_3
CHPOJDPL_00758	349521.HCH_01257	7.5e-44	149	COG2606@1|root,COG2606@2|Bacteria,1N10Y@1224|Proteobacteria,1SAQE@1236|Gammaproteobacteria,1XKKS@135619|Oceanospirillales	135619|Oceanospirillales	S	Aminoacyl-tRNA editing domain	-	-	-	ko:K19055	-	-	-	-	ko00000,ko01000,ko03016	-	-	-	tRNA_edit
CHPOJDPL_00759	305900.GV64_09750	3.92e-147	424	COG1357@1|root,COG1357@2|Bacteria,1MWKD@1224|Proteobacteria,1RY8C@1236|Gammaproteobacteria,1XNMU@135619|Oceanospirillales	135619|Oceanospirillales	S	Ion channel	-	-	-	-	-	-	-	-	-	-	-	-	Ion_trans_2,Pentapeptide
CHPOJDPL_00760	1137799.GZ78_06660	2.06e-53	170	COG1393@1|root,COG1393@2|Bacteria,1MZ6S@1224|Proteobacteria,1S8TR@1236|Gammaproteobacteria,1XKRS@135619|Oceanospirillales	135619|Oceanospirillales	P	Belongs to the ArsC family	-	-	1.20.4.1	ko:K00537	-	-	-	-	ko00000,ko01000	-	-	-	ArsC,Glutaredoxin
CHPOJDPL_00761	305900.GV64_09730	3.87e-209	582	COG2171@1|root,COG2171@2|Bacteria,1MYKK@1224|Proteobacteria,1RM8X@1236|Gammaproteobacteria,1XI70@135619|Oceanospirillales	135619|Oceanospirillales	E	Catalyzes the conversion of the cyclic tetrahydrodipicolinate (THDP) into the acyclic N-succinyl-L-2- amino-6-oxopimelate using succinyl-CoA	dapD	-	2.3.1.117	ko:K00674	ko00300,ko01100,ko01120,ko01230,map00300,map01100,map01120,map01230	M00016	R04365	RC00004,RC01136	ko00000,ko00001,ko00002,ko01000	-	-	-	Hexapep_2,THDPS_M,THDPS_N
CHPOJDPL_00769	305900.GV64_21650	1.45e-87	268	COG1349@1|root,COG1349@2|Bacteria,1MUJG@1224|Proteobacteria,1RPS0@1236|Gammaproteobacteria,1XIJ3@135619|Oceanospirillales	1236|Gammaproteobacteria	K	Represses the glpD, glpFK, glpTQ, and glpACB operons involved in glycerol-3-phosphate metabolism	-	-	-	-	-	-	-	-	-	-	-	-	DeoRC,HTH_DeoR
CHPOJDPL_00770	701347.Entcl_1240	1.41e-88	273	COG0524@1|root,COG0524@2|Bacteria,1MWX4@1224|Proteobacteria,1RQW6@1236|Gammaproteobacteria	1236|Gammaproteobacteria	G	Phosphorylates 6-deoxy-6-sulfo-D-fructose (SF) to 6- deoxy-6-sulfo-D-fructose 1-phosphate (SFP)	yihV	GO:0003674,GO:0003824,GO:0005575,GO:0005622,GO:0005623,GO:0005737,GO:0005829,GO:0005975,GO:0006066,GO:0006082,GO:0006790,GO:0006793,GO:0006796,GO:0008150,GO:0008152,GO:0009056,GO:0009987,GO:0016054,GO:0016301,GO:0016310,GO:0016740,GO:0016772,GO:0016773,GO:0019200,GO:0019637,GO:0034308,GO:0042180,GO:0044237,GO:0044238,GO:0044248,GO:0044262,GO:0044273,GO:0044281,GO:0044282,GO:0044424,GO:0044444,GO:…	2.7.1.184,2.7.1.3	ko:K00846,ko:K18478	ko00051,ko01100,ko01120,map00051,map01100,map01120	-	R00866,R03819,R10970	RC00002,RC00017,RC00608	ko00000,ko00001,ko01000,ko04147	-	-	-	PfkB,Rieske
CHPOJDPL_00771	1536769.P40081_32850	6.31e-86	266	COG0191@1|root,COG0191@2|Bacteria,1TRS4@1239|Firmicutes,4HFJV@91061|Bacilli,26X96@186822|Paenibacillaceae	91061|Bacilli	G	Fructose-bisphosphate aldolase class-II	-	-	4.1.2.13	ko:K01624	ko00010,ko00030,ko00051,ko00680,ko00710,ko01100,ko01110,ko01120,ko01130,ko01200,ko01230,map00010,map00030,map00051,map00680,map00710,map01100,map01110,map01120,map01130,map01200,map01230	M00001,M00003,M00165,M00167,M00344,M00345	R01068,R01070,R01829,R02568	RC00438,RC00439,RC00603,RC00604	ko00000,ko00001,ko00002,ko01000	-	-	-	F_bP_aldolase
CHPOJDPL_00772	138119.DSY1506	2.37e-250	698	COG3875@1|root,COG3875@2|Bacteria,1TQ1C@1239|Firmicutes,247PH@186801|Clostridia	186801|Clostridia	S	Conserved protein	-	-	-	-	-	-	-	-	-	-	-	-	DUF2088
CHPOJDPL_00773	1499684.CCNP01000021_gene2914	2.15e-75	240	COG0149@1|root,COG0149@2|Bacteria,1UY0I@1239|Firmicutes,248YC@186801|Clostridia,36IS0@31979|Clostridiaceae	186801|Clostridia	G	Triosephosphate isomerase	-	-	5.3.1.1	ko:K01803	ko00010,ko00051,ko00562,ko00710,ko01100,ko01110,ko01120,ko01130,ko01200,ko01230,map00010,map00051,map00562,map00710,map01100,map01110,map01120,map01130,map01200,map01230	M00001,M00002,M00003	R01015	RC00423	ko00000,ko00001,ko00002,ko01000,ko04147	-	-	-	TIM
CHPOJDPL_00774	314230.DSM3645_18861	1.04e-118	350	COG0363@1|root,COG0363@2|Bacteria	2|Bacteria	G	glucosamine-6-phosphate deaminase activity	nagB	GO:0005575,GO:0005622,GO:0005623,GO:0005737,GO:0005829,GO:0044424,GO:0044444,GO:0044464	3.1.1.31,3.5.99.6	ko:K01057,ko:K02564	ko00030,ko00520,ko01100,ko01110,ko01120,ko01130,ko01200,map00030,map00520,map01100,map01110,map01120,map01130,map01200	M00004,M00006,M00008	R00765,R02035	RC00163,RC00537	ko00000,ko00001,ko00002,ko01000	-	-	-	Glucosamine_iso
CHPOJDPL_00775	305900.GV64_24515	0	969	COG0613@1|root,COG0613@2|Bacteria,1QYMM@1224|Proteobacteria	1224|Proteobacteria	S	Protein of unknown function (DUF3604)	-	-	-	-	-	-	-	-	-	-	-	-	DUF3604
CHPOJDPL_00776	305900.GV64_24520	3.06e-176	493	COG3717@1|root,COG3717@2|Bacteria,1MU9D@1224|Proteobacteria,1RPDB@1236|Gammaproteobacteria	1236|Gammaproteobacteria	G	Catalyzes the isomerization of 5-dehydro-4-deoxy-D- glucuronate to 3-deoxy-D-glycero-2,5-hexodiulosonate	kduI	GO:0003674,GO:0003824,GO:0005488,GO:0005515,GO:0005975,GO:0005996,GO:0006063,GO:0006064,GO:0006082,GO:0008150,GO:0008152,GO:0008697,GO:0009056,GO:0009987,GO:0016052,GO:0016054,GO:0016853,GO:0016860,GO:0016861,GO:0019585,GO:0019586,GO:0019698,GO:0019752,GO:0032787,GO:0042802,GO:0042839,GO:0042840,GO:0043167,GO:0043169,GO:0043436,GO:0044237,GO:0044238,GO:0044248,GO:0044281,GO:0044282,GO:0046365,GO:…	5.3.1.17	ko:K01815	ko00040,map00040	-	R04383	RC00541	ko00000,ko00001,ko01000	-	-	-	KduI
CHPOJDPL_00777	305900.GV64_21665	1.63e-159	449	COG1028@1|root,COG1028@2|Bacteria,1MWB6@1224|Proteobacteria,1RMZB@1236|Gammaproteobacteria,1XKC7@135619|Oceanospirillales	135619|Oceanospirillales	IQ	Catalyzes the formation of 3-dehydro-2-deoxy-D-gluconate from 2-deoxy-D-gluconate	kduD	-	1.1.1.127	ko:K00065	ko00040,map00040	-	R01542	RC00089	ko00000,ko00001,ko01000	-	-	-	adh_short,adh_short_C2
CHPOJDPL_00778	305900.GV64_24535	6.76e-114	330	COG0800@1|root,COG0800@2|Bacteria,1MUVJ@1224|Proteobacteria,1RPDF@1236|Gammaproteobacteria,1XJQ5@135619|Oceanospirillales	135619|Oceanospirillales	G	Catalyzes the formation of pyruvate and glyoxylate from 4-hydroxy-2-oxoglutarate	-	-	-	-	-	-	-	-	-	-	-	-	Aldolase
CHPOJDPL_00779	305900.GV64_24530	1.05e-126	371	COG0524@1|root,COG0524@2|Bacteria,1MV6I@1224|Proteobacteria,1RSHQ@1236|Gammaproteobacteria,1XMEY@135619|Oceanospirillales	135619|Oceanospirillales	G	pfkB family carbohydrate kinase	-	-	2.7.1.13,2.7.1.45	ko:K00874,ko:K11441	ko00030,ko01100,ko01120,ko01200,map00030,map01100,map01120,map01200	M00061,M00308,M00631	R01541,R02658	RC00002,RC00017	ko00000,ko00001,ko00002,ko01000	-	-	-	PfkB
CHPOJDPL_00780	550540.Fbal_1516	4.75e-58	192	COG1120@1|root,COG1120@2|Bacteria,1MUNG@1224|Proteobacteria,1RRII@1236|Gammaproteobacteria	1236|Gammaproteobacteria	HP	(ABC) transporter	-	-	3.6.3.34	ko:K02013	ko02010,map02010	M00240	-	-	ko00000,ko00001,ko00002,ko01000,ko02000	3.A.1.14	-	-	ABC_tran
CHPOJDPL_00781	550540.Fbal_1515	4.1e-75	241	COG0609@1|root,COG0609@2|Bacteria,1MV9W@1224|Proteobacteria,1RR9X@1236|Gammaproteobacteria	1236|Gammaproteobacteria	P	Belongs to the binding-protein-dependent transport system permease family. FecCD subfamily	fecD	GO:0003674,GO:0005215,GO:0005575,GO:0005623,GO:0005886,GO:0006810,GO:0008150,GO:0015603,GO:0015688,GO:0016020,GO:0022857,GO:0044464,GO:0051179,GO:0051234,GO:0055085,GO:0071944,GO:1901678	-	ko:K02015	ko02010,map02010	M00240	-	-	ko00000,ko00001,ko00002,ko02000	3.A.1.14	-	iB21_1397.B21_04117,iEC042_1314.EC042_4777,iEC55989_1330.EC55989_4961,iECABU_c1320.ECABU_c49000,iECBD_1354.ECBD_3750,iECB_1328.ECB_04154,iECD_1391.ECD_04154,iECED1_1282.ECED1_5153,iECNA114_1301.ECNA114_2547,iECO26_1355.ECO26_5456,iEcE24377_1341.EcE24377A_4865,iEcolC_1368.EcolC_0740,iUMNK88_1353.UMNK88_5227	FecCD
CHPOJDPL_00782	935866.JAER01000003_gene1252	1.75e-46	166	COG0614@1|root,COG0614@2|Bacteria,2GKZJ@201174|Actinobacteria,4DPXR@85009|Propionibacteriales	201174|Actinobacteria	P	Periplasmic binding protein	-	-	-	ko:K02016	ko02010,map02010	M00240	-	-	ko00000,ko00001,ko00002,ko02000	3.A.1.14	-	-	Peripla_BP_2
CHPOJDPL_00783	1111728.ATYS01000009_gene483	1.43e-70	221	COG1691@1|root,COG1691@2|Bacteria,1REQ7@1224|Proteobacteria,1S4B7@1236|Gammaproteobacteria	1236|Gammaproteobacteria	S	AIR carboxylase	-	-	-	-	-	-	-	-	-	-	-	-	AIRC
CHPOJDPL_00784	1380386.JIAW01000026_gene6943	5.91e-78	244	COG1606@1|root,COG1606@2|Bacteria,2GPA1@201174|Actinobacteria,23BFR@1762|Mycobacteriaceae	201174|Actinobacteria	S	PFAM ExsB family protein	-	-	-	ko:K06864	-	-	-	-	ko00000	-	-	-	Asn_synthase,NAD_synthase,QueC
CHPOJDPL_00785	1111728.ATYS01000009_gene485	3.52e-93	293	COG1641@1|root,COG1641@2|Bacteria,1MUKU@1224|Proteobacteria,1RQMB@1236|Gammaproteobacteria	1236|Gammaproteobacteria	H	Protein of unknown function DUF111	-	-	-	-	-	-	-	-	-	-	-	-	DUF111
CHPOJDPL_00788	305900.GV64_20175	6.91e-237	661	COG0531@1|root,COG0531@2|Bacteria,1MUA2@1224|Proteobacteria,1RRKS@1236|Gammaproteobacteria,1XS4F@135619|Oceanospirillales	135619|Oceanospirillales	E	Amino acid permease	-	-	-	-	-	-	-	-	-	-	-	-	AA_permease_2
CHPOJDPL_00789	305900.GV64_20165	0	1392	COG1982@1|root,COG1982@2|Bacteria,1MWK4@1224|Proteobacteria,1RMVF@1236|Gammaproteobacteria,1XJW1@135619|Oceanospirillales	135619|Oceanospirillales	E	Orn/Lys/Arg decarboxylase, C-terminal domain	-	-	-	-	-	-	-	-	-	-	-	-	OKR_DC_1,OKR_DC_1_C,OKR_DC_1_N
CHPOJDPL_00790	305900.GV64_20150	0	880	COG1156@1|root,COG1156@2|Bacteria,1R4RB@1224|Proteobacteria,1RQ6N@1236|Gammaproteobacteria,1XJ1V@135619|Oceanospirillales	135619|Oceanospirillales	C	the B subunit is part of the catalytic core of the ATP synthase complex	-	-	-	ko:K02118	ko00190,ko01100,map00190,map01100	M00159	-	-	ko00000,ko00001,ko00002	3.A.2.2,3.A.2.3	-	-	ATP-synt_ab,ATP-synt_ab_N
CHPOJDPL_00791	305900.GV64_20145	7.89e-127	363	COG1394@1|root,COG1394@2|Bacteria,1RJCN@1224|Proteobacteria,1S7QV@1236|Gammaproteobacteria,1XK9K@135619|Oceanospirillales	135619|Oceanospirillales	C	subunit D	-	-	-	ko:K02120	ko00190,ko01100,map00190,map01100	M00159	-	-	ko00000,ko00001,ko00002	3.A.2.2,3.A.2.3	-	-	ATP-synt_D
CHPOJDPL_00792	305900.GV64_20140	0	1034	COG1269@1|root,COG1269@2|Bacteria,1QGFB@1224|Proteobacteria,1RY40@1236|Gammaproteobacteria,1XI87@135619|Oceanospirillales	135619|Oceanospirillales	C	Belongs to the V-ATPase 116 kDa subunit family	-	-	-	ko:K02123	ko00190,ko01100,map00190,map01100	M00159	-	-	ko00000,ko00001,ko00002	3.A.2.2,3.A.2.3	-	-	-
CHPOJDPL_00793	305900.GV64_20135	5.7e-89	262	COG0636@1|root,COG0636@2|Bacteria,1RB4B@1224|Proteobacteria,1S2I4@1236|Gammaproteobacteria,1XJFU@135619|Oceanospirillales	135619|Oceanospirillales	C	the K subunit is a nonenzymatic component which binds the dimeric form by interacting with the G and E subunits	-	-	-	ko:K02124	ko00190,ko01100,map00190,map01100	M00159	-	-	ko00000,ko00001,ko00002	3.A.2.2,3.A.2.3	-	-	ATP-synt_C
CHPOJDPL_00794	305900.GV64_20130	2.18e-113	330	COG1390@1|root,COG1390@2|Bacteria,1MYFC@1224|Proteobacteria,1S1YK@1236|Gammaproteobacteria,1XJEY@135619|Oceanospirillales	135619|Oceanospirillales	C	Produces ATP from ADP in the presence of a proton gradient across the membrane	-	-	-	ko:K02121	ko00190,ko01100,map00190,map01100	M00159	-	-	ko00000,ko00001,ko00002	3.A.2.2,3.A.2.3	-	-	-
CHPOJDPL_00796	305900.GV64_20120	0	1038	COG1155@1|root,COG1155@2|Bacteria,1MWRR@1224|Proteobacteria,1RSFG@1236|Gammaproteobacteria,1XI3U@135619|Oceanospirillales	135619|Oceanospirillales	C	Produces ATP from ADP in the presence of a proton gradient across the membrane. The V-type alpha chain is a catalytic subunit	-	-	3.6.3.14,3.6.3.15	ko:K02117	ko00190,ko01100,map00190,map01100	M00159	-	-	ko00000,ko00001,ko00002,ko01000	3.A.2.2,3.A.2.3	-	-	ATP-synt_ab,ATP-synt_ab_N,ATP-synt_ab_Xtn
CHPOJDPL_00797	305900.GV64_20035	1.58e-86	259	COG3945@1|root,COG3945@2|Bacteria,1NE2M@1224|Proteobacteria,1SD78@1236|Gammaproteobacteria	1236|Gammaproteobacteria	S	PFAM Hemerythrin HHE cation binding domain protein	-	-	-	-	-	-	-	-	-	-	-	-	Hemerythrin
CHPOJDPL_00798	305900.GV64_20030	7.86e-291	809	COG0405@1|root,COG0405@2|Bacteria,1MUV6@1224|Proteobacteria,1RMIT@1236|Gammaproteobacteria,1XIJT@135619|Oceanospirillales	135619|Oceanospirillales	M	gamma-glutamyltransferase	ggt	-	2.3.2.2,3.4.19.13	ko:K00681	ko00430,ko00460,ko00480,ko01100,map00430,map00460,map00480,map01100	-	R00494,R01262,R01687,R03867,R03916,R03970,R03971,R04935	RC00064,RC00090,RC00096	ko00000,ko00001,ko01000,ko01002	-	-	-	G_glu_transpept
CHPOJDPL_00802	305900.GV64_20015	2.05e-162	461	COG0119@1|root,COG0119@2|Bacteria,1MUMX@1224|Proteobacteria,1RMUX@1236|Gammaproteobacteria,1XHUR@135619|Oceanospirillales	135619|Oceanospirillales	E	Catalyzes the formation of acetoacetate and acetyl-CoA from 3-hydroxy-3-methylglutaryl-CoA	hmgL	-	4.1.3.4	ko:K01640	ko00072,ko00280,ko00281,ko00650,ko01100,ko04146,map00072,map00280,map00281,map00650,map01100,map04146	M00036,M00088	R01360,R08090	RC00502,RC00503,RC01118,RC01946	ko00000,ko00001,ko00002,ko01000	-	-	-	HMGL-like
CHPOJDPL_00803	1027273.GZ77_03000	6.84e-86	265	COG2208@1|root,COG3437@1|root,COG2208@2|Bacteria,COG3437@2|Bacteria,1N4K5@1224|Proteobacteria,1RNYP@1236|Gammaproteobacteria	1236|Gammaproteobacteria	T	response regulator	-	-	3.1.3.3	ko:K07315	-	-	-	-	ko00000,ko01000,ko03021	-	-	-	HATPase_c_2,Response_reg,SpoIIE
CHPOJDPL_00804	1279017.AQYJ01000025_gene736	2.86e-65	217	COG0668@1|root,COG0668@2|Bacteria,1MXD2@1224|Proteobacteria,1RNUB@1236|Gammaproteobacteria,464I7@72275|Alteromonadaceae	1236|Gammaproteobacteria	M	COG0668 Small-conductance mechanosensitive channel	ynaI	GO:0003674,GO:0005488,GO:0005515,GO:0005575,GO:0005623,GO:0005886,GO:0016020,GO:0042802,GO:0044464,GO:0071944	-	ko:K16052	-	-	-	-	ko00000,ko02000	1.A.23.4	-	-	MS_channel
CHPOJDPL_00805	305900.GV64_14755	5.8e-185	523	COG0668@1|root,COG0668@2|Bacteria,1MXD2@1224|Proteobacteria,1RNUB@1236|Gammaproteobacteria,1XH2C@135619|Oceanospirillales	135619|Oceanospirillales	M	mechanosensitive ion channel	-	-	-	ko:K16052	-	-	-	-	ko00000,ko02000	1.A.23.4	-	-	MS_channel
CHPOJDPL_00806	305900.GV64_14760	1.25e-144	418	COG1472@1|root,COG1472@2|Bacteria,1MVAJ@1224|Proteobacteria,1RMQF@1236|Gammaproteobacteria,1XH2N@135619|Oceanospirillales	135619|Oceanospirillales	G	Plays a role in peptidoglycan recycling by cleaving the terminal beta-1,4-linked N-acetylglucosamine (GlcNAc) from peptide-linked peptidoglycan fragments, giving rise to free GlcNAc, anhydro-N-acetylmuramic acid and anhydro-N-acetylmuramic acid-linked peptides	nagZ	-	3.2.1.52	ko:K01207	ko00520,ko00531,ko01100,ko01501,map00520,map00531,map01100,map01501	M00628	R00022,R05963,R07809,R07810,R10831	RC00049	ko00000,ko00001,ko00002,ko01000	-	-	-	Glyco_hydro_3
CHPOJDPL_00807	305900.GV64_14765	2.09e-78	236	COG1376@1|root,COG1376@2|Bacteria,1RHBG@1224|Proteobacteria,1S6DY@1236|Gammaproteobacteria,1XJY3@135619|Oceanospirillales	135619|Oceanospirillales	S	protein conserved in bacteria	-	-	-	-	-	-	-	-	-	-	-	-	YkuD
CHPOJDPL_00808	305900.GV64_14770	3.58e-57	184	COG1309@1|root,COG1309@2|Bacteria,1RDIM@1224|Proteobacteria,1S4DI@1236|Gammaproteobacteria,1XJJB@135619|Oceanospirillales	135619|Oceanospirillales	K	transcriptional regulator	-	-	-	-	-	-	-	-	-	-	-	-	TetR_N
CHPOJDPL_00809	305900.GV64_14775	4.33e-110	320	COG1974@1|root,COG1974@2|Bacteria,1MW80@1224|Proteobacteria,1RMXF@1236|Gammaproteobacteria,1XJ8P@135619|Oceanospirillales	135619|Oceanospirillales	K	Represses a number of genes involved in the response to DNA damage (SOS response), including recA and lexA. In the presence of single-stranded DNA, RecA interacts with LexA causing an autocatalytic cleavage which disrupts the DNA-binding part of LexA, leading to derepression of the SOS regulon and eventually DNA repair	lexA	-	3.4.21.88	ko:K01356	-	M00729	-	-	ko00000,ko00002,ko01000,ko01002,ko03400	-	-	-	LexA_DNA_bind,Peptidase_S24
CHPOJDPL_00810	1027273.GZ77_02975	7.74e-35	125	COG5404@1|root,COG5404@2|Bacteria,1RD22@1224|Proteobacteria,1SC46@1236|Gammaproteobacteria	1236|Gammaproteobacteria	D	Component of the SOS system and an inhibitor of cell division. Accumulation of SulA causes rapid cessation of cell division and the appearance of long, non-septate filaments. In the presence of GTP, binds a polymerization-competent form of FtsZ in a 1 1 ratio, thus inhibiting FtsZ polymerization and therefore preventing it from participating in the assembly of the Z ring. This mechanism prevents …	-	-	-	ko:K13053	-	-	-	-	ko00000,ko03036	-	-	-	SulA
CHPOJDPL_00811	305900.GV64_14785	1.32e-39	132	2BGFY@1|root,32ADV@2|Bacteria,1QF2W@1224|Proteobacteria,1SX06@1236|Gammaproteobacteria,1XMM9@135619|Oceanospirillales	135619|Oceanospirillales	-	-	-	-	-	-	-	-	-	-	-	-	-	-	-
CHPOJDPL_00812	305900.GV64_14795	0	1560	COG0550@1|root,COG0550@2|Bacteria,1MUFZ@1224|Proteobacteria,1RNZ2@1236|Gammaproteobacteria,1XIHW@135619|Oceanospirillales	135619|Oceanospirillales	L	Releases the supercoiling and torsional tension of DNA, which is introduced during the DNA replication and transcription, by transiently cleaving and rejoining one strand of the DNA duplex. Introduces a single-strand break via transesterification at a target site in duplex DNA. The scissile phosphodiester is attacked by the catalytic tyrosine of the enzyme, resulting in the formation of a DNA-(5'…	topA	-	5.99.1.2	ko:K03168	-	-	-	-	ko00000,ko01000,ko03032,ko03400	-	-	-	Topo_Zn_Ribbon,Topoisom_bac,Toprim,zf-C4_Topoisom
CHPOJDPL_00815	118166.JH976537_gene1381	1.29e-86	265	COG1028@1|root,COG1028@2|Bacteria,1G40X@1117|Cyanobacteria,1H962@1150|Oscillatoriales	1117|Cyanobacteria	IQ	Enoyl-(Acyl carrier protein) reductase	-	-	-	-	-	-	-	-	-	-	-	-	adh_short_C2
CHPOJDPL_00817	1313421.JHBV01000030_gene2088	5.48e-140	413	COG1288@1|root,COG1288@2|Bacteria,4NEUI@976|Bacteroidetes	976|Bacteroidetes	S	C4-dicarboxylate anaerobic carrier	-	-	-	-	-	-	-	-	-	-	-	-	DcuC
CHPOJDPL_00818	1137799.GZ78_06245	3.86e-236	671	COG1770@1|root,COG1770@2|Bacteria,1MUED@1224|Proteobacteria,1RMSV@1236|Gammaproteobacteria,1XIZX@135619|Oceanospirillales	135619|Oceanospirillales	E	peptidase S9	-	-	3.4.21.83	ko:K01354	ko05142,ko05143,map05142,map05143	-	-	-	ko00000,ko00001,ko01000,ko01002	-	-	-	Peptidase_S9,Peptidase_S9_N
CHPOJDPL_00820	1429768.W6B1X3_9CAUD	1.5e-31	135	4QGDG@10239|Viruses,4R0KS@35237|dsDNA viruses no RNA stage,4QSIN@28883|Caudovirales,4QHY6@10662|Myoviridae	10662|Myoviridae	-	-	-	-	-	-	-	-	-	-	-	-	-	-	-
CHPOJDPL_00821	1429768.W6ATP2_9CAUD	8.38e-32	132	4QD17@10239|Viruses,4QWYI@35237|dsDNA viruses no RNA stage,4QTDN@28883|Caudovirales,4QKIK@10662|Myoviridae	10662|Myoviridae	-	-	-	-	-	-	-	-	-	-	-	-	-	-	-
CHPOJDPL_00823	1173297.I1VXL3_9CAUD	1.3e-25	116	4QE1J@10239|Viruses,4QZVB@35237|dsDNA viruses no RNA stage,4QRC9@28883|Caudovirales,4QKDB@10662|Myoviridae	10662|Myoviridae	-	-	-	-	-	-	-	-	-	-	-	-	-	-	-
CHPOJDPL_00825	1429768.W6ATQ0_9CAUD	1.13e-84	278	4QAWG@10239|Viruses,4QV6X@35237|dsDNA viruses no RNA stage,4QPII@28883|Caudovirales,4QI76@10662|Myoviridae	10662|Myoviridae	S	DNA helicase activity	-	-	-	-	-	-	-	-	-	-	-	-	-
CHPOJDPL_00827	998086.F8SK09_9CAUD	4.27e-86	294	4QBHE@10239|Viruses,4R09B@35237|dsDNA viruses no RNA stage,4QPAG@28883|Caudovirales,4QJZ5@10662|Myoviridae	10662|Myoviridae	-	-	-	-	-	-	-	-	-	-	-	-	-	-	-
CHPOJDPL_00829	1429768.W6ARD6_9CAUD	1.25e-42	168	4QERW@10239|Viruses,4QX8A@35237|dsDNA viruses no RNA stage,4QRY7@28883|Caudovirales,4QIK8@10662|Myoviridae	10662|Myoviridae	-	-	-	-	-	-	-	-	-	-	-	-	-	-	-
CHPOJDPL_00831	169683.Q8SD33_BPDPK	2.27e-101	341	4QHHT@10239|Viruses,4QZJH@35237|dsDNA viruses no RNA stage,4QTJU@28883|Caudovirales,4QJPT@10662|Myoviridae	10662|Myoviridae	-	-	-	-	-	-	-	-	-	-	-	-	-	-	-
CHPOJDPL_00836	305900.GV64_18045	1.11e-148	420	COG1636@1|root,COG1636@2|Bacteria,1MUG5@1224|Proteobacteria,1RPEH@1236|Gammaproteobacteria	1236|Gammaproteobacteria	C	Catalyzes the conversion of epoxyqueuosine (oQ) to queuosine (Q), which is a hypermodified base found in the wobble positions of tRNA(Asp), tRNA(Asn), tRNA(His) and tRNA(Tyr)	queH	-	1.17.99.6	ko:K09765	-	-	-	-	ko00000,ko01000,ko03016	-	-	-	DUF208
CHPOJDPL_00837	305900.GV64_18030	1.22e-147	424	COG2515@1|root,COG2515@2|Bacteria,1MVYF@1224|Proteobacteria,1RMYP@1236|Gammaproteobacteria,1XJ6V@135619|Oceanospirillales	135619|Oceanospirillales	E	Catalyzes the alpha,beta-elimination reaction of D- cysteine and of several D-cysteine derivatives. It could be a defense mechanism against D-cysteine	-	-	3.5.99.7	ko:K01505	ko00270,map00270	-	R00997	RC00419	ko00000,ko00001,ko01000	-	-	-	PALP
CHPOJDPL_00838	305900.GV64_18020	5.58e-107	311	COG2824@1|root,COG2824@2|Bacteria,1RGUU@1224|Proteobacteria,1S60W@1236|Gammaproteobacteria,1XJBH@135619|Oceanospirillales	135619|Oceanospirillales	P	Zn-ribbon-containing protein involved in phosphonate metabolism	-	-	-	ko:K06193	ko01120,map01120	-	-	-	ko00000	-	-	-	PhnA,PhnA_Zn_Ribbon
CHPOJDPL_00839	305900.GV64_18005	6.92e-105	317	COG3782@1|root,COG3782@2|Bacteria,1MZ3U@1224|Proteobacteria,1S9NQ@1236|Gammaproteobacteria,1XM2Q@135619|Oceanospirillales	135619|Oceanospirillales	S	Domain of unknown function (DUF1853)	-	-	-	ko:K09977	-	-	-	-	ko00000	-	-	-	DUF1853
CHPOJDPL_00840	305900.GV64_18000	2.79e-181	508	COG0061@1|root,COG0061@2|Bacteria,1MUBC@1224|Proteobacteria,1RP84@1236|Gammaproteobacteria,1XI7V@135619|Oceanospirillales	135619|Oceanospirillales	G	Involved in the regulation of the intracellular balance of NAD and NADP, and is a key enzyme in the biosynthesis of NADP. Catalyzes specifically the phosphorylation on 2'-hydroxyl of the adenosine moiety of NAD to yield NADP	ppnK	-	2.7.1.23	ko:K00858	ko00760,ko01100,map00760,map01100	-	R00104	RC00002,RC00078	ko00000,ko00001,ko01000	-	-	-	NAD_kinase
CHPOJDPL_00841	305900.GV64_17995	2.9e-167	472	COG0705@1|root,COG0705@2|Bacteria,1MYPM@1224|Proteobacteria,1RN1K@1236|Gammaproteobacteria,1XK99@135619|Oceanospirillales	135619|Oceanospirillales	S	membrane protein (homolog of Drosophila rhomboid)	-	-	-	ko:K02441	-	-	-	-	ko00000	-	-	-	NRho,Rhomboid
CHPOJDPL_00842	305900.GV64_17990	1.73e-38	130	COG3139@1|root,COG3139@2|Bacteria,1N7ZT@1224|Proteobacteria,1SC7K@1236|Gammaproteobacteria,1XMEW@135619|Oceanospirillales	135619|Oceanospirillales	S	protein conserved in bacteria	-	-	-	ko:K09916	-	-	-	-	ko00000	-	-	-	DUF1315
CHPOJDPL_00843	305900.GV64_17985	5.34e-148	422	2BVTQ@1|root,2Z7J9@2|Bacteria,1P01Z@1224|Proteobacteria,1RNNB@1236|Gammaproteobacteria,1XIR7@135619|Oceanospirillales	135619|Oceanospirillales	S	Protein of unknown function (DUF2797)	-	-	-	-	-	-	-	-	-	-	-	-	DUF2797
CHPOJDPL_00844	305900.GV64_17980	0	1489	COG0308@1|root,COG0308@2|Bacteria,1MUCI@1224|Proteobacteria,1RMA7@1236|Gammaproteobacteria,1XHS6@135619|Oceanospirillales	135619|Oceanospirillales	E	aminopeptidase N	pepN	-	3.4.11.2	ko:K01256	ko00480,ko01100,map00480,map01100	-	R00899,R04951	RC00096,RC00141	ko00000,ko00001,ko01000,ko01002	-	-	-	DUF3458,DUF3458_C,Peptidase_M1
CHPOJDPL_00845	110365.A0A023B6E0	2.34e-17	92.4	KOG0032@1|root,KOG0032@2759|Eukaryota,3Y9NM@5794|Apicomplexa	5794|Apicomplexa	T	Calcium-dependent protein kinase	-	-	-	-	-	-	-	-	-	-	-	-	EF-hand_7,Pkinase
CHPOJDPL_00847	252305.OB2597_09104	4.12e-07	59.3	2BX0W@1|root,33YPJ@2|Bacteria,1NXQG@1224|Proteobacteria,2UTQ3@28211|Alphaproteobacteria	28211|Alphaproteobacteria	-	-	-	-	-	-	-	-	-	-	-	-	-	-	-
CHPOJDPL_00848	305900.GV64_09575	2.55e-64	216	COG2217@1|root,COG2217@2|Bacteria,1MU08@1224|Proteobacteria,1RN2C@1236|Gammaproteobacteria,1XHBW@135619|Oceanospirillales	135619|Oceanospirillales	P	P-type ATPase	copA	-	3.6.3.54	ko:K17686	ko01524,ko04016,map01524,map04016	-	R00086	RC00002	ko00000,ko00001,ko01000	3.A.3.5	-	-	E1-E2_ATPase,HMA,Hydrolase
CHPOJDPL_00850	754436.JCM19237_4063	6.15e-06	48.5	COG3537@1|root,COG3537@2|Bacteria,1NTPF@1224|Proteobacteria,1SMGC@1236|Gammaproteobacteria,1XWE4@135623|Vibrionales	135623|Vibrionales	G	Glycosyl hydrolase family 92	-	-	-	-	-	-	-	-	-	-	-	-	Glyco_hydro_92
CHPOJDPL_00851	1121930.AQXG01000002_gene2363	1.83e-37	141	COG3537@1|root,COG3537@2|Bacteria,4NDYB@976|Bacteroidetes,1IQPI@117747|Sphingobacteriia	976|Bacteroidetes	G	Alpha-1,2-mannosidase	-	-	-	-	-	-	-	-	-	-	-	-	Glyco_hydro_92
CHPOJDPL_00855	305900.GV64_09305	6.31e-131	376	COG0778@1|root,COG0778@2|Bacteria,1NIJ8@1224|Proteobacteria,1RMRT@1236|Gammaproteobacteria,1XIN5@135619|Oceanospirillales	135619|Oceanospirillales	C	nitroreductase	-	-	-	ko:K10678	ko00633,ko01120,map00633,map01120	-	R08014,R08017,R08042	RC00250	ko00000,ko00001,ko01000	-	-	-	Nitroreductase
CHPOJDPL_00856	58123.JOFJ01000005_gene1419	3.05e-44	159	COG4295@1|root,COG4295@2|Bacteria,2GKXE@201174|Actinobacteria,4EISG@85012|Streptosporangiales	201174|Actinobacteria	S	Uncharacterized protein conserved in bacteria (DUF2263)	-	-	-	-	-	-	-	-	-	-	-	-	DUF2263
CHPOJDPL_00857	305900.GV64_09300	2.01e-182	514	COG1054@1|root,COG1054@2|Bacteria,1MUFV@1224|Proteobacteria,1RNNU@1236|Gammaproteobacteria,1XHT2@135619|Oceanospirillales	135619|Oceanospirillales	S	Belongs to the UPF0176 family	-	-	-	ko:K07146	-	-	-	-	ko00000	-	-	-	Rhodanese,Rhodanese_C
CHPOJDPL_00858	45351.EDO36839	9.01e-36	129	COG1358@1|root,KOG3387@2759|Eukaryota,3A1IM@33154|Opisthokonta,3BQC8@33208|Metazoa	33208|Metazoa	AJ	NHP2 non-histone chromosome protein 2-like 1 (S. cerevisiae)	NHP2L1	GO:0000003,GO:0000375,GO:0000377,GO:0000398,GO:0000470,GO:0000491,GO:0000492,GO:0001651,GO:0003674,GO:0003676,GO:0003723,GO:0003729,GO:0005488,GO:0005515,GO:0005575,GO:0005622,GO:0005623,GO:0005634,GO:0005654,GO:0005681,GO:0005684,GO:0005690,GO:0005730,GO:0005732,GO:0005886,GO:0006139,GO:0006364,GO:0006396,GO:0006397,GO:0006417,GO:0006725,GO:0006807,GO:0007275,GO:0007338,GO:0007399,GO:0007422,GO:…	-	ko:K12845	ko03008,ko03040,map03008,map03040	M00354	-	-	ko00000,ko00001,ko00002,ko03009,ko03041	-	-	-	Ribosomal_L7Ae
CHPOJDPL_00859	998088.B565_1650	2.59e-12	62.4	2EBQJ@1|root,335QK@2|Bacteria,1NF4K@1224|Proteobacteria,1SFHI@1236|Gammaproteobacteria,1Y4XX@135624|Aeromonadales	135624|Aeromonadales	S	Domain of unknown function (DUF4250)	-	-	-	-	-	-	-	-	-	-	-	-	DUF4250
CHPOJDPL_00860	305900.GV64_09265	3.19e-96	285	2AJXG@1|root,31AKI@2|Bacteria,1P554@1224|Proteobacteria	1224|Proteobacteria	-	-	-	-	-	-	-	-	-	-	-	-	-	-	-
CHPOJDPL_00862	305900.GV64_09250	3.95e-80	238	2B2JB@1|root,31V4J@2|Bacteria,1N4EU@1224|Proteobacteria,1S6JW@1236|Gammaproteobacteria,1XMAH@135619|Oceanospirillales	135619|Oceanospirillales	S	Protein of unknown function (DUF2750)	-	-	-	-	-	-	-	-	-	-	-	-	DUF2750
CHPOJDPL_00863	572477.Alvin_2878	2.49e-23	96.7	COG2847@1|root,COG2847@2|Bacteria,1MZ3M@1224|Proteobacteria,1SCJD@1236|Gammaproteobacteria,1WYZ4@135613|Chromatiales	135613|Chromatiales	S	Copper chaperone PCu(A)C	-	-	-	ko:K09796	-	-	-	-	ko00000,ko03110	-	-	-	PCuAC
CHPOJDPL_00867	1121396.KB892901_gene2240	0	1130	COG0286@1|root,COG0286@2|Bacteria,1MW3A@1224|Proteobacteria,42N9K@68525|delta/epsilon subdivisions,2WINH@28221|Deltaproteobacteria,2MJQY@213118|Desulfobacterales	28221|Deltaproteobacteria	V	PFAM N-6 DNA methylase	-	-	2.1.1.72	ko:K03427	-	-	-	-	ko00000,ko01000,ko02048	-	-	-	HsdM_N,N6_Mtase
CHPOJDPL_00868	697282.Mettu_0127	7.56e-41	145	COG0732@1|root,COG0732@2|Bacteria,1RHRY@1224|Proteobacteria,1S2N0@1236|Gammaproteobacteria	1236|Gammaproteobacteria	L	restriction	hsdS	-	3.1.21.3	ko:K01154	-	-	-	-	ko00000,ko01000,ko02048	-	-	-	Methylase_S
CHPOJDPL_00869	1121396.KB892901_gene2236	0	1427	COG0610@1|root,COG0610@2|Bacteria,1MU96@1224|Proteobacteria,42M86@68525|delta/epsilon subdivisions,2WIT1@28221|Deltaproteobacteria,2MJD5@213118|Desulfobacterales	28221|Deltaproteobacteria	V	Subunit R is required for both nuclease and ATPase activities, but not for modification	hsdR	-	3.1.21.3	ko:K01153	-	-	-	-	ko00000,ko01000,ko02048	-	-	-	DUF3387,HSDR_N,ResIII
CHPOJDPL_00870	767817.Desgi_0239	7.73e-102	302	COG1451@1|root,COG1451@2|Bacteria,1UJII@1239|Firmicutes	1239|Firmicutes	S	Protein of unknown function DUF45	-	-	-	ko:K07043	-	-	-	-	ko00000	-	-	-	DUF45
CHPOJDPL_00871	1170562.Cal6303_0870	4.61e-19	85.1	2CF67@1|root,334BR@2|Bacteria,1G85D@1117|Cyanobacteria,1HPPQ@1161|Nostocales	1117|Cyanobacteria	-	-	-	-	-	-	-	-	-	-	-	-	-	-	-
CHPOJDPL_00872	1114970.PSF113_5727	3.3e-191	580	COG0455@1|root,COG0455@2|Bacteria,1P3HF@1224|Proteobacteria,1SZES@1236|Gammaproteobacteria	1236|Gammaproteobacteria	D	bacterial-type flagellum organization	-	-	-	-	-	-	-	-	-	-	-	-	AAA_31
CHPOJDPL_00873	1137799.GZ78_10880	4.14e-11	60.5	2AE7C@1|root,3141D@2|Bacteria,1PTDY@1224|Proteobacteria,1SHIM@1236|Gammaproteobacteria,1XQMG@135619|Oceanospirillales	135619|Oceanospirillales	-	-	-	-	-	-	-	-	-	-	-	-	-	-	-
CHPOJDPL_00874	40148.OGLUM01G05020.1	1.81e-07	62.8	COG0666@1|root,KOG0504@2759|Eukaryota	2759|Eukaryota	I	protein ubiquitination	-	-	-	-	-	-	-	-	-	-	-	-	Ank_2,Ank_3,Ank_4,TPR_2,TPR_8
CHPOJDPL_00875	305900.GV64_09210	2.47e-146	413	COG0778@1|root,COG0778@2|Bacteria,1N95W@1224|Proteobacteria,1SZ1H@1236|Gammaproteobacteria,1XS4X@135619|Oceanospirillales	135619|Oceanospirillales	C	Nitroreductase family	-	-	-	-	-	-	-	-	-	-	-	-	Nitroreductase
CHPOJDPL_00877	305900.GV64_13930	5.25e-140	402	COG0596@1|root,COG0596@2|Bacteria,1QTWQ@1224|Proteobacteria,1T1JQ@1236|Gammaproteobacteria,1XRTH@135619|Oceanospirillales	135619|Oceanospirillales	S	Serine aminopeptidase, S33	-	-	-	-	-	-	-	-	-	-	-	-	Abhydrolase_1
CHPOJDPL_00878	305900.GV64_13935	2.99e-93	284	COG2885@1|root,COG2885@2|Bacteria,1NF3D@1224|Proteobacteria,1SBSW@1236|Gammaproteobacteria,1XKGM@135619|Oceanospirillales	135619|Oceanospirillales	M	Domain of unknown function (DUF4892)	-	-	-	-	-	-	-	-	-	-	-	-	DUF4892
CHPOJDPL_00879	305900.GV64_13945	4.7e-105	305	COG4681@1|root,COG4681@2|Bacteria,1RDR9@1224|Proteobacteria,1S43N@1236|Gammaproteobacteria,1XK4M@135619|Oceanospirillales	135619|Oceanospirillales	S	YaeQ	-	-	-	-	-	-	-	-	-	-	-	-	YaeQ
CHPOJDPL_00880	305900.GV64_13955	1.18e-28	104	2E9BS@1|root,333JI@2|Bacteria,1N09N@1224|Proteobacteria,1SA8V@1236|Gammaproteobacteria	1236|Gammaproteobacteria	S	Protein of unknown function (DUF2492)	yecH	-	-	-	-	-	-	-	-	-	-	-	DUF2492
CHPOJDPL_00881	1105367.CG50_01020	2.56e-17	84.7	2DMRI@1|root,32T77@2|Bacteria,1R79W@1224|Proteobacteria,2VGIY@28211|Alphaproteobacteria	28211|Alphaproteobacteria	S	Ion channel	-	-	-	-	-	-	-	-	-	-	-	-	Ion_trans_2
CHPOJDPL_00882	305900.GV64_13975	1.49e-298	831	COG1674@1|root,COG1674@2|Bacteria,1MVPI@1224|Proteobacteria,1RM9A@1236|Gammaproteobacteria,1XH4C@135619|Oceanospirillales	135619|Oceanospirillales	D	COG1674 DNA segregation ATPase FtsK SpoIIIE and related proteins	ftsK	-	-	ko:K03466	-	-	-	-	ko00000,ko03036	3.A.12	-	-	FtsK_4TM,FtsK_SpoIIIE,Ftsk_gamma
CHPOJDPL_00883	305900.GV64_13980	1.02e-93	281	COG2834@1|root,COG2834@2|Bacteria,1PXDV@1224|Proteobacteria,1S9FW@1236|Gammaproteobacteria,1XKMW@135619|Oceanospirillales	135619|Oceanospirillales	M	Participates in the translocation of lipoproteins from the inner membrane to the outer membrane. Only forms a complex with a lipoprotein if the residue after the N-terminal Cys is not an aspartate (The Asp acts as a targeting signal to indicate that the lipoprotein should stay in the inner membrane)	lolA	-	-	ko:K03634	-	-	-	-	ko00000	-	-	-	LolA
CHPOJDPL_00884	305900.GV64_13985	3.32e-261	722	COG2256@1|root,COG2256@2|Bacteria,1MUVS@1224|Proteobacteria,1RPBY@1236|Gammaproteobacteria,1XHFX@135619|Oceanospirillales	135619|Oceanospirillales	L	ATPase related to the helicase subunit of the Holliday junction resolvase	ycaJ	-	-	ko:K07478	-	-	-	-	ko00000	-	-	-	AAA,AAA_assoc_2,MgsA_C,RuvB_N
CHPOJDPL_00885	305900.GV64_14005	2.57e-65	201	COG0239@1|root,COG0239@2|Bacteria,1MZNH@1224|Proteobacteria,1S8RQ@1236|Gammaproteobacteria,1XKZ9@135619|Oceanospirillales	135619|Oceanospirillales	D	Important for reducing fluoride concentration in the cell, thus reducing its toxicity	crcB	-	-	ko:K06199	-	-	-	-	ko00000,ko02000	1.A.43.1,1.A.43.2,1.A.43.3	-	-	CRCB
CHPOJDPL_00886	305900.GV64_14010	3.21e-273	751	COG0172@1|root,COG0172@2|Bacteria,1MUJF@1224|Proteobacteria,1RNAQ@1236|Gammaproteobacteria,1XHWT@135619|Oceanospirillales	135619|Oceanospirillales	J	Catalyzes the attachment of serine to tRNA(Ser). Is also able to aminoacylate tRNA(Sec) with serine, to form the misacylated tRNA L-seryl-tRNA(Sec), which will be further converted into selenocysteinyl-tRNA(Sec)	serS	-	6.1.1.11	ko:K01875	ko00970,map00970	M00359,M00360	R03662,R08218	RC00055,RC00523	ko00000,ko00001,ko00002,ko01000,ko01007,ko03016	-	-	-	Seryl_tRNA_N,tRNA-synt_2b
CHPOJDPL_00888	48698.ENSPFOP00000023241	4.69e-07	61.2	KOG1101@1|root,KOG1101@2759|Eukaryota,38BNS@33154|Opisthokonta,3CNN0@33208|Metazoa,3E4TC@33213|Bilateria,48RDZ@7711|Chordata,49MZV@7742|Vertebrata,4A983@7898|Actinopterygii	33208|Metazoa	O	E3 ubiquitin-protein ligase	XIAP	-	2.3.2.27	ko:K04725	ko01524,ko04064,ko04120,ko04210,ko04214,ko04215,ko04217,ko04510,ko04621,ko05145,ko05166,ko05200,ko05222,map01524,map04064,map04120,map04210,map04214,map04215,map04217,map04510,map04621,map05145,map05166,map05200,map05222	-	-	-	ko00000,ko00001,ko01000,ko03029,ko04121	-	-	-	BIR,zf-C3HC4_3
CHPOJDPL_00889	305900.GV64_14015	4.11e-256	712	COG0534@1|root,COG0534@2|Bacteria,1QTIW@1224|Proteobacteria,1RPEX@1236|Gammaproteobacteria,1XRBB@135619|Oceanospirillales	135619|Oceanospirillales	V	Multidrug transporter MatE	-	-	-	-	-	-	-	-	-	-	-	-	MatE
CHPOJDPL_00890	305900.GV64_14025	8.3e-167	469	COG0451@1|root,COG0451@2|Bacteria,1MWVJ@1224|Proteobacteria,1RNDT@1236|Gammaproteobacteria	1236|Gammaproteobacteria	GM	COG0451 Nucleoside-diphosphate-sugar epimerases	yeeZ	GO:0005575,GO:0005622,GO:0005623,GO:0005737,GO:0005829,GO:0044424,GO:0044444,GO:0044464	-	-	-	-	-	-	-	-	-	-	Epimerase,NAD_binding_10
CHPOJDPL_00891	305900.GV64_14030	3.57e-124	356	COG0694@1|root,COG0694@2|Bacteria,1MU8Y@1224|Proteobacteria,1RN7J@1236|Gammaproteobacteria,1XHBI@135619|Oceanospirillales	135619|Oceanospirillales	C	Involved in iron-sulfur cluster biogenesis. Binds a 4Fe- 4S cluster, can transfer this cluster to apoproteins, and thereby intervenes in the maturation of Fe S proteins. Could also act as a scaffold chaperone for damaged Fe S proteins	nfuA	-	-	ko:K07400	-	-	-	-	ko00000	-	-	-	Fe-S_biosyn,NifU
CHPOJDPL_00892	420246.GTNG_0326	6.23e-16	84.7	COG4185@1|root,COG4185@2|Bacteria,1U412@1239|Firmicutes,4IDZP@91061|Bacilli,1WHMW@129337|Geobacillus	91061|Bacilli	S	Zeta toxin	-	-	-	-	-	-	-	-	-	-	-	-	Zeta_toxin
CHPOJDPL_00894	1123054.KB907712_gene436	7.66e-130	380	COG4989@1|root,COG4989@2|Bacteria,1MY3G@1224|Proteobacteria,1RRIC@1236|Gammaproteobacteria,1X2DC@135613|Chromatiales	135613|Chromatiales	S	Aldo/keto reductase family	-	-	-	-	-	-	-	-	-	-	-	-	Aldo_ket_red
CHPOJDPL_00895	1137799.GZ78_23090	2.53e-50	166	COG3385@1|root,COG3385@2|Bacteria,1MVRM@1224|Proteobacteria,1RTDH@1236|Gammaproteobacteria,1XQQP@135619|Oceanospirillales	135619|Oceanospirillales	L	Transposase	-	-	-	-	-	-	-	-	-	-	-	-	-
CHPOJDPL_00896	1123255.JHYS01000001_gene1943	4.91e-53	185	COG3385@1|root,COG3385@2|Bacteria,1MVRM@1224|Proteobacteria,2VNBZ@28216|Betaproteobacteria,4AD8C@80864|Comamonadaceae	28216|Betaproteobacteria	L	Transposase DDE domain	-	-	-	-	-	-	-	-	-	-	-	-	DDE_Tnp_1
CHPOJDPL_00897	192875.XP_004365112.1	2.06e-06	53.5	KOG1645@1|root,KOG1645@2759|Eukaryota,39MKS@33154|Opisthokonta	33154|Opisthokonta	O	MDM2/MDM4 family protein binding	RFWD3	GO:0000075,GO:0000077,GO:0000278,GO:0000724,GO:0000725,GO:0002039,GO:0003674,GO:0003824,GO:0004842,GO:0005488,GO:0005515,GO:0005575,GO:0005622,GO:0005623,GO:0005634,GO:0005654,GO:0005694,GO:0006139,GO:0006259,GO:0006260,GO:0006261,GO:0006281,GO:0006302,GO:0006310,GO:0006464,GO:0006725,GO:0006807,GO:0006950,GO:0006974,GO:0007049,GO:0007093,GO:0007346,GO:0008150,GO:0008152,GO:0008270,GO:0009058,GO:…	2.3.2.27	ko:K15691	-	-	-	-	ko00000,ko01000,ko04121	-	-	-	zf-RING_2
CHPOJDPL_00899	3218.PP1S1_141V6.1	7.26e-07	59.3	KOG2962@1|root,KOG2962@2759|Eukaryota,37PCB@33090|Viridiplantae,3G7N6@35493|Streptophyta	35493|Streptophyta	J	SPFH Band 7 PHB domain-containing membrane-associated protein family	-	-	-	-	-	-	-	-	-	-	-	-	Band_7
CHPOJDPL_00900	305900.GV64_10380	0	1110	COG0550@1|root,COG0550@2|Bacteria,1MUFZ@1224|Proteobacteria,1RN4X@1236|Gammaproteobacteria,1XH36@135619|Oceanospirillales	135619|Oceanospirillales	L	Releases the supercoiling and torsional tension of DNA, which is introduced during the DNA replication and transcription, by transiently cleaving and rejoining one strand of the DNA duplex. Introduces a single-strand break via transesterification at a target site in duplex DNA. The scissile phosphodiester is attacked by the catalytic tyrosine of the enzyme, resulting in the formation of a DNA-(5'…	topB	-	5.99.1.2	ko:K03169	-	-	-	-	ko00000,ko01000,ko03032	-	-	-	Topoisom_bac,Toprim
CHPOJDPL_00901	1121374.KB891575_gene1369	1.66e-46	158	COG3637@1|root,COG3637@2|Bacteria,1RK7I@1224|Proteobacteria,1S80S@1236|Gammaproteobacteria	1236|Gammaproteobacteria	M	Has lipid A 3-O-deacylase activity. Hydrolyzes the ester bond at the 3 position of lipid A, a bioactive component of lipopolysaccharide (LPS), thereby releasing the primary fatty acyl moiety	ax21	-	-	-	-	-	-	-	-	-	-	-	OMP_b-brl
CHPOJDPL_00905	305900.GV64_17145	3.98e-289	813	COG0249@1|root,COG0249@2|Bacteria,1P583@1224|Proteobacteria	1224|Proteobacteria	L	ATPase domain of DNA mismatch repair MUTS family	-	-	-	ko:K03555	ko03430,map03430	-	-	-	ko00000,ko00001,ko03400	-	-	-	MutS_III,MutS_V
CHPOJDPL_00906	305900.GV64_17140	2.94e-122	351	COG0009@1|root,COG0009@2|Bacteria,1MVPM@1224|Proteobacteria,1RNU8@1236|Gammaproteobacteria,1XHKV@135619|Oceanospirillales	135619|Oceanospirillales	J	Belongs to the SUA5 family	-	-	-	-	-	-	-	-	-	-	-	-	Sua5_yciO_yrdC
CHPOJDPL_00913	305900.GV64_11765	1.66e-177	501	COG0616@1|root,COG0616@2|Bacteria,1MUXE@1224|Proteobacteria,1RNYW@1236|Gammaproteobacteria,1XIQE@135619|Oceanospirillales	135619|Oceanospirillales	OU	peptidase	sppA	-	-	ko:K04773	-	-	-	-	ko00000,ko01000,ko01002	-	-	-	Peptidase_S49
CHPOJDPL_00914	305900.GV64_11755	6.63e-185	521	COG0564@1|root,COG0564@2|Bacteria,1MVDX@1224|Proteobacteria,1RPAN@1236|Gammaproteobacteria,1XH2T@135619|Oceanospirillales	135619|Oceanospirillales	J	Responsible for synthesis of pseudouridine from uracil	rluC	-	5.4.99.24	ko:K06179	-	-	-	-	ko00000,ko01000,ko03009	-	-	-	PseudoU_synth_2,S4
CHPOJDPL_00917	305900.GV64_11745	0	1071	COG1530@1|root,COG1530@2|Bacteria,1MV65@1224|Proteobacteria,1RMDS@1236|Gammaproteobacteria,1XHTN@135619|Oceanospirillales	135619|Oceanospirillales	J	Endoribonuclease that plays a central role in RNA processing and decay. Required for the maturation of 5S and 16S rRNAs and the majority of tRNAs. Also involved in the degradation of most mRNAs	rne	-	3.1.26.12	ko:K08300	ko03018,map03018	M00394	-	-	ko00000,ko00001,ko00002,ko01000,ko03009,ko03019	-	-	-	RNase_E_G,S1
CHPOJDPL_00923	305900.GV64_08175	1.06e-41	137	COG0254@1|root,COG0254@2|Bacteria,1MZ69@1224|Proteobacteria,1SCMH@1236|Gammaproteobacteria,1XM5V@135619|Oceanospirillales	135619|Oceanospirillales	J	Binds the 23S rRNA	rpmE	-	-	ko:K02909	ko03010,map03010	M00178	-	-	br01610,ko00000,ko00001,ko00002,ko03011	-	-	-	Ribosomal_L31
CHPOJDPL_00924	305900.GV64_08185	1.16e-256	709	COG0281@1|root,COG0281@2|Bacteria,1MU0A@1224|Proteobacteria,1RN5F@1236|Gammaproteobacteria,1XI7B@135619|Oceanospirillales	135619|Oceanospirillales	C	Malate dehydrogenase	maeB	-	1.1.1.38,1.1.1.40	ko:K00027,ko:K00029	ko00620,ko00710,ko01100,ko01120,ko01200,ko02020,map00620,map00710,map01100,map01120,map01200,map02020	M00169,M00172	R00214,R00216	RC00105	ko00000,ko00001,ko00002,ko01000	-	-	-	Malic_M,malic
CHPOJDPL_00926	305900.GV64_08210	0	1248	COG5009@1|root,COG5009@2|Bacteria,1MU5A@1224|Proteobacteria,1RM7J@1236|Gammaproteobacteria,1XHH3@135619|Oceanospirillales	135619|Oceanospirillales	M	penicillin-binding protein	mrcA	-	2.4.1.129,3.4.16.4	ko:K05366	ko00550,ko01100,ko01501,map00550,map01100,map01501	-	-	-	ko00000,ko00001,ko01000,ko01003,ko01011	-	GT51	-	PCB_OB,Transgly,Transpeptidase
CHPOJDPL_00927	305900.GV64_08215	3.72e-186	525	COG4972@1|root,COG4972@2|Bacteria,1MX8P@1224|Proteobacteria,1RN8S@1236|Gammaproteobacteria,1XH3V@135619|Oceanospirillales	135619|Oceanospirillales	NU	Pilus assembly protein	pilM	-	-	ko:K02662	-	-	-	-	ko00000,ko02035,ko02044	-	-	-	PilM_2
CHPOJDPL_00928	305900.GV64_08220	7.22e-99	290	COG3166@1|root,COG3166@2|Bacteria,1RF1S@1224|Proteobacteria,1S3S0@1236|Gammaproteobacteria,1XJXN@135619|Oceanospirillales	135619|Oceanospirillales	NU	pilus assembly protein PilN	-	-	-	ko:K02663	-	-	-	-	ko00000,ko02035,ko02044	-	-	-	PilN
CHPOJDPL_00929	305900.GV64_08225	1.48e-108	316	COG3167@1|root,COG3167@2|Bacteria,1RBGW@1224|Proteobacteria,1S2P6@1236|Gammaproteobacteria,1XRDP@135619|Oceanospirillales	135619|Oceanospirillales	NU	Pilus assembly protein	-	-	-	ko:K02664	-	-	-	-	ko00000,ko02035,ko02044	-	-	-	PilO
CHPOJDPL_00930	305900.GV64_08230	1.05e-83	251	COG3168@1|root,COG3168@2|Bacteria,1RI6V@1224|Proteobacteria,1S6VJ@1236|Gammaproteobacteria,1XKCE@135619|Oceanospirillales	135619|Oceanospirillales	NU	pilus assembly protein PilP	pilP	-	-	ko:K02665	-	-	-	-	ko00000,ko02035,ko02044	-	-	-	PilP
CHPOJDPL_00931	305900.GV64_08240	0	1003	COG4796@1|root,COG4796@2|Bacteria,1QTT6@1224|Proteobacteria,1RN3Z@1236|Gammaproteobacteria,1XHZK@135619|Oceanospirillales	135619|Oceanospirillales	U	Type II and III secretion system protein	pilQ	-	-	ko:K02507,ko:K02666	-	-	-	-	ko00000,ko02035,ko02044	3.A.15.2	-	-	AMIN,STN,Secretin,Secretin_N
CHPOJDPL_00932	305900.GV64_08245	8.42e-95	279	COG0703@1|root,COG0703@2|Bacteria,1MUFJ@1224|Proteobacteria,1RPF6@1236|Gammaproteobacteria,1XJIB@135619|Oceanospirillales	135619|Oceanospirillales	E	Catalyzes the specific phosphorylation of the 3-hydroxyl group of shikimic acid using ATP as a cosubstrate	aroK	-	2.7.1.71	ko:K00891	ko00400,ko01100,ko01110,ko01130,ko01230,map00400,map01100,map01110,map01130,map01230	M00022	R02412	RC00002,RC00078	ko00000,ko00001,ko00002,ko01000	-	-	-	SKI
CHPOJDPL_00933	305900.GV64_08250	2.83e-188	531	COG0337@1|root,COG0337@2|Bacteria,1MUBK@1224|Proteobacteria,1RN4I@1236|Gammaproteobacteria,1XH38@135619|Oceanospirillales	135619|Oceanospirillales	E	Catalyzes the conversion of 3-deoxy-D-arabino- heptulosonate 7-phosphate (DAHP) to dehydroquinate (DHQ)	aroB	-	4.2.3.4	ko:K01735	ko00400,ko01100,ko01110,ko01130,ko01230,map00400,map01100,map01110,map01130,map01230	M00022	R03083	RC00847	ko00000,ko00001,ko00002,ko01000	-	-	-	DHQ_synthase
CHPOJDPL_00934	305900.GV64_08265	6.23e-217	603	COG0407@1|root,COG0407@2|Bacteria,1MUG1@1224|Proteobacteria,1RMDH@1236|Gammaproteobacteria,1XH3P@135619|Oceanospirillales	135619|Oceanospirillales	H	Catalyzes the decarboxylation of four acetate groups of uroporphyrinogen-III to yield coproporphyrinogen-III	hemE	-	4.1.1.37	ko:K01599	ko00860,ko01100,ko01110,map00860,map01100,map01110	M00121	R03197,R04972	RC00872	ko00000,ko00001,ko00002,ko01000	-	-	-	URO-D
CHPOJDPL_00938	32057.KB217478_gene7528	1.22e-125	380	COG3464@1|root,COG3464@2|Bacteria,1G6BF@1117|Cyanobacteria	1117|Cyanobacteria	L	IMG reference gene	-	-	-	-	-	-	-	-	-	-	-	-	-
CHPOJDPL_00939	489825.LYNGBM3L_25400	6.05e-13	64.7	2DSXZ@1|root,33HW9@2|Bacteria,1GB8S@1117|Cyanobacteria	1117|Cyanobacteria	-	-	-	-	-	-	-	-	-	-	-	-	-	-	-
CHPOJDPL_00940	313624.NSP_3620	3.89e-30	111	COG2026@1|root,COG2026@2|Bacteria,1G7KQ@1117|Cyanobacteria,1HU73@1161|Nostocales	1117|Cyanobacteria	DJ	RelE toxin of RelE / RelB toxin-antitoxin system	-	-	-	-	-	-	-	-	-	-	-	-	ParE_toxin,RelE
CHPOJDPL_00941	1202532.FF52_14366	2.97e-138	402	COG4804@1|root,COG4804@2|Bacteria,4NGY8@976|Bacteroidetes,1HZ5U@117743|Flavobacteriia,2NSZ8@237|Flavobacterium	976|Bacteroidetes	S	Protein of unknown function (DUF1016)	-	-	-	-	-	-	-	-	-	-	-	-	DUF1016
CHPOJDPL_00942	706587.Desti_3032	3.5e-16	72.8	2EGSU@1|root,33AIY@2|Bacteria,1NKKM@1224|Proteobacteria	1224|Proteobacteria	-	-	-	-	-	-	-	-	-	-	-	-	-	-	-
CHPOJDPL_00943	323259.Mhun_2566	2.26e-06	47.4	arCOG03403@1|root,arCOG03403@2157|Archaea,2Y5T8@28890|Euryarchaeota	28890|Euryarchaeota	K	PemK-like, MazF-like toxin of type II toxin-antitoxin system	-	-	-	ko:K07171	-	-	-	-	ko00000,ko01000,ko02048	-	-	-	PemK_toxin
CHPOJDPL_00944	1122139.KB907885_gene437	6.42e-07	50.1	COG2337@1|root,COG2337@2|Bacteria,1NCU5@1224|Proteobacteria,1SDRI@1236|Gammaproteobacteria	1236|Gammaproteobacteria	T	PemK-like, MazF-like toxin of type II toxin-antitoxin system	-	-	-	ko:K07171	-	-	-	-	ko00000,ko01000,ko02048	-	-	-	PemK_toxin
CHPOJDPL_00945	1137799.GZ78_05130	2.77e-103	302	COG1708@1|root,COG1708@2|Bacteria,1RCAH@1224|Proteobacteria,1S3KC@1236|Gammaproteobacteria,1XP9X@135619|Oceanospirillales	135619|Oceanospirillales	S	Nucleotidyltransferase domain	-	-	-	-	-	-	-	-	-	-	-	-	NTP_transf_2
CHPOJDPL_00946	1137799.GZ78_05135	9.13e-77	230	2AXM7@1|root,31PMG@2|Bacteria,1RIYV@1224|Proteobacteria,1S732@1236|Gammaproteobacteria,1XKE9@135619|Oceanospirillales	135619|Oceanospirillales	-	-	-	-	-	-	-	-	-	-	-	-	-	-	-
CHPOJDPL_00947	1541065.JRFE01000004_gene5293	7.41e-06	55.8	2DC2H@1|root,2ZCMU@2|Bacteria	2|Bacteria	-	-	-	-	-	-	-	-	-	-	-	-	-	-	-
CHPOJDPL_00948	1282356.H045_07095	3.23e-24	107	COG4735@1|root,COG4735@2|Bacteria,1QRX7@1224|Proteobacteria,1RV4Y@1236|Gammaproteobacteria,1YTDN@136843|Pseudomonas fluorescens group	1236|Gammaproteobacteria	S	Protein of unknown function (DUF726)	-	-	-	-	-	-	-	-	-	-	-	-	DUF726
CHPOJDPL_00950	587753.EY04_28400	1.37e-41	139	COG3636@1|root,COG3636@2|Bacteria,1N75D@1224|Proteobacteria,1SC8G@1236|Gammaproteobacteria	1236|Gammaproteobacteria	K	addiction module antidote protein	-	-	-	-	-	-	-	-	-	-	-	-	HTH_3
CHPOJDPL_00951	287.DR97_1755	1.11e-47	154	COG3657@1|root,COG3657@2|Bacteria,1QKRZ@1224|Proteobacteria,1TBD2@1236|Gammaproteobacteria,1YH8F@136841|Pseudomonas aeruginosa group	1236|Gammaproteobacteria	S	addiction module killer protein	-	-	-	-	-	-	-	-	-	-	-	-	Gp49
CHPOJDPL_00952	1255043.TVNIR_0672	1.93e-29	107	COG2929@1|root,COG2929@2|Bacteria,1N83Z@1224|Proteobacteria,1SDIE@1236|Gammaproteobacteria	1236|Gammaproteobacteria	S	Ribonuclease toxin, BrnT, of type II toxin-antitoxin system	-	-	-	ko:K09803	-	-	-	-	ko00000	-	-	-	BrnT_toxin
CHPOJDPL_00953	257310.BB1688	6.37e-34	119	COG3514@1|root,COG3514@2|Bacteria,1N7UF@1224|Proteobacteria,2VW3X@28216|Betaproteobacteria,3T4YK@506|Alcaligenaceae	28216|Betaproteobacteria	S	BrnA antitoxin of type II toxin-antitoxin system	-	-	-	-	-	-	-	-	-	-	-	-	BrnA_antitoxin
CHPOJDPL_00954	1117958.PE143B_0108215	5.31e-38	128	COG3514@1|root,COG3514@2|Bacteria,1N6WF@1224|Proteobacteria,1SG8M@1236|Gammaproteobacteria	1236|Gammaproteobacteria	S	BrnA antitoxin of type II toxin-antitoxin system	-	-	-	-	-	-	-	-	-	-	-	-	BrnA_antitoxin
CHPOJDPL_00955	305900.GV64_17490	1.46e-59	189	COG3149@1|root,COG3149@2|Bacteria,1N8VZ@1224|Proteobacteria,1SCSU@1236|Gammaproteobacteria,1XRFM@135619|Oceanospirillales	135619|Oceanospirillales	U	Involved in a type II secretion system (T2SS, formerly general secretion pathway, GSP) for the export of proteins	-	-	-	ko:K02462	ko03070,ko05111,map03070,map05111	M00331	-	-	ko00000,ko00001,ko00002,ko02044	3.A.15	-	-	T2SSM
CHPOJDPL_00956	305900.GV64_17495	2.04e-167	484	COG3297@1|root,COG3297@2|Bacteria,1N3RU@1224|Proteobacteria	1224|Proteobacteria	U	Involved in a type II secretion system (T2SS, formerly general secretion pathway, GSP) for the export of proteins	xcpY	-	-	ko:K02461	ko03070,ko05111,map03070,map05111	M00331	-	-	ko00000,ko00001,ko00002,ko02044	3.A.15	-	-	GspL_C,T2SSL
CHPOJDPL_00957	305900.GV64_17500	9.43e-114	340	COG3156@1|root,COG3156@2|Bacteria,1RBNV@1224|Proteobacteria,1S5US@1236|Gammaproteobacteria,1XRDF@135619|Oceanospirillales	135619|Oceanospirillales	U	Type II secretion system protein K	-	-	-	-	-	-	-	-	-	-	-	-	T2SSK
CHPOJDPL_00958	1523503.JPMY01000007_gene360	1.58e-33	128	COG4795@1|root,COG4795@2|Bacteria,1RJAE@1224|Proteobacteria,1S5ZZ@1236|Gammaproteobacteria	1236|Gammaproteobacteria	U	General secretion pathway protein J	gspJ	GO:0002790,GO:0006810,GO:0008104,GO:0008150,GO:0009306,GO:0009987,GO:0015031,GO:0015628,GO:0015833,GO:0032940,GO:0033036,GO:0042886,GO:0045184,GO:0046903,GO:0051179,GO:0051234,GO:0055085,GO:0071702,GO:0071705,GO:0071806,GO:0098776	-	ko:K02459	ko03070,ko05111,map03070,map05111	M00331	-	-	ko00000,ko00001,ko00002,ko02044	3.A.15	-	-	N_methyl,T2SSJ
CHPOJDPL_00959	305900.GV64_17510	1.01e-65	202	COG4968@1|root,COG4968@2|Bacteria	2|Bacteria	NU	Prokaryotic N-terminal methylation motif	-	-	-	ko:K02456,ko:K02457,ko:K02458,ko:K02459,ko:K02655,ko:K10926	ko03070,ko05111,map03070,map05111	M00331	-	-	ko00000,ko00001,ko00002,ko02035,ko02044	3.A.15,3.A.15.2	-	-	ComP_DUS,N_methyl,T2SSJ
CHPOJDPL_00960	305900.GV64_17515	6.57e-66	205	COG2165@1|root,COG2165@2|Bacteria,1N7HZ@1224|Proteobacteria,1SCWD@1236|Gammaproteobacteria,1XRVM@135619|Oceanospirillales	135619|Oceanospirillales	U	Prokaryotic N-terminal methylation motif	-	-	-	-	-	-	-	-	-	-	-	-	N_methyl
CHPOJDPL_00961	305900.GV64_17520	7.35e-84	249	COG2165@1|root,COG2165@2|Bacteria,1RDX2@1224|Proteobacteria,1S3VS@1236|Gammaproteobacteria,1XKIP@135619|Oceanospirillales	135619|Oceanospirillales	U	secretion system protein G	gspG	-	-	ko:K02456	ko03070,ko05111,map03070,map05111	M00331	-	-	ko00000,ko00001,ko00002,ko02044	3.A.15	-	-	N_methyl,T2SSG
CHPOJDPL_00962	305900.GV64_17525	2.93e-223	623	COG1459@1|root,COG1459@2|Bacteria,1MV4U@1224|Proteobacteria,1RQ86@1236|Gammaproteobacteria,1XHF5@135619|Oceanospirillales	135619|Oceanospirillales	U	general secretion pathway protein	gspF	-	-	ko:K02455	ko03070,ko05111,map03070,map05111	M00331	-	-	ko00000,ko00001,ko00002,ko02044	3.A.15	-	-	T2SSF
CHPOJDPL_00963	305900.GV64_17530	1.57e-303	834	COG2804@1|root,COG2804@2|Bacteria,1MU7V@1224|Proteobacteria,1RMBS@1236|Gammaproteobacteria,1XHWB@135619|Oceanospirillales	135619|Oceanospirillales	NU	Type II secretory pathway, ATPase PulE Tfp pilus assembly pathway, ATPase PilB	gspE	-	-	ko:K02454	ko03070,ko05111,map03070,map05111	M00331	-	-	ko00000,ko00001,ko00002,ko02044	3.A.15	-	-	T2SSE
CHPOJDPL_00964	305900.GV64_17535	4.7e-69	218	COG3031@1|root,COG3031@2|Bacteria,1NHQ4@1224|Proteobacteria,1SDEG@1236|Gammaproteobacteria,1XQTK@135619|Oceanospirillales	135619|Oceanospirillales	U	Type II secretion system protein C	-	-	-	ko:K02452	ko03070,ko05111,map03070,map05111	M00331	-	-	ko00000,ko00001,ko00002,ko02044	3.A.15	-	-	T2SSC
[truncated: 2,659 more rows]

## Sheet: Pac_F2a-Prokka
locus_tag	ftype	length_bp	gene	EC_number	COG	product
BOGJPIAO_00001	CDS	1116				hypothetical protein
BOGJPIAO_00002	CDS	324				hypothetical protein
BOGJPIAO_00003	CDS	231				hypothetical protein
BOGJPIAO_00004	CDS	429				hypothetical protein
BOGJPIAO_00005	CDS	138				hypothetical protein
BOGJPIAO_00006	CDS	1710				hypothetical protein
BOGJPIAO_00007	CDS	330				hypothetical protein
[truncated: 5,310 more rows]

## Sheet: Pac_F2a-eggmapper
locus_tag	seed_ortholog	evalue	score	eggNOG_OGs	max_annot_lvl	COG_category	Description	Preferred_name	GOs	EC	KEGG_ko	KEGG_Pathway	KEGG_Module	KEGG_Reaction	KEGG_rclass	BRITE	KEGG_TC	CAZy	BiGG_Reaction	PFAMs
[truncated: 3,228 more rows]

[truncated: 2 more sheets: Pac_F2b-Prokka, Pac_F2b-eggmapper]
