# Supplementary material for: Colocalization and potential interactions of Endozoicomonas and chlamydiae in microbial aggregates of the coral Pocillopora acuta
Source: Sci Adv. 2023 May 17;9(20):eadg0773. doi: 10.1126/sciadv.adg0773 (PMC11809670; doi:10.1126/sciadv.adg0773)
Supplement: Supplementary file 3 — Datasets S1 to S3 [file sciadv.adg0773_datasets_s1_to_s3.zip › adg0773_Dataset_S2.xlsx]

## Sheet: Legend
	Dataset S2: Orthogroup analysis of Pac_F2b against other chlamydial genomes. A: Summarized clusters of orthologous genes (COGs) present different analyzed chlamydial species set. All chlamydiae = present in at least 125 of 139 (90%) chlamydial genomes. Simkaniaceae-lineages = present in at least 32 of 35 (90%) genomes belonging to Simkaniaceae/Parasimkaniaceae/undescribed families close to Simkan…

## Sheet: A-COG_table
COG_category	COG_annotation	all_chlamydiae	Simkaniaceae_lineages	Simkaniaceae	Simkania
B	Chromatin structure and dynamics	1	0	0	1
C	Energy production and conversion	15	11	1	15
D	Cellcycle contro, cell division, chromosome partitioning	11	1	1	2
E	Amino Acid metabolis and transport	17	13	4	8
F	Nucleotide metabolism and transport	29	4	3	2
G	Carbohydrate metabolism and transport	17	6	2	9
H	Coenzyme metabolism	13	10	3	6
I	Lipid metabolism	21	2	4	3
J	Translation	108	8	0	4
K	Transcription	16	6	0	2
L	Replication and repair	44	3	1	5
M	Cell wall/membrane/envelop biogenesis	31	8	2	13
N	Cell motility	8	1	0	1
NA	NA	27	17	6	49
O	Post-translational modification, protein turnover, chaperone functions	20	2	1	5
P	Inorganic ion transport and metabolism	11	7	1	4
Q	Secondary Structure	3	0	0	0
S	Function Unknown	54	31	5	20
T	Signal transduction	5	2	0	4
U	Intracellular trafficing and secretion	21	0	0	5
V	Defense mechanisms	4	0	0	0

## Sheet: B-ChlCore
OG	X1021942.13	X1021942.14	X1039689.34	X1041544.29	X1045192.5	X1045240.7	X1049244.12	X1063924.70	X1064120.29	X1070360.7	X1095360.24	X1096102.30	X1159587.fa.4	X3300004085.10	X3300005529.103	X3300006056.100	X3300006056.139	X3300006177.14	X3300009083.135	X3300009084.136	X3300009084.150	X3300009703.49	X3300009709.46	X3300009787.37	X3300010035.10	X3300011418.10	X3300011418.14	X3300012931.71	X3300013126.109	X3300013132.109	X3300013133.59	X3300020740.fa.2	X3300020889.fa.1	X3300020970.fa.2	ACE65	AlinenSedimentsD2_bin1100	B4_bin14	Bin61_76	Bin65_10	CC_bin22	CG10BFR821140104234	CHL1NORP91	CHLAB	CHLAIB	CHLAVI	CHLBUT	CHLCOR	CHLCV	CHLFF
OG0000001	6	4	4	11	2	2	1	4	9	6	4	4	1	2	5	3	1	6	6	4	5	4	3	2	0	7	6	2	2	3	6	5	3	11	3	3	4	7	7	7	4	1	2	2	1	2	1	2	2
OG0000002	6	2	3	5	5	4	5	5	4	4	2	6	1	5	3	5	3	3	3	3	5	7	4	4	6	5	5	4	4	1	0	1	4	2	5	4	5	4	3	5	3	5	1	1	1	1	1	1	1
OG0000006	4	3	3	3	4	3	4	3	2	3	3	3	3	3	3	3	2	3	3	4	2	4	3	3	2	2	5	3	3	4	3	4	3	3	3	4	3	4	4	3	4	3	2	2	2	2	2	2	2
OG0000008	3	3	1	3	3	3	3	3	3	3	3	1	3	3	3	3	1	3	3	3	3	3	3	3	3	3	3	3	1	3	3	3	3	2	3	1	3	3	3	3	3	3	2	2	2	2	2	2	2
OG0000011	3	2	0	4	2	2	2	2	3	2	2	2	2	2	2	2	2	3	2	2	1	2	1	1	2	4	2	2	2	2	3	3	4	3	0	2	2	0	2	2	2	2	4	4	4	4	4	4	4
OG0000012	3	2	1	4	2	1	2	2	2	1	1	3	1	3	2	3	1	1	4	3	4	2	1	1	2	5	3	2	1	1	3	3	1	2	2	2	2	1	2	3	2	2	1	1	1	1	1	1	1
OG0000014	1	1	1	5	1	0	1	2	2	3	2	3	1	1	1	2	1	2	3	4	2	2	1	1	2	2	2	2	1	2	2	2	0	3	3	1	4	1	2	3	1	1	3	3	3	3	3	3	3
OG0000015	3	2	4	1	1	1	1	4	1	1	1	1	1	1	2	2	2	0	1	1	1	0	2	1	1	3	1	0	1	7	5	2	1	1	2	2	1	3	1	2	5	1	1	1	1	1	1	1	1
OG0000017	3	3	0	2	2	2	2	4	2	3	3	2	2	2	2	2	1	3	1	3	2	2	2	1	3	3	2	2	1	2	2	2	1	2	1	2	3	3	2	2	3	2	2	2	2	2	2	2	2
OG0000019	2	3	1	3	1	0	1	2	3	1	4	1	2	1	2	2	2	2	2	2	2	2	2	2	1	6	3	2	2	3	3	6	3	2	1	2	4	3	1	2	2	1	1	1	0	1	1	1	1
OG0000020	2	2	2	3	1	1	1	2	3	2	2	3	2	1	2	2	2	2	3	4	2	2	1	1	2	4	2	1	2	2	2	2	2	2	1	1	1	1	2	3	2	2	1	1	1	1	1	1	1
OG0000021	2	2	2	2	2	2	2	2	2	2	2	2	2	2	0	3	2	2	2	2	2	2	2	1	2	2	2	2	2	2	2	2	2	2	2	2	2	2	2	1	2	2	2	2	2	2	2	2	2
OG0000022	3	1	6	5	0	1	1	6	1	1	1	1	1	0	1	1	2	2	4	1	3	2	1	2	1	4	2	2	1	1	3	1	0	1	1	4	4	1	1	8	3	1	1	1	1	1	1	1	1
OG0000024	1	1	3	4	1	2	1	3	1	2	2	2	1	1	1	1	1	2	3	3	2	2	4	4	1	5	2	1	1	1	1	6	3	2	2	2	2	3	2	1	2	1	2	2	1	2	1	2	1
OG0000025	2	2	0	3	2	2	2	1	1	2	2	2	1	2	2	2	2	2	2	2	3	2	2	2	2	2	2	1	2	1	2	2	3	2	3	2	2	2	2	2	2	2	2	2	2	2	2	2	2
OG0000028	2	2	2	2	2	1	2	2	2	2	2	2	2	2	2	2	2	2	2	2	2	2	2	2	2	2	2	2	2	2	2	2	2	2	2	2	2	0	2	2	2	2	1	1	1	1	1	1	1
OG0000029	2	2	2	2	2	2	2	1	2	2	2	1	1	1	2	1	2	2	3	2	2	2	2	2	1	2	2	1	2	2	2	1	2	2	2	1	2	2	2	2	2	2	2	2	1	2	2	2	2
OG0000030	2	2	2	2	1	1	1	2	1	2	2	2	2	1	2	2	1	2	2	2	2	2	2	2	1	2	2	2	1	2	2	2	2	1	2	1	2	2	2	2	2	1	2	2	2	2	2	2	2
OG0000032	2	2	3	2	1	1	1	2	2	2	2	2	0	1	2	2	1	2	2	2	2	2	2	2	1	2	2	2	2	2	2	2	2	2	1	1	2	2	2	2	2	2	1	1	1	1	1	1	1
OG0000033	3	1	4	6	0	1	1	5	1	2	1	1	1	0	1	1	1	1	2	1	1	1	1	1	1	1	2	1	1	1	4	6	0	1	1	6	3	1	3	4	3	1	1	1	1	1	1	1	1
OG0000037	2	2	1	2	2	2	2	2	2	2	2	1	2	2	2	2	2	2	2	2	2	2	1	2	2	1	3	2	2	2	2	0	2	2	2	2	2	0	2	2	2	2	1	1	1	1	1	1	1
OG0000038	2	2	1	2	1	1	2	2	2	2	2	1	1	1	2	2	1	2	2	2	2	1	2	2	2	2	2	2	1	2	2	2	2	2	2	2	2	2	2	2	2	2	1	1	1	1	1	1	1
OG0000040	3	2	0	2	1	1	1	1	1	1	3	1	2	0	2	1	2	3	2	2	2	3	2	2	0	2	2	2	2	2	2	3	2	2	2	1	2	3	3	1	3	1	1	1	1	1	1	1	1
OG0000042	2	2	1	2	1	1	1	2	2	1	2	2	2	1	2	2	1	2	1	1	2	2	2	0	2	2	2	1	1	1	2	2	1	2	2	1	1	1	2	2	2	2	2	2	2	2	2	2	2
OG0000043	2	2	2	2	2	1	2	1	2	2	2	2	3	2	2	2	2	1	2	2	2	1	1	1	2	1	1	2	1	1	2	2	2	2	2	2	2	2	2	2	1	1	1	1	1	1	1	1	1
OG0000044	2	0	1	1	2	2	2	2	1	2	1	1	2	2	2	2	1	1	2	2	2	1	2	2	2	2	1	1	1	2	2	1	2	2	2	1	1	1	2	2	1	2	2	2	2	2	2	2	2
OG0000045	3	2	2	3	1	1	1	1	2	1	2	1	1	0	1	1	2	2	1	1	2	0	2	1	1	4	2	3	1	2	1	0	2	1	2	3	2	1	2	3	1	1	1	1	1	1	1	1	1
OG0000046	2	1	2	2	2	2	2	2	2	2	1	2	1	2	2	2	0	1	2	2	2	2	2	2	2	2	1	2	1	2	2	1	2	1	2	2	2	1	2	1	2	1	1	1	1	1	1	1	1
OG0000047	2	2	1	2	1	1	1	2	1	1	2	2	3	1	2	2	2	2	2	2	2	2	2	1	1	1	1	2	2	2	2	1	3	2	2	2	2	1	2	1	2	2	1	1	1	1	1	1	1
OG0000048	2	2	1	1	2	2	2	2	2	1	2	2	2	1	2	3	2	2	2	1	2	2	2	1	2	2	2	2	2	2	2	2	3	2	1	2	2	1	2	2	2	2	1	1	1	1	1	1	1
OG0000049	2	2	2	2	3	1	1	1	2	2	2	2	2	2	2	2	1	2	2	2	1	2	2	2	1	2	1	2	1	2	2	1	2	2	1	2	2	1	2	1	2	1	1	1	1	1	1	1	1
OG0000050	2	2	1	2	1	2	1	1	2	1	2	2	2	1	2	1	1	2	2	2	2	2	2	2	1	1	2	2	1	2	2	1	2	2	2	2	2	2	2	2	2	2	1	1	1	1	1	1	1
OG0000053	2	2	2	2	1	1	0	1	1	1	2	2	2	1	2	2	1	2	1	1	1	2	2	1	1	2	1	2	1	2	2	1	1	1	2	2	2	1	2	2	2	1	2	2	2	2	2	2	2
OG0000055	2	1	3	2	1	1	1	2	2	1	2	2	1	1	1	3	1	2	2	2	2	2	3	2	1	2	2	2	1	2	2	2	0	1	2	2	2	1	1	2	2	1	1	1	1	1	1	1	1
OG0000056	2	1	1	1	1	1	1	1	3	1	2	2	1	1	2	5	2	1	1	6	3	1	3	1	1	2	3	1	1	1	1	3	1	2	1	1	1	2	2	2	1	1	1	1	1	1	1	1	1
OG0000057	2	1	1	4	2	1	2	1	2	1	2	2	1	2	2	0	2	2	2	4	1	2	2	2	1	1	0	1	2	2	2	0	1	2	5	1	1	0	2	1	1	0	1	1	0	1	1	1	0
OG0000058	2	1	1	1	2	1	2	2	2	1	2	2	2	2	2	1	2	1	1	1	1	1	2	1	2	1	1	1	2	2	2	0	1	2	1	1	1	1	2	2	1	2	1	1	1	1	1	1	1
OG0000059	2	2	1	3	1	1	1	1	2	2	2	1	2	1	2	2	2	2	2	3	2	2	2	3	1	1	2	1	1	1	2	2	2	2	2	1	2	1	2	1	2	1	1	1	1	1	1	1	1
OG0000061	1	2	1	1	1	1	1	0	1	2	1	2	1	0	1	2	0	2	1	1	1	3	1	1	2	2	2	2	1	1	1	1	1	1	1	1	2	1	1	1	3	1	2	1	2	2	1	2	2
OG0000063	2	1	2	2	0	0	1	2	2	1	2	2	1	0	2	2	2	1	2	2	2	1	2	1	1	2	2	1	2	2	2	2	2	1	1	1	1	2	2	2	1	1	1	1	1	1	1	1	1
OG0000065	1	1	1	1	0	1	1	0	1	3	1	1	1	0	1	1	1	2	1	3	1	2	1	1	3	2	1	3	1	2	2	2	1	1	0	1	3	1	1	1	1	1	1	1	2	1	2	2	2
OG0000066	2	1	3	1	2	2	2	1	1	0	1	2	1	2	2	2	2	2	1	1	1	1	2	2	2	1	2	1	2	2	2	2	1	1	1	1	1	2	1	2	1	2	1	1	1	1	1	1	1
OG0000071	2	1	1	2	1	1	1	1	1	1	1	2	1	1	1	1	0	1	2	2	1	2	2	1	0	1	2	2	1	1	1	1	1	1	2	2	2	1	1	1	1	1	1	1	0	1	1	1	1
OG0000075	2	2	0	2	1	1	1	2	1	2	1	1	1	1	1	1	1	2	1	1	1	1	1	1	2	2	2	1	1	1	1	2	1	1	1	1	2	2	1	1	2	1	1	1	1	1	1	1	1
OG0000078	1	1	1	2	1	1	1	2	1	2	1	1	1	1	1	1	0	1	2	2	1	1	1	0	1	1	2	3	1	2	1	3	2	2	1	1	1	1	2	2	2	2	1	1	0	1	1	1	1
OG0000079	2	1	1	1	2	1	2	1	2	1	2	2	2	2	2	2	1	1	1	1	1	1	2	1	2	1	1	1	2	2	2	1	1	2	1	1	1	1	1	1	1	1	1	1	1	1	1	1	1
OG0000080	1	1	1	2	2	2	2	1	1	1	1	2	1	2	1	2	1	1	2	2	1	2	1	1	1	1	1	1	1	1	2	1	1	1	1	1	1	1	1	1	1	1	1	1	1	1	1	1	1
OG0000081	1	1	0	2	1	1	1	1	2	1	1	1	0	1	1	2	1	1	1	1	1	1	1	1	1	3	4	1	2	1	1	3	1	1	1	1	1	1	1	1	1	1	1	1	1	1	1	1	1
OG0000083	1	1	1	1	1	1	0	1	1	1	1	1	1	1	1	1	1	1	1	1	1	1	1	1	1	1	1	1	1	1	1	1	1	1	1	1	1	1	1	1	1	1	1	2	1	1	1	1	1
OG0000084	1	2	0	1	1	1	1	1	1	2	2	1	1	1	1	1	4	2	1	1	0	1	1	1	1	2	1	1	3	3	2	1	1	1	1	2	1	2	1	1	1	1	1	1	1	1	1	1	1
OG0000085	1	1	1	2	1	1	1	2	1	1	1	2	1	1	1	1	1	2	1	1	1	1	1	1	1	1	1	2	1	1	1	1	1	1	2	1	1	1	1	1	2	1	1	1	1	1	0	1	1
OG0000087	1	1	1	2	1	1	1	1	1	1	1	1	1	1	1	1	1	1	1	1	1	1	1	0	1	2	1	1	1	1	1	0	2	1	0	1	1	0	1	1	1	1	2	2	2	2	2	2	2
OG0000092	1	1	0	2	1	1	1	1	1	1	1	1	1	1	1	1	1	1	1	0	1	1	1	0	1	2	1	1	1	1	1	0	2	1	0	1	1	0	1	1	1	1	2	2	2	2	2	2	2
OG0000097	1	1	1	2	1	0	1	1	1	1	1	1	0	1	1	1	1	1	1	1	1	2	1	1	1	2	2	1	1	1	1	0	0	1	1	1	1	1	1	1	2	1	2	2	2	2	2	2	1
OG0000098	1	2	2	1	1	1	1	1	2	1	2	1	2	1	2	1	1	2	1	1	1	2	1	1	1	1	1	1	1	2	3	1	1	3	1	1	1	1	2	1	2	1	1	1	1	1	1	1	1
OG0000100	2	2	0	2	1	1	1	1	2	2	1	1	2	1	2	1	1	2	1	1	1	1	1	1	1	2	1	1	1	1	1	2	1	2	1	1	1	1	2	1	2	1	1	1	1	1	1	1	1
OG0000101	1	1	2	2	1	0	1	1	1	2	1	1	1	1	1	1	1	1	2	2	1	1	1	1	1	2	2	1	1	1	1	2	2	1	1	1	1	2	1	1	1	1	1	1	0	1	1	1	1
OG0000104	1	1	1	2	1	1	1	1	1	4	1	1	1	1	1	0	1	1	1	2	1	1	1	1	1	2	1	1	1	1	1	2	0	1	0	1	1	1	1	1	1	1	1	1	1	1	1	1	1
OG0000105	1	1	1	1	1	1	1	1	0	1	2	1	1	1	1	1	1	1	1	1	1	1	1	1	1	1	1	2	1	1	1	1	1	1	1	2	2	1	1	1	1	1	1	1	1	1	1	1	1
OG0000106	2	1	1	1	0	1	1	0	1	1	1	1	1	0	1	1	1	1	1	3	1	1	0	0	1	1	1	1	2	2	1	1	1	1	1	0	2	1	1	2	0	1	1	1	2	1	2	2	2
OG0000109	1	1	1	2	1	1	1	1	1	1	1	1	0	1	1	1	1	1	2	2	0	1	1	1	1	1	1	3	1	1	1	1	1	1	2	1	1	1	1	1	2	0	1	1	1	1	1	1	1
OG0000111	3	1	1	1	1	1	1	2	2	0	1	1	1	1	1	1	1	1	1	1	0	2	2	1	1	1	0	2	1	2	1	0	1	2	1	2	2	1	1	1	2	1	1	1	1	1	1	1	1
OG0000112	1	1	1	2	1	1	1	1	1	2	1	1	0	1	1	1	0	1	1	1	0	1	1	1	1	3	2	1	1	1	1	1	2	1	1	1	1	1	1	1	1	1	1	1	1	1	1	1	1
OG0000113	1	1	1	1	1	1	1	1	1	1	2	1	2	1	2	1	1	1	1	1	1	1	1	1	1	1	1	1	1	1	1	1	1	1	1	2	3	1	1	1	1	1	1	1	1	1	2	1	1
OG0000114	1	1	0	1	1	0	1	1	1	1	1	1	1	1	1	1	0	1	1	1	1	1	2	0	1	1	0	1	1	1	1	1	1	1	1	2	1	1	1	1	1	1	1	1	1	1	1	1	0
OG0000115	1	1	1	1	1	1	1	1	1	1	1	1	3	1	1	1	1	1	1	1	1	1	1	1	1	1	1	1	1	1	1	1	1	1	1	1	1	1	2	1	1	1	1	1	1	1	1	1	1
OG0000116	0	1	1	1	1	1	1	1	1	2	1	1	2	1	1	1	1	1	1	1	0	1	1	1	1	1	1	1	1	1	1	2	1	0	1	2	1	1	1	1	1	1	1	1	2	1	2	2	2
OG0000117	1	1	2	1	1	1	1	1	1	1	1	1	1	1	0	1	1	1	1	2	1	1	1	1	1	3	1	1	1	1	1	0	6	1	1	4	1	1	1	1	1	1	1	1	1	1	1	1	1
OG0000120	1	1	1	1	1	1	1	1	1	1	1	1	1	1	1	1	1	1	1	1	1	1	2	1	1	2	1	1	1	1	1	1	1	1	1	1	1	1	1	1	1	2	1	1	0	1	1	1	1
OG0000121	1	1	1	1	1	1	1	1	1	2	1	1	1	0	1	2	1	1	1	1	1	1	1	1	1	1	1	1	1	2	1	1	1	1	1	1	1	1	1	1	1	1	1	1	1	1	1	1	1
OG0000122	1	1	1	1	1	1	1	1	1	1	1	1	1	1	1	1	0	1	1	1	1	1	1	0	1	2	1	1	1	1	1	1	1	1	1	1	1	1	1	1	1	1	1	1	1	1	1	1	1
OG0000123	1	1	1	1	1	1	1	1	1	1	1	1	1	1	1	1	1	1	1	1	1	1	1	1	1	1	1	1	1	1	1	1	1	1	1	1	1	1	1	1	1	2	1	1	1	1	1	1	1
OG0000125	1	1	2	1	1	0	1	2	1	1	1	1	1	1	1	1	0	1	1	1	1	2	1	1	1	1	1	1	1	1	1	1	1	1	1	1	1	1	1	1	1	1	1	1	1	1	2	1	1
OG0000126	1	1	1	1	1	1	1	1	1	1	1	1	1	1	1	1	1	1	1	1	1	1	1	1	1	2	1	1	1	1	1	1	1	1	1	1	1	1	1	1	1	1	1	1	1	1	1	1	1
OG0000127	1	1	0	1	1	0	1	1	1	1	2	1	1	1	1	2	1	1	1	1	1	1	1	0	1	1	1	1	1	1	1	3	1	1	1	1	1	1	1	1	1	1	1	1	0	1	1	1	1
OG0000128	1	1	1	2	1	0	1	0	1	2	1	1	1	1	1	0	1	1	1	1	1	1	1	2	1	1	2	1	1	1	1	2	1	1	1	1	1	1	1	1	1	1	1	1	1	1	1	1	1
OG0000130	2	1	1	1	1	1	1	1	2	1	1	2	1	1	1	1	1	1	1	1	1	1	1	1	1	1	1	1	1	1	1	1	1	1	1	1	1	1	1	1	1	1	1	0	1	1	0	1	2
OG0000132	1	1	1	1	1	1	0	1	1	1	1	1	1	1	1	1	1	1	1	1	1	1	1	1	1	1	1	1	2	1	1	1	1	1	1	1	1	1	1	1	1	1	1	1	1	1	1	1	1
OG0000133	1	1	2	2	1	1	1	0	1	1	1	1	1	1	1	1	1	1	0	1	1	1	1	1	1	1	1	1	1	1	1	1	1	1	2	1	1	1	1	1	1	1	1	1	1	1	1	1	1
OG0000134	1	1	1	1	1	1	1	1	0	1	1	1	1	1	1	1	1	1	1	1	1	1	1	1	1	2	1	1	1	1	1	1	1	1	1	1	1	1	1	1	1	1	1	1	1	1	1	1	1
OG0000135	1	1	1	1	1	1	1	1	1	1	1	1	1	1	1	1	1	1	1	1	1	1	1	1	1	1	1	1	1	1	1	1	1	1	1	1	1	1	1	1	1	1	1	1	1	1	1	1	1
OG0000136	1	1	1	1	1	0	1	1	1	2	1	1	0	1	1	1	1	1	1	1	0	1	1	1	1	2	2	1	1	1	1	1	1	1	1	0	1	1	1	1	1	1	1	1	1	1	1	1	1
OG0000137	1	1	2	1	1	1	1	0	0	1	1	1	1	1	1	1	1	1	1	1	1	1	1	1	1	1	1	1	1	1	1	1	1	1	1	1	1	1	1	1	0	1	1	1	1	1	1	1	1
OG0000138	1	1	1	2	1	0	0	1	1	1	1	1	1	0	1	0	1	1	1	1	1	1	1	2	1	2	2	1	0	1	1	0	1	1	1	1	1	1	1	1	1	1	1	1	1	1	1	1	1
OG0000139	1	1	1	1	1	1	1	1	1	1	1	1	0	1	1	1	1	1	1	1	1	1	1	1	1	1	1	1	1	1	1	1	1	0	1	1	1	1	1	1	1	1	2	2	2	2	2	2	2
OG0000140	1	1	0	1	1	1	1	1	1	1	1	2	1	0	1	2	1	1	1	1	1	1	1	1	1	1	1	1	1	1	1	0	1	1	1	1	1	1	1	1	1	1	1	1	1	1	1	1	1
OG0000141	1	1	2	1	1	1	1	1	0	1	1	1	1	1	1	1	1	1	1	1	1	1	1	1	1	1	1	1	1	1	1	2	1	1	1	1	1	1	1	1	1	1	1	1	1	1	1	1	1
OG0000142	1	1	1	1	1	1	0	1	2	1	1	1	1	1	2	1	1	1	1	1	1	1	1	1	1	1	1	1	1	1	1	1	1	2	1	1	1	1	1	1	1	1	1	1	1	1	1	1	1
OG0000144	1	1	1	1	1	1	1	1	1	1	1	1	1	1	1	1	1	1	1	1	1	1	1	1	0	1	2	1	0	1	1	0	1	1	1	1	1	1	1	1	1	1	1	1	1	1	1	1	1
OG0000145	1	1	0	1	1	1	1	1	0	2	1	1	2	1	1	1	1	0	1	1	1	1	1	1	1	1	1	1	1	1	1	1	1	0	1	1	1	2	1	1	1	1	1	1	1	1	1	1	1
OG0000146	1	1	1	1	1	1	1	1	1	1	1	1	1	1	1	1	1	1	1	1	1	1	1	1	1	2	1	1	1	1	1	1	1	1	1	1	1	1	1	1	1	1	1	1	1	1	1	1	1
OG0000147	1	1	1	1	1	1	1	1	1	1	1	1	0	1	1	1	1	1	1	1	1	1	1	1	1	1	1	1	1	1	2	1	1	1	1	1	1	1	1	1	1	1	1	1	2	1	2	1	1
OG0000148	1	1	2	2	1	1	1	1	1	1	1	1	1	0	1	1	1	1	1	2	1	1	1	1	1	1	1	1	1	1	1	1	1	1	1	0	1	1	1	1	1	1	1	1	1	1	1	1	1
OG0000149	1	1	3	1	1	1	1	1	0	0	1	1	1	1	1	1	1	1	1	1	1	1	3	1	1	1	1	1	1	1	1	1	1	1	1	1	1	1	1	1	1	1	1	1	1	1	1	1	1
OG0000152	1	1	1	1	1	1	1	1	0	1	1	1	1	1	1	1	1	1	1	1	1	1	1	2	1	1	1	1	1	1	1	1	1	2	1	1	1	1	1	1	1	2	1	1	1	1	1	1	1
OG0000153	1	1	2	1	1	1	1	1	1	1	1	1	2	1	1	1	1	1	2	1	1	1	1	1	1	1	1	1	1	1	1	1	1	1	1	0	1	1	1	1	1	1	1	1	1	1	1	1	1
OG0000154	1	1	1	1	1	1	1	1	1	1	1	1	1	1	1	1	0	1	1	1	1	1	1	1	1	1	1	1	2	1	1	1	1	2	1	1	1	1	1	1	0	1	1	1	1	1	1	1	1
OG0000155	1	1	1	1	1	1	1	1	1	1	1	1	1	1	1	1	1	1	1	1	1	1	1	1	1	1	1	1	1	1	1	1	1	1	1	0	1	1	1	1	1	1	1	1	1	1	1	1	1
OG0000157	1	1	1	1	1	1	1	1	1	1	1	1	1	1	0	1	1	1	0	1	1	1	1	1	1	1	1	1	1	1	1	1	1	1	1	1	1	1	1	1	1	1	1	1	1	1	1	1	1
OG0000158	1	1	1	1	1	1	1	1	1	1	1	2	1	1	1	1	1	1	1	1	1	1	1	0	1	1	1	1	1	1	1	0	1	1	1	1	1	1	1	1	1	1	1	1	1	1	1	1	1
OG0000159	1	1	1	1	1	1	1	1	1	1	1	1	1	0	1	1	1	1	1	1	1	1	1	1	1	1	1	1	1	1	1	1	1	1	1	1	1	1	1	1	1	1	1	1	1	1	1	1	1
OG0000160	1	1	1	1	1	1	1	1	0	1	1	1	1	1	1	1	1	1	1	2	1	1	1	1	1	1	1	1	1	1	1	1	1	1	1	1	2	1	1	1	1	1	1	1	1	1	1	1	1
OG0000161	1	1	1	1	1	1	1	1	1	1	1	1	1	1	1	1	1	1	1	1	1	1	1	1	1	1	1	1	1	1	2	1	1	1	1	1	1	1	1	1	1	1	0	1	0	1	1	1	0
OG0000162	1	1	1	1	1	1	1	1	1	1	1	1	1	1	1	1	1	1	1	1	1	1	1	1	1	1	1	1	1	1	1	1	1	1	1	1	1	1	1	1	1	1	1	1	1	1	2	1	1
OG0000163	1	1	1	1	1	1	1	1	1	1	1	1	2	1	1	1	0	1	1	1	1	1	1	1	1	1	1	1	1	1	1	1	1	1	1	1	1	1	1	1	1	2	1	1	1	1	1	1	1
OG0000164	1	1	1	1	1	1	1	1	1	1	1	1	1	1	1	1	1	1	2	1	1	1	1	1	1	1	1	1	1	1	1	1	1	1	1	1	1	1	1	1	1	1	1	1	1	1	1	1	1
OG0000165	1	1	0	1	2	1	2	1	1	1	1	1	0	2	1	1	1	1	1	1	1	1	1	1	1	1	1	1	1	1	1	2	1	1	1	1	1	1	1	1	1	1	1	1	1	1	1	1	1
OG0000166	1	1	1	1	1	1	1	1	1	1	1	0	1	1	1	1	1	1	1	1	1	1	1	1	1	1	1	1	1	1	1	1	1	1	1	1	1	1	1	1	1	1	1	1	1	1	1	1	1
OG0000167	0	1	1	1	1	1	1	1	0	1	1	1	1	1	1	0	1	1	1	1	1	1	1	1	1	1	1	1	1	1	1	0	1	1	1	3	1	1	1	1	1	1	1	1	1	1	1	1	1
OG0000168	1	1	1	1	1	1	1	1	1	1	1	1	1	1	1	1	1	1	1	1	1	1	1	1	1	1	1	1	0	1	1	1	1	1	1	1	1	1	1	1	1	1	1	1	1	1	1	1	1
OG0000169	1	1	1	1	1	1	1	1	1	1	1	1	1	1	1	1	1	1	1	1	1	1	1	1	1	1	1	1	1	1	1	1	1	1	1	1	1	1	1	1	1	1	1	1	1	1	1	1	1
OG0000170	1	1	1	1	1	1	1	1	1	1	1	1	1	1	1	1	1	1	1	1	1	1	1	1	0	1	1	1	1	1	1	1	1	1	1	1	1	1	1	1	1	1	1	1	1	1	1	1	1
OG0000171	1	1	1	1	1	1	1	1	0	1	1	1	1	1	1	1	1	1	0	1	1	1	1	1	0	1	1	1	1	1	1	1	1	1	1	1	1	1	1	1	1	1	1	1	1	1	1	1	1
OG0000172	1	1	1	1	1	1	1	1	1	1	1	1	1	1	1	1	1	1	1	1	1	1	1	1	1	1	1	1	1	1	1	1	1	1	1	1	1	1	1	1	1	1	1	1	0	1	1	1	1
OG0000173	1	1	1	1	1	1	1	1	1	1	1	1	2	1	1	1	1	1	1	1	1	1	1	1	1	1	1	1	1	1	1	1	1	1	1	1	1	1	1	1	1	1	1	1	1	1	1	1	1
OG0000174	1	1	1	1	1	0	1	1	1	1	1	1	1	1	1	1	1	1	1	1	1	1	1	1	1	1	1	1	1	1	1	1	1	1	1	1	1	1	1	1	1	1	1	1	1	1	1	1	1
OG0000175	1	1	1	1	1	1	1	0	0	1	1	1	0	1	2	1	1	1	1	1	1	1	1	1	1	2	1	1	1	1	1	1	1	1	1	1	1	1	2	1	1	1	1	1	1	1	1	1	1
OG0000176	1	1	1	1	1	1	1	1	0	1	1	1	0	1	1	1	1	1	1	1	1	1	1	1	1	1	1	1	1	1	1	1	1	1	1	1	1	1	1	1	1	1	1	1	1	1	1	1	1
OG0000178	1	1	1	1	1	1	1	1	1	1	1	1	1	1	1	1	1	1	1	0	1	1	1	1	1	1	1	1	1	1	1	1	1	1	1	0	1	1	1	1	1	1	1	1	0	1	1	1	1
OG0000179	1	1	1	1	1	1	1	1	0	1	1	2	2	1	1	1	0	1	0	0	2	1	1	1	1	1	1	1	1	1	1	1	0	1	1	1	1	2	1	1	1	1	1	1	1	1	1	1	1
OG0000180	1	1	1	1	1	1	1	1	1	1	1	1	1	1	1	1	1	1	1	1	1	1	1	1	1	1	1	1	1	1	1	1	1	1	1	1	1	1	1	1	1	2	1	1	1	1	1	1	1
OG0000181	1	1	1	1	1	1	1	1	1	1	1	1	1	1	1	1	1	1	1	1	2	1	1	1	1	1	1	1	1	1	1	1	1	1	1	1	1	1	1	1	1	1	1	1	1	1	1	1	1
OG0000182	1	1	1	1	1	1	1	1	1	1	1	1	1	1	1	1	1	1	1	1	1	1	1	1	1	2	1	1	1	1	1	1	1	1	1	1	1	1	1	1	1	1	1	1	1	1	1	1	1
OG0000183	1	1	2	1	1	1	1	1	1	1	1	1	1	1	1	1	1	1	1	1	1	1	1	1	1	1	1	1	1	1	1	1	1	1	1	1	1	1	1	1	1	2	1	1	1	1	1	1	1
OG0000184	1	1	0	1	1	1	1	1	1	1	1	1	1	1	1	1	1	1	1	1	1	1	1	1	1	1	1	1	1	1	1	1	1	1	0	1	1	1	1	1	2	1	1	1	1	1	1	1	1
OG0000185	1	1	1	1	1	1	1	0	1	1	1	1	1	1	1	1	0	2	1	1	1	1	1	1	1	1	1	1	1	1	1	1	1	1	1	1	1	1	1	1	1	1	1	1	1	1	1	1	1
OG0000186	1	1	1	1	1	1	1	1	1	1	1	1	1	1	1	1	1	1	1	1	1	1	1	1	1	1	1	1	1	1	1	1	1	1	1	1	1	1	1	1	1	1	1	1	1	1	1	1	1
OG0000187	1	1	1	1	1	1	1	1	1	1	1	1	1	1	1	0	1	1	1	1	1	1	1	1	1	1	1	1	1	1	1	1	1	2	1	1	1	1	1	1	1	2	1	1	1	1	1	1	1
OG0000188	1	1	1	1	1	1	1	1	2	2	1	1	1	1	1	1	1	1	1	1	1	1	1	1	0	1	1	1	1	1	0	1	1	1	1	1	1	1	1	1	1	1	1	1	1	1	1	1	1
OG0000189	1	1	1	1	1	1	1	1	1	1	1	1	1	1	1	1	1	1	1	1	1	1	1	1	1	1	1	1	1	1	1	1	1	1	1	1	1	1	1	1	1	1	1	1	1	1	1	1	1
OG0000190	1	1	1	1	1	1	1	1	1	1	1	1	1	1	1	1	1	1	1	1	1	1	1	1	1	1	1	1	1	1	1	1	1	1	1	1	1	1	1	1	1	1	1	1	1	1	1	1	1
OG0000191	1	1	1	1	1	1	1	1	1	1	1	1	1	0	1	1	1	1	1	1	1	1	1	1	1	1	1	1	1	1	1	1	1	1	1	1	1	1	1	1	1	1	1	1	1	1	1	1	1
OG0000192	1	2	1	1	1	1	1	1	1	1	2	1	1	1	1	1	1	1	1	1	1	2	1	1	1	1	1	1	1	1	1	1	1	1	1	1	1	1	1	1	1	1	1	0	1	1	1	1	1
OG0000193	1	1	1	1	1	1	1	1	1	1	1	0	1	1	1	1	1	1	1	1	1	1	1	1	1	1	1	1	1	1	1	1	1	1	1	1	1	1	1	1	1	1	1	1	1	1	1	1	1
OG0000194	1	1	1	1	1	1	1	1	1	1	1	1	2	1	1	1	1	1	1	1	1	1	1	1	1	1	1	1	1	1	1	1	1	2	1	1	1	1	1	1	1	1	1	1	1	1	1	1	1
OG0000195	1	1	1	1	1	1	1	0	1	1	1	1	1	1	1	0	1	1	1	1	1	1	1	1	1	1	1	1	1	1	1	1	1	1	1	1	1	1	1	1	1	1	1	1	1	1	1	1	1
OG0000196	1	1	1	1	1	1	1	1	1	1	1	1	0	1	1	1	1	1	1	1	2	1	1	1	1	2	1	1	1	1	1	1	1	1	1	1	1	1	1	1	1	1	1	1	1	1	1	1	1
OG0000197	1	1	1	1	1	1	1	1	1	1	1	1	1	1	1	1	1	1	1	1	1	1	1	1	1	1	1	1	1	1	1	1	0	1	1	1	1	1	2	1	1	1	1	1	0	1	1	1	1
OG0000199	1	1	1	1	0	1	1	1	1	1	1	1	1	1	1	1	1	1	1	1	1	1	1	1	1	1	1	1	1	1	1	0	1	1	1	1	2	1	1	1	1	1	1	1	1	1	1	1	1
OG0000200	1	1	1	1	1	1	1	1	1	1	1	1	1	1	1	1	1	1	1	1	1	1	1	1	1	1	1	1	1	1	1	1	1	1	1	1	1	1	1	1	1	1	1	1	1	1	1	1	1
OG0000201	1	1	1	1	1	1	1	1	1	1	1	1	1	1	1	1	1	1	1	1	1	1	1	1	1	1	1	1	1	1	1	1	1	1	1	1	1	1	1	1	1	1	1	1	1	1	1	1	1
OG0000202	1	1	1	1	1	1	1	1	1	2	1	1	1	1	1	1	1	1	1	1	1	1	1	0	1	1	1	1	1	1	1	1	1	1	0	1	1	1	1	1	1	1	1	1	1	1	1	1	1
OG0000203	1	1	1	1	1	1	1	1	1	1	1	1	1	1	1	1	1	1	1	1	1	1	1	1	1	1	1	2	1	1	1	2	0	1	1	1	1	1	1	1	1	1	1	1	1	1	1	1	1
OG0000204	1	1	1	1	1	1	1	1	1	1	1	1	1	1	1	1	1	1	1	1	0	1	1	1	1	1	1	1	1	1	1	1	1	1	1	1	1	1	1	1	1	1	1	1	1	1	1	1	1
OG0000205	1	1	1	1	1	1	1	1	1	1	1	0	1	1	1	1	1	1	1	1	1	1	1	1	1	1	1	1	1	1	1	1	1	1	1	1	1	1	1	1	1	1	1	1	1	1	1	1	1
OG0000206	1	1	1	1	1	1	1	1	1	1	1	1	1	1	1	1	1	1	1	1	1	1	1	1	1	1	1	1	1	1	1	1	1	1	1	1	1	1	1	1	1	1	1	1	1	1	1	1	1
OG0000207	1	1	1	1	1	1	1	1	0	2	1	1	1	1	1	1	1	1	1	2	1	1	1	1	1	1	1	1	1	1	1	1	1	1	1	1	1	1	1	1	1	1	1	1	1	1	1	1	1
OG0000208	1	1	1	1	1	1	1	1	1	1	1	1	1	1	1	1	1	1	1	1	1	1	1	1	1	1	1	1	1	1	1	1	1	1	1	1	1	1	1	1	1	1	1	1	1	1	1	1	1
OG0000209	1	1	1	1	1	1	1	1	1	1	1	1	1	1	1	1	1	1	1	1	1	1	1	1	1	1	1	1	1	1	1	1	1	1	1	1	1	1	1	1	1	1	1	1	0	1	1	1	1
OG0000210	1	1	1	1	1	1	1	1	1	1	1	1	1	1	1	0	1	1	1	1	1	1	1	1	1	1	1	1	1	1	1	1	1	1	1	1	3	1	1	1	1	1	1	1	1	1	1	1	1
OG0000211	1	1	1	1	1	1	1	1	1	1	1	1	1	1	1	1	1	1	1	1	1	1	1	1	0	1	1	1	1	1	1	1	1	1	1	1	1	1	1	1	1	1	1	1	1	1	1	1	1
OG0000212	1	1	1	1	1	1	1	1	1	1	1	1	1	1	1	1	1	1	1	1	1	1	1	1	1	1	1	1	1	1	1	1	1	1	1	1	1	1	1	1	1	1	1	1	1	1	1	1	1
OG0000213	1	1	1	1	1	1	1	1	1	1	1	1	1	1	1	1	1	1	1	1	1	1	1	1	1	1	1	1	1	1	1	1	1	1	1	1	1	1	1	1	1	1	1	1	1	1	1	1	1
OG0000214	1	1	1	1	1	1	1	1	1	1	1	1	1	1	1	1	1	1	1	1	1	1	1	1	1	1	1	1	1	1	1	1	1	1	1	1	1	1	1	1	1	1	1	1	1	1	1	1	1
OG0000215	1	1	1	1	1	1	1	1	1	1	1	1	1	1	1	1	1	1	1	1	1	1	1	1	1	1	1	1	1	1	1	1	1	1	1	1	1	1	1	1	1	1	1	1	1	1	1	1	1
OG0000216	1	1	1	1	1	1	1	1	1	1	1	1	1	1	1	1	1	1	1	1	1	1	1	1	1	1	1	1	1	1	1	1	1	1	1	1	1	1	1	1	1	1	1	1	1	1	1	1	1
OG0000217	1	1	1	1	1	1	1	1	1	1	1	1	1	1	1	1	1	1	1	1	1	1	1	1	1	1	1	1	1	1	1	1	1	1	1	1	1	1	1	1	1	1	1	1	1	1	1	1	1
OG0000218	1	1	1	1	1	1	1	1	1	1	1	1	1	1	1	1	1	1	1	1	1	1	1	1	1	1	1	1	1	1	1	1	1	1	1	1	1	1	1	1	1	1	1	1	1	1	1	1	1
OG0000219	1	1	1	1	1	1	1	1	1	1	1	1	1	1	1	1	1	1	1	1	1	1	1	1	1	1	1	1	1	1	1	1	1	1	1	1	1	1	1	1	1	1	1	1	1	1	1	1	1
OG0000220	1	1	1	1	1	1	1	0	1	1	1	1	1	1	1	1	1	1	1	1	1	1	1	1	1	1	1	1	1	1	1	1	1	1	1	1	1	1	1	1	1	1	1	1	1	1	1	1	1
OG0000222	1	1	1	1	1	1	0	1	1	2	1	1	1	1	1	1	1	1	1	1	1	1	1	1	1	1	1	1	1	1	1	1	1	1	1	1	1	2	1	1	1	1	1	1	1	1	1	1	1
OG0000224	1	1	1	1	1	1	1	1	1	1	1	1	2	0	1	1	1	1	1	1	1	1	1	1	1	1	1	1	1	1	0	1	1	1	1	1	1	1	1	1	1	1	1	1	1	1	1	1	1
OG0000225	1	1	1	1	1	1	1	0	1	1	1	1	0	1	1	1	1	1	1	1	1	2	1	1	1	1	1	1	1	1	1	1	1	1	1	1	1	1	1	1	1	1	1	1	1	1	1	1	1
OG0000226	1	1	1	1	1	1	1	1	1	1	1	1	1	0	1	1	1	1	1	1	0	1	1	1	1	1	1	1	1	1	1	1	1	1	1	1	1	1	1	1	1	1	1	1	1	1	1	1	1
OG0000227	1	1	1	1	1	1	1	1	1	1	1	1	1	1	1	1	1	1	1	1	1	1	1	1	1	2	1	1	1	1	1	1	1	1	1	1	1	1	1	1	1	1	1	1	1	1	1	1	1
OG0000228	1	1	1	1	1	1	1	1	1	1	1	1	0	1	1	1	1	1	1	1	1	1	1	1	1	2	1	1	1	1	1	0	1	1	1	1	1	1	1	1	1	1	1	1	1	1	1	1	1
OG0000229	1	1	1	1	1	1	1	1	1	1	1	1	1	1	1	1	1	1	1	1	1	1	1	1	1	1	1	1	1	1	1	1	1	1	0	1	1	1	1	1	1	1	1	1	1	1	1	1	1
OG0000230	1	1	1	1	1	1	1	1	1	1	1	1	1	1	1	1	1	1	1	1	1	1	1	1	1	1	1	1	1	1	1	1	1	1	1	1	1	1	1	1	1	1	1	1	1	1	1	1	1
OG0000231	1	1	1	1	1	1	1	1	1	1	1	1	0	1	1	1	1	1	1	1	1	1	1	1	1	1	1	1	1	1	1	1	1	1	1	1	1	1	1	1	1	1	1	1	1	1	1	1	1
OG0000232	1	1	1	1	1	1	1	1	1	1	1	1	1	1	1	1	1	1	1	1	1	1	1	1	1	1	1	1	1	1	1	1	1	1	1	1	1	1	1	1	1	1	1	1	1	1	1	1	1
OG0000233	1	1	1	1	1	1	1	1	1	1	1	1	1	1	1	1	1	1	1	1	1	1	1	1	1	1	1	1	1	1	1	1	1	1	1	1	1	1	1	1	1	1	1	1	0	1	1	1	1
OG0000234	1	1	1	1	1	1	1	1	1	1	1	1	1	1	1	1	1	1	1	1	1	1	1	1	1	1	1	1	1	1	1	1	1	1	1	1	1	1	1	1	1	1	1	1	1	1	1	1	1
OG0000235	1	1	1	1	1	1	1	1	1	1	1	1	0	1	1	1	1	1	1	1	1	1	1	1	1	1	1	1	1	1	1	1	0	1	1	1	1	1	1	1	1	1	1	1	1	1	1	1	1
OG0000236	1	1	1	1	1	1	1	1	1	1	1	1	2	1	1	1	0	1	1	1	1	1	2	1	1	1	1	1	1	1	1	1	1	1	1	0	1	1	1	1	1	1	1	1	1	1	1	1	1
OG0000237	1	1	1	1	1	1	1	1	1	2	1	1	0	1	1	1	1	1	1	1	1	1	1	1	1	1	1	1	1	1	1	1	0	1	1	1	1	1	1	1	1	1	1	1	1	1	1	1	1
OG0000238	1	1	1	1	1	1	1	1	1	1	1	0	1	1	1	1	1	1	1	1	1	1	1	1	1	1	1	1	1	1	0	1	1	1	1	1	1	1	1	1	1	1	1	1	1	1	1	1	1
OG0000239	1	1	1	1	1	1	1	1	1	1	1	1	1	1	1	1	1	1	1	1	1	1	1	1	1	1	1	1	1	1	1	1	1	1	1	1	1	1	1	1	1	1	1	1	1	1	1	1	1
OG0000241	1	1	1	1	1	1	1	1	1	1	1	1	1	1	1	1	1	1	1	1	1	1	1	1	0	1	1	1	1	1	1	1	1	1	1	1	1	1	1	1	1	1	1	1	1	1	1	1	1
OG0000242	1	1	1	1	1	1	1	1	1	1	1	1	1	1	0	1	1	1	1	1	1	1	1	1	1	1	1	1	1	1	1	1	0	1	0	0	0	1	1	1	1	1	1	1	1	1	1	1	1
OG0000243	1	1	2	1	1	1	1	1	1	1	1	1	1	1	1	1	0	1	1	1	1	1	1	1	1	1	1	1	1	1	0	1	1	1	1	1	1	1	1	1	1	1	1	1	1	1	1	1	1
OG0000244	1	1	1	1	1	1	1	1	1	1	1	1	1	1	1	1	1	1	1	1	1	1	1	1	1	1	1	1	1	1	0	1	1	1	1	1	1	1	1	1	1	1	1	1	1	1	1	1	1
OG0000245	1	1	1	1	1	1	1	1	1	1	1	1	1	1	1	1	1	1	1	1	1	1	1	1	1	1	1	1	1	1	1	1	1	1	1	1	1	1	0	1	1	1	1	1	1	1	1	1	1
OG0000246	1	1	1	1	1	1	1	1	1	1	1	1	1	1	1	1	1	1	1	1	1	1	1	1	1	1	1	1	1	1	1	1	1	1	1	1	1	1	1	1	1	1	1	1	1	1	1	1	1
OG0000247	1	1	1	1	1	1	1	1	1	1	1	1	1	1	1	1	1	1	1	1	1	1	1	1	1	1	1	1	1	1	1	1	1	0	1	1	1	1	1	1	1	1	1	1	1	1	1	1	1
OG0000248	1	1	1	1	1	1	1	1	1	1	1	1	1	1	1	1	1	1	1	1	1	1	1	1	1	1	1	1	1	1	1	1	1	0	1	1	1	1	1	1	1	1	1	1	1	1	1	1	1
OG0000249	1	1	1	1	1	1	1	1	1	1	1	1	1	1	1	1	1	1	1	1	1	1	1	1	1	1	1	1	1	1	1	1	1	0	1	1	1	1	1	1	1	1	1	1	1	1	1	1	1
OG0000250	1	1	1	1	1	1	1	1	1	1	1	1	1	1	1	1	1	1	1	1	1	1	1	1	1	1	1	1	1	1	1	1	1	1	1	1	1	1	1	1	1	1	1	1	1	1	1	1	1
OG0000251	1	1	1	1	1	1	1	1	1	1	1	1	1	1	1	1	1	1	1	1	1	1	1	1	1	1	1	1	1	1	1	1	1	1	1	1	1	1	1	1	1	1	1	1	1	1	1	1	1
OG0000252	1	1	1	1	1	1	1	1	1	1	1	1	1	1	1	1	1	1	1	1	1	1	1	1	1	1	1	1	1	1	1	1	1	1	1	1	1	1	1	1	1	1	1	1	1	1	1	1	1
OG0000253	1	1	1	1	1	1	1	1	1	1	1	1	1	1	1	1	1	1	1	1	0	1	1	1	1	1	1	1	1	1	1	1	1	1	1	1	1	1	1	1	1	1	1	1	1	1	1	1	1
OG0000254	1	1	1	1	0	1	0	1	1	2	1	1	2	0	1	1	1	1	1	1	1	1	1	1	1	1	1	0	1	1	1	1	0	1	1	1	1	1	1	1	0	1	1	1	1	1	1	1	1
OG0000255	1	1	1	1	1	1	1	1	1	1	1	1	0	1	1	1	1	1	1	1	1	1	1	1	1	1	1	1	1	1	1	1	1	1	1	1	1	1	1	1	1	1	1	1	1	1	1	1	1
OG0000256	1	1	1	1	1	1	1	1	1	1	1	1	1	1	1	1	1	1	1	1	1	1	1	1	1	1	1	1	1	1	1	1	0	1	1	1	1	1	1	1	1	0	1	1	1	1	1	1	1
OG0000257	1	1	1	1	1	1	1	1	1	1	1	1	1	1	1	1	1	1	1	1	1	1	1	1	1	1	1	1	1	1	1	1	1	1	1	1	1	1	1	1	1	1	1	1	1	1	1	1	1
OG0000258	1	1	1	1	1	1	1	1	1	1	1	1	1	1	1	1	1	1	1	1	1	1	0	1	0	1	1	1	1	1	1	1	1	1	1	1	0	1	1	1	1	1	1	1	1	1	1	0	1
OG0000259	1	1	1	1	1	1	1	1	1	1	1	1	1	1	1	1	1	1	1	1	1	1	1	1	1	1	1	1	1	1	1	1	1	1	1	1	1	1	1	1	1	1	1	1	1	1	1	1	1
OG0000260	1	1	1	1	1	1	1	1	1	1	1	1	1	1	1	1	1	1	1	1	1	1	1	1	0	1	1	1	1	1	1	1	1	1	1	1	1	1	1	1	1	1	1	1	1	1	1	1	1
OG0000261	1	1	1	1	1	1	1	1	0	1	1	1	1	1	1	1	1	1	1	1	0	1	1	2	0	1	1	1	1	1	1	1	1	1	1	1	1	1	1	1	1	1	1	1	1	1	1	1	1
OG0000262	1	1	1	1	1	1	1	1	1	1	1	1	1	1	1	1	1	1	1	1	1	1	1	1	1	1	1	1	1	1	1	1	0	1	1	1	1	1	1	1	1	1	1	1	1	1	1	1	1
OG0000263	1	1	1	1	1	0	1	1	1	1	2	1	1	1	2	1	1	1	1	1	0	1	1	1	1	1	1	0	0	1	1	1	1	1	1	0	0	1	1	1	0	1	1	1	0	1	1	1	1
OG0000264	1	1	1	1	1	1	1	1	1	1	1	1	1	1	1	1	1	1	1	1	1	1	1	1	1	1	1	1	1	1	1	1	1	1	1	1	1	1	1	1	1	1	1	1	1	1	1	1	1
OG0000265	1	1	1	1	1	1	1	1	1	1	1	1	1	0	1	1	1	1	1	1	1	1	1	1	1	1	1	1	1	1	1	1	1	1	1	1	1	1	1	1	1	1	1	1	1	1	1	1	1
OG0000266	1	1	0	1	1	1	1	1	1	2	1	1	0	1	1	1	1	1	1	0	3	1	1	1	1	1	1	0	1	1	1	0	0	1	1	0	0	1	1	1	1	1	1	1	1	1	1	1	1
OG0000267	1	1	1	1	1	1	1	1	1	1	1	1	0	1	1	1	1	1	1	1	1	1	0	1	1	1	1	1	1	1	1	1	1	1	1	1	1	1	1	1	1	0	1	1	1	1	1	1	1
OG0000268	1	1	1	1	1	1	1	1	1	1	1	1	1	1	1	1	1	1	0	1	1	1	1	1	1	1	1	1	1	1	1	1	1	1	1	1	1	1	1	1	1	1	1	1	1	1	1	1	1
OG0000269	1	1	1	1	2	1	1	0	1	1	1	1	1	1	1	1	1	1	1	1	1	1	1	1	1	1	1	1	1	1	1	1	1	1	1	1	1	1	1	1	1	1	1	1	1	1	1	1	1
OG0000270	1	1	1	1	1	1	1	1	0	1	1	1	1	1	1	1	1	1	1	1	1	1	1	1	1	1	1	1	1	1	1	1	1	2	1	1	1	1	1	1	1	1	1	1	1	1	1	1	1
OG0000271	1	1	1	1	1	1	1	1	1	1	1	1	1	1	1	1	1	1	1	1	1	1	1	1	1	1	1	1	1	1	1	1	1	1	1	1	1	1	1	1	1	1	1	1	1	1	1	1	1
OG0000272	2	1	0	1	1	1	1	1	1	1	1	1	1	1	3	1	1	1	1	1	1	1	1	1	0	0	1	1	1	1	1	1	0	2	1	1	1	1	1	1	1	1	1	1	1	1	1	1	1
OG0000273	1	1	1	1	1	1	1	1	1	1	1	1	1	1	1	1	1	1	1	1	1	1	1	1	1	1	1	1	1	1	1	1	1	2	1	1	1	1	1	1	1	0	1	0	1	1	1	1	1
OG0000274	1	1	1	1	1	1	1	1	1	1	1	1	1	1	1	1	1	1	1	1	1	1	1	1	1	1	1	1	1	1	1	1	1	1	1	1	1	1	1	1	1	1	1	1	1	1	1	1	1
OG0000275	1	1	1	1	1	1	1	1	1	1	1	1	1	1	1	1	1	1	1	1	1	1	1	1	1	1	1	1	1	1	1	1	1	1	1	1	1	1	1	1	1	1	1	1	1	1	1	1	1
OG0000276	1	1	0	1	1	1	1	1	1	1	1	1	1	1	1	1	1	1	1	1	1	1	1	1	1	1	1	1	1	1	1	1	1	1	1	1	1	1	1	1	1	1	1	1	1	1	1	1	1
OG0000277	1	1	1	1	1	1	1	1	1	1	1	1	1	1	1	1	1	1	1	1	1	1	1	1	1	1	1	1	1	1	1	1	1	1	1	1	1	1	1	1	1	1	1	1	1	1	1	1	1
OG0000279	1	1	1	1	1	1	1	1	1	3	1	1	1	1	1	1	1	1	1	1	1	1	1	0	1	1	1	1	1	1	1	1	1	0	1	1	1	1	1	1	1	1	1	1	1	1	1	1	1
OG0000280	1	1	1	1	1	1	1	1	1	1	1	1	0	1	1	1	1	1	1	1	0	1	1	1	1	1	1	2	1	1	1	1	1	1	1	1	1	1	1	1	1	1	1	1	1	1	1	1	1
OG0000281	1	1	1	1	1	1	1	1	1	1	1	1	1	1	1	1	1	1	1	1	1	1	1	1	1	2	1	1	1	1	1	1	1	1	1	1	1	1	1	1	1	1	1	1	1	1	1	1	1
OG0000282	1	1	1	1	1	1	1	1	1	1	1	1	1	1	1	1	1	1	1	1	1	1	1	1	1	1	1	1	1	1	1	1	1	1	1	1	1	1	1	1	1	1	1	1	1	1	1	1	1
OG0000283	1	1	1	1	1	1	1	1	1	1	1	1	1	1	1	1	1	1	1	1	1	1	1	1	1	1	1	1	1	1	1	1	1	1	1	1	1	1	1	1	1	1	1	1	1	1	1	1	1
OG0000284	1	1	1	1	1	1	1	1	1	1	1	1	1	1	1	1	1	1	1	0	1	1	1	1	1	1	1	1	1	1	1	1	1	1	1	1	1	1	1	1	1	1	1	1	1	1	1	1	1
OG0000285	1	1	1	1	1	1	1	1	1	1	1	1	1	1	1	1	1	1	1	2	1	1	1	1	1	1	1	1	1	1	1	1	1	1	1	1	1	1	1	1	1	1	1	1	1	1	1	1	1
OG0000286	1	1	1	1	1	1	1	1	0	1	1	1	1	1	1	1	1	1	1	1	1	1	1	1	0	1	1	1	1	1	1	1	0	1	1	1	1	1	1	1	1	1	1	1	1	1	1	1	1
OG0000287	1	1	1	1	1	1	1	1	1	1	1	1	0	1	0	1	1	1	1	1	1	1	1	1	1	1	1	1	1	1	1	1	1	1	1	1	1	1	1	1	1	1	1	1	1	1	1	1	1
OG0000288	1	1	1	1	1	1	1	1	1	1	1	1	1	1	1	1	1	1	1	1	1	1	1	1	1	1	1	1	1	1	1	1	1	0	1	1	1	1	1	1	1	1	1	1	1	1	1	1	1
OG0000289	1	1	2	1	1	1	1	1	1	1	1	1	1	1	1	1	1	1	1	1	1	1	1	1	1	1	1	1	1	1	1	1	1	1	1	1	1	1	1	1	1	1	1	1	1	1	1	1	1
OG0000290	1	1	1	1	1	1	1	1	1	1	1	1	1	1	0	1	1	1	1	1	1	1	1	1	1	1	1	1	1	1	1	1	0	1	1	1	1	1	1	1	1	1	1	1	0	1	1	1	1
OG0000291	1	1	1	1	1	1	1	1	1	1	1	1	1	1	1	0	1	1	1	1	1	1	1	1	1	1	1	1	1	1	1	1	1	1	0	1	1	1	1	1	1	1	1	1	1	1	1	1	1
OG0000292	1	1	0	1	1	1	1	1	1	1	1	1	1	1	1	1	1	1	1	1	1	1	1	1	1	1	1	1	1	1	1	1	1	1	1	1	1	1	1	1	1	0	1	1	1	1	1	1	1
OG0000293	1	1	1	1	1	1	1	1	1	2	1	1	0	1	1	1	1	1	0	1	1	1	1	1	1	1	1	1	0	1	1	1	1	1	1	1	1	1	1	1	1	0	1	1	1	1	1	1	1
OG0000294	1	1	1	1	1	1	1	1	1	1	1	1	0	1	1	1	1	1	1	1	1	1	1	0	1	1	1	1	1	1	1	1	1	1	1	1	1	1	1	1	1	1	1	1	1	1	1	1	1
OG0000295	1	1	1	1	1	1	1	1	1	1	1	1	1	1	1	1	1	1	1	1	1	1	0	1	1	1	1	1	1	1	1	1	1	1	1	1	1	1	1	1	1	1	1	1	1	1	1	1	1
OG0000296	1	1	1	1	1	1	1	1	1	1	1	1	1	1	1	1	1	1	1	1	1	1	1	1	0	1	1	1	1	1	1	1	1	1	1	1	1	1	1	1	1	1	1	1	1	1	1	1	1
OG0000297	1	1	1	1	1	0	1	1	1	1	1	1	1	1	1	1	0	1	1	1	1	1	1	1	1	1	1	1	1	1	1	0	1	1	1	1	1	1	1	1	1	1	1	1	1	1	1	1	1
OG0000298	1	1	1	1	1	1	1	1	1	1	1	1	0	1	1	1	1	1	1	1	1	1	1	1	1	2	1	1	1	1	1	1	1	1	1	1	1	1	1	1	1	1	1	1	1	1	1	1	1
OG0000299	1	1	1	1	1	1	1	1	1	1	1	1	0	1	1	1	1	1	1	1	1	1	1	1	1	1	1	1	1	1	1	1	1	1	1	1	1	1	1	1	1	1	1	1	1	1	1	1	1
OG0000300	1	1	1	1	1	1	1	1	1	1	1	1	1	1	1	1	1	1	1	1	1	1	1	1	1	1	1	1	1	1	1	1	1	1	1	1	1	1	1	1	1	1	1	1	1	1	1	1	1
OG0000301	1	1	1	1	1	1	1	1	1	1	1	1	1	1	1	1	1	1	0	1	1	1	1	1	1	1	1	1	1	1	1	1	1	1	1	1	1	1	1	1	1	1	1	1	1	1	1	1	1
OG0000302	1	1	1	1	1	1	1	1	1	1	1	1	1	1	1	1	1	0	1	1	1	1	1	1	1	1	1	1	1	1	1	1	1	1	1	1	1	1	1	1	0	1	1	1	1	1	1	1	1
OG0000303	1	1	1	1	1	1	1	1	1	1	1	1	1	1	1	1	1	1	1	1	1	1	1	1	1	1	1	1	1	1	1	1	1	1	1	1	1	1	1	1	1	1	1	1	1	1	1	1	1
OG0000304	1	1	1	1	1	1	1	1	1	1	1	1	1	1	1	1	0	1	1	1	1	1	1	1	1	1	1	1	1	1	1	1	1	1	1	1	1	1	1	1	1	1	1	1	1	1	1	1	1
OG0000305	1	1	1	1	1	1	1	1	1	1	1	1	1	1	1	2	1	1	1	1	0	1	1	1	1	2	1	1	1	1	1	1	1	1	1	0	1	1	1	1	1	1	1	1	1	1	1	1	1
OG0000306	1	0	1	1	1	1	1	1	1	1	1	1	1	1	1	1	1	1	1	1	1	1	1	1	1	1	1	1	1	1	1	1	1	1	1	1	1	1	1	1	1	1	1	1	1	1	1	1	1
OG0000307	1	1	1	1	1	1	1	1	1	1	1	1	0	1	1	1	1	1	1	1	1	1	1	1	1	1	1	1	1	1	1	1	1	1	1	1	1	1	1	1	1	1	1	1	1	1	1	1	1
OG0000308	1	1	1	1	1	0	1	1	1	1	1	1	1	1	1	1	1	1	1	1	2	1	1	1	1	1	1	1	1	1	1	1	1	1	1	1	1	1	1	1	1	1	1	1	1	1	1	1	1
OG0000309	1	1	1	1	1	1	1	1	0	1	1	0	1	1	1	1	1	1	1	1	1	1	1	1	1	1	1	1	1	1	1	1	1	1	1	1	1	1	1	1	1	1	1	1	1	1	1	1	1
OG0000310	1	1	1	1	1	1	1	1	1	1	2	1	1	1	1	1	0	1	1	1	1	1	1	0	1	1	1	1	1	1	1	0	0	1	1	1	1	1	1	1	1	1	1	1	1	1	1	1	1
OG0000311	1	1	1	1	1	1	1	1	1	0	1	1	1	1	1	1	1	1	1	1	1	1	1	1	1	1	1	1	1	1	1	1	1	1	1	1	1	1	1	1	2	2	1	1	1	1	1	1	1
OG0000312	1	1	1	1	1	1	1	1	1	1	1	1	1	1	1	1	1	1	1	1	1	1	1	1	1	1	1	1	1	1	1	1	1	1	1	1	1	1	1	1	1	1	1	1	1	1	1	1	1
OG0000313	1	1	1	1	1	1	1	1	1	1	1	1	1	1	1	1	1	1	1	1	1	1	1	1	1	1	1	1	1	1	1	1	1	1	1	1	1	1	1	1	1	0	1	1	1	1	1	1	1
OG0000314	1	1	1	1	1	1	1	1	1	1	1	1	1	1	1	1	1	1	1	1	1	1	0	1	1	1	1	1	1	1	1	1	1	1	1	1	1	1	1	1	1	0	1	1	0	1	1	1	1
OG0000315	1	1	1	1	1	1	1	1	1	1	1	1	1	1	1	1	1	1	1	1	0	1	1	1	1	1	1	1	1	1	1	1	1	1	1	1	1	1	1	1	0	1	1	1	1	1	1	1	1
OG0000316	1	1	0	1	1	1	1	1	0	1	1	1	2	0	1	1	1	1	1	1	1	1	1	0	1	1	1	1	1	1	1	1	1	1	1	1	1	1	1	1	1	1	1	1	1	1	1	1	1
OG0000317	1	1	1	1	1	1	1	1	2	1	1	1	1	1	1	0	1	1	1	0	1	1	1	0	0	0	1	1	1	1	1	1	0	1	1	1	1	1	1	1	1	1	1	1	1	1	1	1	1
OG0000318	1	1	1	1	1	1	1	1	1	1	1	1	1	1	1	1	1	1	1	1	1	1	1	1	1	0	1	1	1	1	1	1	1	1	1	1	1	1	1	1	1	1	1	1	1	1	1	1	1
OG0000319	1	1	1	1	1	1	1	1	1	1	1	1	1	1	1	1	1	1	1	1	1	1	1	1	1	1	1	0	1	1	1	1	1	1	1	1	1	1	1	1	1	1	1	1	1	1	1	1	1
OG0000320	1	1	1	1	1	1	1	1	1	1	1	0	1	1	1	1	1	1	1	1	1	1	1	1	1	1	1	1	1	1	1	1	1	1	1	1	1	1	1	1	1	1	1	1	1	1	1	1	1
OG0000321	1	1	1	1	1	1	1	1	1	1	1	1	1	1	1	1	1	1	1	1	1	1	1	1	1	1	1	1	1	1	1	1	1	1	0	1	1	1	1	1	1	1	1	1	1	1	1	1	1
OG0000322	0	1	1	1	1	1	1	1	1	1	1	1	1	1	1	1	1	1	1	1	1	1	1	1	1	1	1	1	1	1	1	1	1	1	1	1	1	1	1	1	1	1	1	1	0	1	1	1	1
OG0000324	1	1	1	1	1	1	1	1	1	1	1	1	1	1	1	1	1	1	1	1	0	1	1	1	1	1	1	1	1	1	1	1	1	0	1	1	1	1	1	1	1	1	1	1	1	1	1	1	1
OG0000325	1	1	1	1	1	1	1	1	1	1	1	1	1	1	1	1	2	1	1	1	1	1	1	1	1	1	1	1	1	1	1	1	1	1	1	1	1	1	1	1	1	1	1	1	0	1	1	1	1
OG0000326	1	1	1	1	1	1	1	1	1	1	1	1	1	1	1	1	1	1	1	1	1	1	1	1	1	1	1	1	1	1	1	1	1	1	1	1	1	1	1	1	1	1	1	1	1	1	1	1	1
OG0000327	1	1	1	1	1	1	1	1	1	1	1	1	2	1	1	1	1	1	1	1	1	1	1	1	1	1	1	1	1	1	1	1	1	1	1	1	1	1	1	1	1	0	1	1	1	1	1	1	1
OG0000328	1	1	1	1	1	1	1	1	1	1	1	1	1	1	1	1	1	1	0	1	1	1	1	1	1	1	1	1	1	1	1	1	1	1	1	1	1	1	1	1	1	1	1	1	0	1	2	1	1
OG0000329	1	1	1	1	1	1	1	1	1	1	1	1	1	1	1	1	1	1	1	1	1	1	1	1	1	1	1	1	1	1	1	1	1	1	1	1	1	1	1	1	1	1	1	1	0	1	1	1	1
OG0000330	1	1	1	1	1	1	1	1	1	1	1	1	2	1	1	1	1	1	1	1	1	1	0	1	0	1	1	1	1	1	1	1	1	1	1	1	0	1	1	1	1	1	1	1	1	1	1	1	1
OG0000331	1	1	1	1	1	1	1	1	1	1	1	1	2	0	1	1	0	1	1	1	1	1	1	1	1	1	1	1	1	1	1	1	1	1	1	1	1	1	1	1	1	1	1	1	1	1	1	1	1
OG0000332	1	1	1	1	1	1	1	1	1	1	1	1	1	1	1	1	1	1	1	1	1	1	1	1	0	1	1	1	1	1	1	1	1	1	1	0	1	1	1	1	1	1	1	1	1	1	1	1	1
OG0000333	1	1	1	1	1	1	1	1	1	1	1	1	1	1	1	1	1	1	1	1	1	1	1	1	0	1	1	1	1	1	1	1	1	1	1	1	1	1	1	1	1	1	1	1	1	1	1	1	1
OG0000334	1	1	1	1	1	0	1	2	1	1	1	1	1	1	1	1	1	1	1	1	1	1	1	0	0	1	1	1	1	1	1	1	1	1	1	1	1	1	1	1	1	1	1	1	1	1	1	1	1
OG0000335	1	1	1	1	1	1	1	1	1	1	1	1	1	1	1	1	1	1	1	1	1	1	1	1	1	1	1	1	1	1	1	0	1	1	1	1	1	1	1	1	1	1	1	1	1	1	1	1	1
OG0000336	1	1	1	1	1	1	1	1	1	1	1	1	1	1	1	1	1	1	1	1	1	1	1	0	1	1	1	1	1	1	1	1	1	1	1	1	1	1	1	1	1	1	1	1	1	1	1	1	1
OG0000337	1	1	1	1	1	1	1	1	0	1	1	1	1	1	1	1	1	1	1	1	1	1	1	1	1	2	1	1	1	1	1	1	1	1	1	1	1	1	1	1	1	1	1	1	0	1	0	1	1
OG0000338	1	1	1	1	1	1	1	1	1	1	1	1	0	1	1	1	1	1	1	1	1	1	1	1	1	1	1	1	1	1	1	1	1	1	1	1	1	1	1	1	0	1	1	1	1	1	1	1	1
OG0000339	1	1	1	1	1	1	1	1	1	1	1	1	1	1	1	1	1	1	1	1	1	1	1	1	1	1	1	1	1	0	1	1	1	1	1	1	1	1	1	1	1	1	1	1	1	1	1	1	1
OG0000340	1	1	1	1	1	1	1	1	1	1	1	1	1	1	1	1	0	1	1	1	1	1	1	1	1	1	1	1	1	1	1	0	1	1	1	1	1	1	1	1	1	2	1	1	1	1	1	1	1
OG0000341	1	1	1	1	1	1	1	1	1	1	1	1	1	1	1	1	1	1	0	1	1	1	1	1	1	2	1	1	1	1	1	1	1	1	1	0	1	1	1	1	1	1	1	1	1	1	1	1	1
OG0000342	1	1	1	1	1	0	1	0	1	1	1	1	1	1	1	1	1	1	1	1	1	1	1	1	1	2	1	1	1	1	1	2	1	1	1	1	1	1	1	1	1	1	1	1	1	1	1	1	1
OG0000343	1	1	1	1	1	1	1	1	1	1	1	1	1	1	1	1	1	1	1	1	1	1	1	1	1	1	1	1	1	1	1	1	1	1	1	2	1	1	1	1	1	1	1	1	1	1	1	1	1
OG0000344	1	1	1	1	1	1	0	1	1	1	1	1	1	1	1	1	1	1	0	1	1	1	1	1	1	2	1	1	1	1	1	1	1	1	1	1	1	1	1	1	1	1	1	1	1	1	1	1	1
OG0000345	1	1	1	1	1	1	1	0	1	1	1	1	1	1	1	1	1	1	1	1	0	1	1	1	1	1	1	1	1	1	1	1	1	1	1	1	1	1	1	1	1	1	1	1	0	1	1	1	1
OG0000346	1	1	1	1	1	1	1	0	1	1	1	1	1	1	1	1	0	1	1	1	1	1	1	1	1	1	1	1	1	1	1	1	1	1	1	1	1	1	1	1	1	1	1	1	1	1	1	1	1
OG0000347	1	1	1	1	1	1	1	1	1	1	1	1	1	1	1	1	1	1	1	1	1	1	1	1	1	1	1	1	1	1	1	0	1	1	1	1	1	1	1	1	1	1	1	1	1	1	1	1	1
OG0000348	1	1	1	1	1	1	1	1	1	1	1	1	1	1	1	1	1	1	1	1	1	1	1	1	1	1	1	1	1	1	1	1	1	1	1	1	1	1	1	1	1	1	1	1	1	1	1	1	1
OG0000349	1	1	1	1	1	1	1	1	1	1	1	1	1	1	1	1	1	1	1	1	0	1	1	1	1	1	1	1	1	1	1	1	1	1	1	1	1	1	1	1	1	1	1	1	1	1	1	1	1
OG0000350	1	1	1	1	1	1	1	1	1	1	1	1	1	1	1	1	1	1	1	1	0	1	1	1	1	1	1	1	0	1	1	1	1	1	1	1	1	1	1	1	1	1	1	1	1	1	1	1	1
OG0000351	1	1	1	1	1	1	0	1	1	1	1	1	1	1	1	1	1	1	1	1	1	1	1	1	1	1	1	1	1	1	1	0	1	1	1	1	1	1	1	1	1	1	1	1	1	1	1	1	1
OG0000352	1	1	1	1	1	1	1	1	1	1	1	1	1	1	1	1	0	1	1	1	1	1	1	1	1	1	1	1	1	1	1	1	1	1	1	1	1	1	1	1	1	1	1	1	1	1	1	1	1
OG0000353	1	1	1	1	1	1	1	1	1	1	1	1	1	1	1	1	1	1	1	1	1	1	1	1	1	1	1	1	1	1	1	0	1	1	1	1	1	1	1	1	1	0	1	1	1	1	1	1	1
OG0000354	1	1	1	1	1	0	1	1	1	1	1	1	1	1	1	1	0	1	1	1	1	1	1	1	1	1	1	1	1	1	1	1	1	1	0	1	1	1	1	1	1	1	1	1	1	1	1	1	1
OG0000355	1	1	1	1	1	1	1	1	1	1	1	1	0	1	1	1	1	1	1	1	1	1	1	1	1	1	1	1	1	1	1	1	1	1	1	1	1	1	1	1	1	1	1	1	1	1	1	1	1
OG0000356	1	1	1	1	1	1	1	1	0	1	1	1	1	1	1	1	1	1	1	1	0	1	1	1	1	1	1	1	1	1	1	0	1	1	1	1	1	1	1	1	1	1	1	1	1	1	1	1	1
OG0000357	1	1	1	1	1	1	1	1	1	1	1	1	1	1	1	1	1	1	1	1	1	1	1	1	1	1	1	1	1	1	1	1	1	1	1	1	1	1	1	1	1	1	1	1	1	1	1	1	1
OG0000358	1	1	1	1	1	1	1	1	1	1	1	0	1	1	1	1	1	1	1	1	0	1	1	1	1	1	1	1	1	1	1	1	1	1	1	1	1	1	1	1	1	2	1	1	1	1	1	1	1
OG0000359	1	1	1	1	1	1	1	1	1	1	1	1	1	1	1	1	1	1	1	1	1	1	1	1	1	1	1	1	1	1	1	1	1	1	1	1	1	1	1	1	0	1	1	1	1	1	1	1	1
OG0000360	1	1	1	1	1	1	1	1	1	1	1	1	1	1	1	1	0	1	1	1	1	1	1	1	1	1	1	1	1	1	1	1	1	1	1	1	1	1	1	1	1	1	1	1	1	1	1	1	1
OG0000361	1	1	1	1	1	1	1	1	1	1	1	1	1	1	1	1	0	1	1	1	1	1	1	0	1	1	1	1	1	1	1	1	1	1	1	1	1	1	1	1	1	1	1	1	0	1	1	1	1
OG0000362	1	1	1	1	1	1	1	1	0	1	1	1	1	1	1	1	1	1	1	1	1	1	1	1	1	1	1	1	1	1	1	1	1	1	0	1	1	1	1	1	1	1	1	1	1	1	1	1	1
OG0000363	1	1	1	1	1	1	1	1	1	1	1	1	1	1	1	1	1	1	1	1	1	1	1	1	1	1	1	1	1	1	1	1	1	1	1	1	1	1	1	1	1	1	1	1	1	1	1	1	1
OG0000364	1	1	1	1	1	0	1	1	1	1	1	1	1	1	1	1	1	1	1	1	1	1	1	0	1	1	1	1	1	1	1	1	1	1	1	1	1	1	1	1	1	0	1	1	1	1	1	1	1
OG0000365	1	1	1	1	1	1	1	1	1	1	1	1	1	1	1	1	1	1	1	1	1	1	1	1	1	1	1	1	1	1	1	1	1	1	1	1	1	1	1	1	1	1	1	1	1	1	1	1	1
OG0000366	1	1	1	1	1	1	1	1	1	1	1	1	1	1	1	1	0	0	1	1	1	1	1	1	1	1	1	1	1	1	1	1	1	1	1	1	1	1	1	1	1	1	1	1	1	1	1	1	1
OG0000367	1	1	1	1	1	1	1	1	1	1	1	1	1	1	1	1	1	1	1	1	1	1	1	1	1	1	1	1	1	1	1	1	1	0	1	1	1	1	1	1	1	1	1	1	1	1	1	1	1
OG0000368	1	1	1	1	1	1	1	2	1	1	1	1	1	1	1	0	0	1	1	1	1	1	1	1	1	1	0	1	1	1	1	1	1	0	1	1	1	1	1	1	1	1	1	1	0	1	1	1	1
OG0000369	1	1	0	1	1	1	1	1	1	1	1	1	1	1	1	1	1	1	1	1	1	1	1	0	1	1	1	1	1	1	1	1	1	1	1	1	1	1	1	1	1	1	1	1	1	1	1	1	1
OG0000370	1	1	1	1	1	1	1	1	1	0	1	1	1	1	1	1	2	1	1	1	1	1	1	1	1	2	1	1	1	1	1	1	1	0	1	1	1	1	1	1	1	1	1	1	1	1	1	1	1
OG0000371	1	1	1	1	1	1	1	1	1	1	1	1	1	1	1	1	1	1	1	1	0	1	1	1	1	1	1	1	1	1	1	1	1	1	1	1	1	1	1	1	1	1	1	1	1	1	1	1	1
OG0000372	1	1	1	1	1	1	1	1	1	1	1	1	1	1	1	1	1	1	1	1	1	1	1	1	1	1	1	1	1	1	1	1	1	1	1	1	1	1	1	1	1	1	1	1	1	1	1	1	1
OG0000373	1	1	0	1	1	1	1	1	1	1	1	1	1	1	1	1	1	1	1	1	1	1	1	1	0	1	1	1	1	1	1	1	0	1	1	1	1	1	1	1	1	1	1	1	1	1	1	1	1
OG0000374	1	1	1	1	1	1	1	1	1	1	1	1	1	0	1	1	1	1	1	1	1	1	1	1	1	1	1	1	1	1	1	1	1	1	1	1	1	1	1	1	1	1	1	1	1	1	1	1	1
OG0000375	1	1	1	1	1	1	1	1	1	1	1	1	1	1	0	1	1	1	1	1	1	1	1	1	1	1	1	1	1	1	1	0	1	1	1	1	1	1	1	1	1	1	1	1	1	1	1	1	1
OG0000376	1	1	1	1	1	1	1	1	1	1	1	1	1	1	1	1	1	1	1	1	1	1	1	1	1	1	1	1	1	1	0	1	1	1	1	1	1	1	1	1	1	1	1	1	1	1	1	1	1
OG0000377	1	1	1	1	1	1	1	1	1	0	1	1	1	1	1	1	1	1	1	1	1	1	1	1	1	1	1	1	1	1	1	1	1	0	1	1	1	1	1	1	1	1	1	1	1	1	1	1	1
OG0000378	1	1	1	3	1	0	1	1	1	0	1	1	1	1	1	1	1	1	1	1	1	1	1	1	1	1	1	1	1	1	1	1	1	1	1	1	1	1	1	1	1	1	1	1	0	1	1	1	1
OG0000379	1	1	1	1	1	1	1	1	1	1	1	1	1	1	1	1	1	1	1	1	1	1	1	1	1	1	1	1	1	1	1	1	1	1	1	1	1	1	1	1	1	1	1	1	0	1	1	1	1
OG0000380	1	1	1	1	1	1	1	1	1	1	1	1	1	1	1	1	1	1	1	1	1	1	1	0	1	1	1	1	1	1	1	1	1	1	1	1	1	1	1	1	1	1	1	1	0	1	1	1	1
OG0000381	1	1	1	1	1	1	1	1	0	1	1	1	1	0	1	1	1	1	1	1	1	1	1	1	1	1	1	1	1	1	1	1	1	1	0	1	1	1	2	1	1	1	1	1	1	1	1	1	1
OG0000383	1	1	1	1	1	1	1	1	1	1	1	1	0	1	1	1	1	1	1	1	1	1	1	1	0	1	1	1	1	1	0	1	1	1	1	1	1	1	1	1	1	1	1	1	1	1	1	1	1
OG0000384	1	1	1	1	1	0	1	1	1	1	1	1	1	1	1	1	1	1	1	1	1	1	1	1	1	1	1	1	1	1	1	1	1	1	1	1	1	1	1	1	1	1	1	1	1	1	1	1	1
OG0000385	1	1	1	1	1	1	1	1	1	1	1	1	1	1	1	1	1	1	1	1	1	1	1	1	1	1	1	1	1	1	1	1	1	1	1	1	1	1	1	1	1	1	1	1	1	1	1	1	1
OG0000386	1	1	1	1	1	1	1	1	0	1	1	1	1	1	1	1	1	1	1	1	1	1	1	1	0	1	1	1	1	1	1	1	1	1	1	1	1	1	1	1	1	1	1	1	1	1	1	1	1
OG0000387	1	1	1	1	1	1	1	1	1	1	1	1	1	1	1	1	1	1	1	1	1	1	1	1	0	1	1	1	1	1	1	1	1	1	1	1	1	1	1	1	1	1	1	1	1	1	1	1	1
OG0000388	1	1	1	1	1	1	1	1	0	1	1	1	1	0	1	1	1	1	1	1	1	1	1	1	1	1	1	1	1	1	1	0	1	1	1	1	1	1	1	1	1	1	1	1	1	1	1	1	1
OG0000389	1	1	1	1	1	1	1	1	1	1	1	1	1	1	1	1	1	1	1	1	1	1	1	1	1	1	1	1	1	1	1	1	1	1	1	1	1	1	1	1	1	1	1	1	0	1	1	1	1
OG0000390	1	1	1	1	1	1	1	1	1	1	1	1	1	1	1	1	1	1	1	1	1	1	2	1	1	1	1	1	1	1	1	0	1	1	1	1	1	1	1	1	0	1	1	1	1	1	1	1	1
OG0000391	1	1	0	1	1	1	1	1	1	1	1	1	1	1	1	1	1	1	1	1	1	1	1	1	1	2	1	1	1	1	0	1	1	1	1	0	1	1	1	1	1	1	1	1	1	1	1	1	1
OG0000392	1	1	1	1	1	0	1	1	1	1	1	1	1	1	1	1	1	1	1	1	1	1	1	1	1	1	1	1	1	2	1	1	1	1	1	1	1	1	1	1	1	1	1	1	0	1	1	1	1
OG0000393	1	1	1	1	1	1	1	1	1	1	1	1	1	1	1	1	0	1	1	1	1	1	1	1	1	1	1	1	1	1	1	1	0	1	1	1	1	1	1	1	1	1	1	1	1	1	1	1	1
OG0000394	1	1	1	1	1	1	1	1	0	1	1	1	1	1	1	1	1	1	1	1	1	1	1	0	1	1	1	1	0	1	1	1	1	1	1	1	2	1	1	1	1	1	1	1	1	1	1	1	1
OG0000395	1	1	1	1	1	1	1	1	1	2	1	1	1	1	1	1	1	1	0	1	1	1	1	2	1	1	1	1	1	1	1	1	1	1	0	1	1	1	1	1	1	0	1	1	1	1	1	1	1
OG0000396	1	1	1	1	1	1	1	1	1	1	1	1	1	1	1	1	1	1	1	1	1	1	1	1	1	1	1	1	1	1	1	1	1	1	0	1	1	1	1	1	1	1	1	1	1	1	1	1	1
OG0000397	1	1	1	1	1	1	1	1	1	1	1	1	1	0	1	1	1	1	1	1	1	1	1	1	1	1	1	1	1	1	1	1	1	1	1	0	1	1	1	1	1	1	1	1	1	1	1	1	1
OG0000398	1	1	1	1	1	0	1	1	0	1	1	1	2	1	2	1	1	1	1	1	1	1	1	1	1	1	1	1	1	1	1	1	1	1	1	1	1	1	1	1	1	1	1	1	0	1	1	1	1
OG0000399	1	1	1	1	1	1	1	1	1	1	1	1	1	1	1	1	1	1	1	1	1	1	1	1	1	1	1	1	1	1	1	1	1	0	1	1	1	1	1	1	1	1	1	1	1	1	1	1	1
OG0000400	1	1	1	1	1	1	1	1	1	1	1	1	1	1	1	1	0	1	1	0	1	1	1	1	1	2	1	1	1	1	1	1	1	1	1	1	1	1	1	1	1	1	1	1	1	1	1	1	1
OG0000401	1	1	1	1	1	1	1	0	1	1	1	1	1	1	1	1	0	1	1	1	1	1	1	1	1	1	1	1	1	1	1	1	1	1	1	1	1	1	1	1	1	1	1	1	1	1	1	1	1
OG0000402	1	1	1	1	1	1	1	1	1	1	1	1	1	1	1	1	1	1	1	1	1	1	1	0	1	1	1	1	1	1	1	1	1	1	1	0	1	1	2	1	1	1	1	1	1	1	1	1	1
OG0000403	1	1	1	1	1	1	1	1	1	1	1	1	1	1	1	1	1	1	1	1	1	1	1	1	1	1	1	1	1	1	1	1	1	1	1	1	1	1	1	1	1	0	1	1	1	1	1	1	1
OG0000404	1	1	1	1	1	0	1	1	1	1	1	1	2	1	1	1	1	1	1	1	1	1	1	1	0	1	1	1	1	1	1	1	1	1	1	1	1	1	1	1	1	1	1	1	1	1	1	1	1
OG0000405	1	1	1	1	1	1	1	1	1	1	1	1	1	1	1	1	1	1	1	1	1	1	1	0	0	1	1	1	1	1	1	0	1	1	1	1	1	1	1	1	1	1	1	1	1	1	1	1	1
OG0000406	1	1	1	1	1	1	0	1	1	1	1	1	1	1	1	1	1	1	1	1	1	1	1	1	0	1	1	1	1	1	1	0	1	1	1	1	1	1	1	1	1	1	1	1	1	1	1	1	1
OG0000408	1	1	1	1	1	1	1	1	1	1	1	1	1	1	1	1	1	1	1	1	1	1	1	1	1	1	1	1	1	1	1	1	1	1	1	1	1	1	1	1	1	1	1	1	1	1	1	1	1
OG0000409	1	1	1	1	0	0	0	1	1	1	1	1	1	0	1	1	1	1	1	1	1	1	1	1	1	1	1	1	1	1	1	1	1	1	1	1	1	1	1	1	1	1	0	1	1	1	1	1	1
OG0000410	1	1	1	1	1	0	1	0	1	1	1	1	1	1	0	1	1	1	1	1	1	1	1	1	1	1	1	1	1	1	1	0	0	1	1	1	1	1	1	1	1	1	1	1	1	1	1	1	1
OG0000411	1	1	1	1	1	1	1	1	1	1	1	1	1	0	1	1	0	0	1	1	1	1	1	1	1	1	1	1	1	1	1	1	1	1	1	1	1	1	1	1	1	0	1	1	1	1	1	1	1
OG0000412	1	1	1	1	1	1	0	1	1	1	1	1	0	1	1	1	1	1	1	1	1	1	1	1	1	1	1	1	1	1	1	0	1	1	1	1	1	1	1	1	1	1	1	1	1	1	1	1	1
OG0000413	2	1	1	1	1	1	0	1	1	1	1	1	0	1	1	1	1	1	1	1	1	1	1	1	1	1	1	1	1	1	1	1	1	1	1	1	1	1	1	1	1	1	1	1	1	1	1	1	1
OG0000414	1	1	1	1	1	1	1	1	1	1	1	1	1	1	1	1	1	1	1	1	0	1	1	1	0	1	1	1	1	1	1	1	1	1	1	1	1	1	1	1	1	1	1	1	1	1	1	1	1
OG0000415	1	1	1	1	1	1	1	1	0	1	1	1	1	1	1	1	1	1	1	1	1	1	1	1	0	1	1	1	1	1	1	1	1	1	1	1	1	1	1	1	1	0	1	1	1	1	1	1	1
OG0000416	1	1	1	1	1	1	1	1	1	1	1	1	1	1	1	1	1	1	1	1	1	1	1	1	1	1	1	1	1	1	1	1	1	1	1	0	1	1	1	1	1	1	1	1	1	1	1	1	1
OG0000417	1	1	1	1	1	1	1	1	1	1	1	1	1	1	1	1	1	1	1	1	1	1	1	1	1	1	1	1	1	1	1	1	1	1	1	1	1	1	1	1	1	1	1	1	1	1	1	1	1
OG0000418	1	1	1	1	1	1	1	1	1	1	1	1	1	1	1	1	1	1	1	1	1	1	1	1	0	1	1	1	1	1	1	1	1	1	1	1	1	1	1	1	1	1	1	1	1	1	1	1	1
OG0000419	1	1	0	1	1	1	0	1	1	1	1	1	1	1	1	1	1	1	1	1	1	1	1	1	1	1	1	1	1	1	1	1	1	1	1	1	1	1	1	1	1	1	1	1	1	1	1	1	1
OG0000420	1	1	1	1	1	1	1	1	0	1	1	1	1	1	1	1	1	1	1	1	0	1	1	1	1	1	1	1	1	0	1	1	1	1	1	1	1	1	1	1	1	1	1	1	1	1	1	1	1
OG0000421	1	1	1	1	1	1	1	1	1	1	1	1	1	1	1	1	1	1	1	1	1	1	1	1	1	1	1	1	1	1	1	0	1	1	1	1	1	1	1	1	1	1	1	1	1	1	1	1	1
OG0000422	1	1	1	1	1	1	1	1	1	1	1	1	1	1	1	1	1	1	1	1	1	1	1	1	1	1	1	1	1	1	1	1	1	1	1	1	1	1	1	1	1	1	1	1	1	1	1	1	1
OG0000423	1	1	1	1	1	1	1	1	1	1	1	1	2	1	1	1	0	1	1	1	1	1	1	1	1	1	1	1	1	1	1	1	0	1	1	1	1	1	1	1	0	0	1	1	0	1	1	1	1
OG0000424	1	1	1	1	1	1	1	0	1	1	1	1	1	1	1	1	0	1	1	1	1	1	1	1	1	1	1	1	1	1	1	1	1	1	1	1	1	1	1	1	1	1	1	1	1	1	1	1	1
OG0000425	1	1	1	1	1	1	1	0	1	1	1	1	1	1	1	1	0	1	1	1	1	1	1	1	1	2	1	1	1	1	1	1	1	1	1	1	1	1	1	1	0	1	1	1	1	1	1	1	1
OG0000426	1	1	1	1	1	1	1	1	1	1	1	1	1	1	1	1	1	1	1	1	1	1	1	1	1	1	1	1	1	1	1	0	0	1	1	1	1	1	1	1	1	1	1	1	1	1	1	1	1
OG0000427	1	1	1	1	1	1	1	1	1	1	1	1	1	1	1	1	1	1	1	1	1	1	1	1	1	1	1	1	1	1	1	1	1	0	1	1	1	1	1	1	1	1	1	1	1	1	1	1	1
OG0000428	1	1	1	1	1	1	1	1	1	1	1	1	1	1	1	1	1	1	1	1	1	1	1	1	1	1	1	1	0	1	1	1	1	0	0	1	1	1	1	1	1	1	1	1	0	1	1	1	1
OG0000429	1	1	1	1	1	1	1	1	1	1	1	1	0	1	1	1	1	1	1	1	1	1	1	1	1	1	1	1	1	1	1	1	1	1	1	1	1	1	1	1	1	1	1	1	1	1	1	1	1
OG0000430	1	1	1	1	1	0	1	1	1	1	1	1	1	1	1	1	1	1	0	1	1	1	1	1	1	1	1	1	1	1	1	1	1	1	1	1	1	1	1	1	1	1	1	1	1	1	1	1	1
OG0000431	1	1	1	1	1	1	0	1	1	0	1	1	1	1	1	1	1	1	1	1	1	1	0	1	1	2	1	1	1	1	1	1	1	0	1	1	1	1	1	1	1	1	1	1	1	1	1	1	1
OG0000432	1	1	1	1	1	1	1	1	0	1	1	1	1	1	1	1	1	1	1	1	1	1	1	1	1	1	1	1	1	1	1	1	1	1	1	1	1	1	1	1	1	1	1	1	1	1	1	1	1
OG0000433	1	1	1	1	1	1	1	1	1	1	1	1	1	1	1	1	1	1	1	1	1	1	1	1	1	1	1	1	1	1	1	1	0	1	1	1	1	1	1	1	1	0	1	1	1	1	1	1	1
OG0000434	1	1	1	1	1	1	1	1	1	1	1	1	1	0	1	1	1	1	1	1	1	1	1	1	1	1	1	1	1	1	1	1	1	1	1	1	1	1	1	1	1	1	1	1	1	1	1	1	1
OG0000435	1	1	1	1	1	1	1	1	0	1	1	1	1	1	1	1	1	1	1	1	1	1	1	1	0	1	1	1	1	1	1	1	0	1	1	1	1	1	1	1	1	1	1	1	1	1	1	1	1
OG0000436	1	1	1	1	1	1	1	1	0	1	1	1	0	1	1	1	1	1	1	1	1	1	1	1	0	1	1	1	1	1	1	1	0	1	1	1	1	1	1	1	1	1	1	1	1	1	1	1	1
OG0000437	1	1	1	1	1	1	1	1	1	1	1	1	1	1	1	1	0	1	1	1	1	1	1	1	0	1	1	1	1	1	1	1	1	1	1	1	1	1	1	1	1	1	1	1	1	1	1	1	1
OG0000438	1	1	1	1	1	1	1	0	1	1	1	1	0	0	1	1	1	1	1	1	1	1	1	1	1	1	1	1	1	0	1	1	1	1	1	1	1	1	1	1	1	2	1	1	1	1	1	1	1
OG0000439	1	1	1	1	1	1	0	1	1	1	1	1	0	1	1	1	1	1	1	1	0	1	1	0	1	1	1	1	1	1	1	1	1	1	1	0	1	1	1	1	1	1	1	1	1	1	1	1	1
OG0000440	1	1	1	1	1	0	1	1	1	1	1	1	1	1	1	1	1	1	1	1	1	1	1	1	1	1	1	1	1	1	1	1	1	1	1	1	1	1	1	1	1	1	1	1	1	1	1	1	1
OG0000441	2	1	1	1	1	0	1	0	1	1	1	1	1	1	1	1	1	1	1	1	1	1	1	1	1	1	1	1	0	0	1	1	1	1	0	1	2	1	1	1	0	1	1	1	1	1	1	1	1
OG0000442	1	1	1	1	1	0	1	0	1	1	1	1	1	1	0	1	1	1	1	1	1	1	1	0	1	1	1	1	1	1	1	0	1	1	1	1	1	1	1	1	1	1	1	1	1	1	1	1	1
OG0000443	1	1	1	1	1	0	1	1	1	1	1	1	0	1	1	1	0	1	1	1	1	1	1	1	1	1	1	1	1	1	1	1	1	1	1	1	1	1	1	1	1	1	1	1	1	1	1	1	1
OG0000445	1	1	0	1	1	1	1	1	1	1	1	1	1	1	1	1	1	1	1	1	1	1	1	1	1	1	1	1	1	1	1	1	1	0	1	1	1	1	1	1	1	1	1	1	1	1	1	1	1
OG0000446	1	1	1	1	1	1	1	1	1	1	1	1	1	1	1	1	1	1	1	1	1	1	1	1	1	1	1	1	1	1	1	1	1	0	1	0	1	1	1	1	1	1	1	1	1	1	1	1	1
OG0000447	1	1	1	1	1	0	1	1	1	1	1	1	1	1	1	1	1	1	1	1	1	1	1	1	1	1	1	1	1	1	1	1	1	0	1	1	1	1	1	1	1	1	1	1	1	1	1	1	1
OG0000448	1	1	1	1	1	1	1	1	0	1	1	1	1	1	1	1	1	1	1	1	1	1	1	1	1	1	1	1	1	1	1	1	1	0	1	1	1	1	1	1	1	1	1	1	1	1	1	1	1
OG0000450	1	1	0	1	1	1	1	1	1	1	1	1	1	1	1	1	1	1	1	1	1	1	1	0	1	1	1	1	1	0	1	0	1	1	1	1	1	1	1	1	1	1	1	1	1	1	1	1	1
OG0000451	1	1	0	1	1	1	1	1	0	1	1	1	1	1	1	1	0	1	1	1	1	1	1	1	1	1	1	1	1	1	1	1	0	1	1	1	1	1	1	1	1	1	1	1	1	1	1	1	1
OG0000452	1	1	1	1	1	1	1	1	1	1	1	1	1	1	1	1	1	1	1	1	1	1	1	1	1	1	1	1	1	1	1	1	1	1	0	1	1	1	1	1	1	1	1	1	0	1	1	1	1
OG0000453	1	1	1	1	1	1	1	1	1	1	1	1	1	1	1	1	1	1	1	1	1	1	1	1	1	1	1	1	1	1	1	1	1	1	1	1	1	1	1	1	1	1	1	1	1	1	1	1	1
OG0000454	1	1	0	1	1	1	1	1	1	1	1	1	0	1	1	1	1	1	1	1	1	1	1	1	1	1	1	1	1	1	1	1	1	1	1	1	1	1	1	1	1	0	1	1	1	1	1	1	1
OG0000455	1	1	1	1	1	1	1	1	1	1	1	1	1	1	1	1	1	1	1	1	1	1	1	1	1	1	1	1	1	1	1	1	1	0	0	1	1	1	1	1	1	1	1	1	1	1	1	1	1
OG0000456	1	1	1	1	1	1	1	1	1	1	1	1	1	1	1	1	1	1	1	1	1	1	1	1	1	1	1	1	1	1	1	1	1	1	1	1	1	1	1	1	1	1	1	1	1	1	1	1	1
OG0000457	1	1	1	1	1	1	1	1	1	1	1	1	0	1	1	1	1	1	1	1	1	1	1	1	1	1	1	1	1	1	1	1	1	1	0	1	1	1	1	1	1	1	1	1	1	1	1	1	1
OG0000458	1	1	1	1	1	1	1	1	1	1	1	1	1	0	1	1	1	1	1	1	1	1	1	1	1	1	1	1	1	1	1	0	1	1	1	1	1	1	1	1	0	1	1	1	1	1	1	1	1
OG0000459	1	1	1	1	1	1	1	1	1	1	1	1	1	1	1	1	1	0	1	1	1	1	1	1	1	1	1	1	0	1	1	1	1	0	1	1	1	1	1	1	1	1	1	1	1	1	1	1	1
OG0000460	1	1	1	1	1	1	1	1	1	1	1	0	1	1	1	1	1	1	1	1	1	1	1	1	1	1	1	1	1	1	1	1	1	1	1	1	1	1	1	1	1	1	1	1	0	1	1	1	1
OG0000461	1	1	1	1	1	1	1	1	1	1	1	1	0	1	1	1	1	1	1	1	1	1	1	1	1	1	1	1	1	1	1	1	1	1	1	1	1	1	1	1	1	1	1	1	1	1	1	1	1
OG0000462	1	1	0	1	1	1	1	1	1	1	1	1	1	1	1	1	1	1	1	1	0	1	1	1	1	1	1	1	1	1	1	1	1	1	1	1	1	1	1	1	1	1	1	1	1	1	1	1	1
OG0000463	1	1	1	1	1	1	0	1	0	1	1	1	1	1	1	1	1	1	1	1	1	1	1	1	0	1	1	1	1	1	1	1	0	1	1	1	1	1	1	1	1	1	1	1	1	1	1	1	1
OG0000465	1	1	1	1	1	0	1	0	1	1	1	1	0	1	1	1	1	1	1	1	1	1	1	1	1	1	1	1	1	0	1	1	1	1	1	1	1	1	1	1	1	1	1	1	1	1	1	1	1
OG0000466	1	1	1	1	1	1	1	1	1	1	1	1	0	1	1	1	1	1	1	1	1	1	1	1	1	1	1	3	1	1	1	1	1	1	1	1	1	1	1	1	0	1	1	1	2	1	1	1	1
OG0000467	1	1	1	1	1	1	1	1	1	1	1	1	1	1	1	1	1	1	1	1	1	1	1	1	1	1	1	1	1	1	1	1	1	1	0	1	1	1	1	1	1	1	1	1	1	1	1	1	1
OG0000468	1	1	1	1	1	1	1	1	1	0	1	1	0	0	1	1	1	1	1	1	1	1	1	1	1	1	1	1	1	1	1	0	1	0	1	1	1	1	1	1	1	1	1	1	1	1	1	1	1
OG0000469	1	1	1	1	1	1	1	1	1	1	1	1	0	1	1	1	0	1	1	1	1	1	1	1	1	1	1	1	1	1	1	0	1	1	0	1	1	1	1	1	1	1	1	1	1	1	1	1	1
OG0000470	1	1	1	1	1	1	1	1	1	1	1	1	1	1	1	1	1	1	1	1	1	1	1	1	1	1	1	1	1	1	1	1	1	1	1	1	1	1	1	1	1	1	1	1	1	1	1	1	1
OG0000473	1	1	1	1	1	1	1	1	1	1	1	1	1	1	1	1	0	1	1	1	1	1	1	0	1	1	1	1	1	1	1	0	2	1	1	1	1	1	1	1	1	1	1	1	1	1	1	1	1
OG0000474	1	1	1	1	1	1	1	1	1	1	1	1	1	1	1	1	0	1	1	1	1	1	1	1	1	1	1	1	1	1	1	0	1	1	1	1	1	1	1	1	1	1	1	0	1	1	1	1	1
OG0000475	1	1	1	1	1	1	1	1	1	1	1	1	1	1	1	1	1	1	1	1	1	1	1	0	0	1	1	1	1	1	1	1	1	1	1	1	1	1	1	1	1	1	1	1	1	1	1	1	1
OG0000476	1	1	0	1	1	1	1	1	1	2	1	1	1	1	1	1	0	1	1	0	2	1	1	1	1	2	1	0	1	1	1	0	0	1	0	0	0	1	1	1	1	1	1	1	1	1	1	1	1
OG0000477	1	1	1	1	1	1	1	1	1	1	1	1	1	1	1	1	1	1	1	1	1	1	1	1	1	1	1	1	1	1	1	1	1	1	1	1	1	1	1	1	1	1	1	1	1	1	1	1	1
OG0000478	1	1	1	1	1	1	1	1	1	1	1	1	1	1	1	1	1	1	1	1	1	1	1	1	1	1	1	1	1	1	1	1	1	0	1	1	1	1	1	1	1	0	1	1	1	1	1	1	1
OG0000479	1	1	1	1	1	1	1	1	1	1	1	1	1	1	1	1	1	1	1	1	1	1	1	1	1	1	1	1	1	1	1	1	1	1	1	1	1	1	1	1	1	1	1	1	1	1	1	1	1
OG0000480	1	1	1	1	1	1	1	1	1	1	1	1	1	0	1	1	1	1	1	1	1	1	1	1	1	1	1	1	1	1	1	0	1	1	1	1	1	1	1	1	1	1	1	1	0	1	1	1	1
OG0000481	1	0	1	1	1	1	1	1	1	1	1	0	1	1	1	0	1	1	1	1	1	1	1	1	1	1	1	1	1	1	1	1	1	1	1	1	1	1	1	1	1	1	0	1	1	1	1	0	1
OG0000482	1	1	1	1	1	1	1	1	1	1	1	1	1	0	1	1	1	1	1	1	1	1	1	1	1	1	1	1	1	1	1	1	0	1	1	1	1	1	0	1	1	1	1	1	1	1	1	1	1
OG0000483	1	1	1	1	1	1	1	1	1	1	1	1	1	1	1	1	0	1	1	1	1	1	1	1	1	1	1	1	0	1	1	1	0	0	0	1	1	1	1	0	1	2	1	1	2	1	1	1	1
OG0000484	1	1	1	1	1	1	1	1	0	0	1	1	1	1	1	1	1	1	1	1	1	1	1	1	1	1	1	1	1	1	1	1	1	0	1	1	1	1	1	1	1	1	1	1	0	1	1	1	1
OG0000485	1	1	1	1	1	1	1	1	1	1	1	1	1	1	1	1	1	0	1	1	1	1	1	1	1	1	1	1	1	1	1	1	1	0	1	1	1	1	1	1	1	1	1	1	1	1	1	1	1
OG0000486	1	1	1	1	1	1	1	0	1	1	1	0	1	1	1	1	1	1	0	1	1	1	1	1	1	1	1	1	1	1	1	1	1	1	1	1	1	1	1	1	1	1	1	1	1	1	1	1	1
OG0000487	1	1	1	1	1	1	1	1	1	1	1	1	1	1	1	1	1	1	1	1	1	1	1	1	1	1	1	1	1	1	1	1	1	1	1	1	1	1	1	1	1	1	1	1	0	1	1	1	1
OG0000488	1	1	1	1	1	0	1	1	1	1	1	1	1	1	1	1	1	1	1	1	1	1	1	1	1	1	1	1	1	1	1	1	1	1	1	1	1	1	1	1	1	1	1	1	1	1	1	1	1
OG0000489	1	1	1	1	1	1	1	1	1	1	1	1	1	1	1	1	1	1	1	1	1	1	1	1	1	1	1	1	1	1	1	1	0	1	1	1	1	1	1	1	1	0	1	1	1	1	1	1	1
OG0000490	1	1	1	1	1	1	1	1	1	1	1	1	0	1	1	1	0	1	1	1	1	1	1	1	1	1	1	1	0	1	1	1	1	1	1	0	1	1	1	1	1	1	1	1	1	1	1	1	1
OG0000491	1	1	1	1	1	1	1	1	1	1	1	1	1	1	1	1	1	1	1	1	1	1	1	1	1	1	1	1	1	1	1	1	1	1	1	1	1	1	1	1	1	1	1	0	1	1	0	1	1
OG0000493	1	1	1	1	1	1	1	1	1	1	1	1	0	1	1	1	1	1	1	1	1	1	1	1	1	1	1	1	0	1	1	1	1	1	1	1	1	1	1	1	1	1	1	1	1	1	1	1	1
OG0000494	1	1	1	1	1	0	1	1	1	2	1	1	1	1	1	1	1	1	1	1	1	1	1	1	0	1	1	1	2	1	1	1	1	1	1	1	1	1	1	1	1	1	1	1	1	1	1	1	1
OG0000495	1	1	1	1	1	0	1	1	0	1	1	1	1	0	1	1	0	1	1	1	1	1	1	1	1	2	1	1	1	1	1	1	1	1	1	1	1	1	1	1	1	1	1	1	1	1	1	1	1
OG0000496	1	1	1	1	1	0	1	1	1	1	1	1	1	1	1	1	0	1	1	1	1	1	1	1	1	1	1	1	1	1	1	1	0	1	1	1	1	1	1	1	1	1	1	1	1	1	1	1	1
OG0000497	1	1	1	1	1	1	1	1	0	1	1	1	1	1	1	1	0	1	1	1	1	1	1	1	1	1	1	1	1	1	1	0	1	1	0	1	1	1	1	1	1	1	1	1	1	1	1	1	1
OG0000498	1	1	1	1	1	1	1	0	0	2	1	1	1	1	1	1	0	1	1	1	1	1	1	1	1	1	1	1	1	1	1	0	1	0	1	1	1	1	1	1	1	1	1	1	1	1	1	1	1
OG0000500	1	1	1	2	1	1	1	1	1	1	1	1	1	1	1	1	1	1	1	1	1	0	1	1	1	1	1	1	1	1	1	1	0	1	1	1	1	1	1	1	1	1	1	0	1	1	1	1	1
OG0000502	1	1	1	1	1	1	1	1	0	1	1	1	1	1	1	1	1	1	1	1	0	1	1	1	1	1	1	1	1	1	1	1	1	1	1	1	1	1	1	1	1	1	1	1	1	1	1	1	1
OG0000503	1	1	1	1	1	1	1	1	1	1	1	0	1	1	1	1	1	1	1	1	1	1	1	1	1	1	1	1	1	1	1	0	0	1	1	1	1	1	1	1	1	1	1	1	1	1	1	1	1
OG0000504	1	1	1	1	1	1	1	1	1	1	0	1	1	1	1	1	1	1	1	1	1	1	1	1	1	1	1	1	1	1	0	1	1	1	1	1	1	1	1	1	1	1	1	1	1	1	1	1	1
OG0000505	1	1	0	1	1	1	1	0	1	1	1	1	0	0	1	1	1	1	1	1	1	1	1	1	1	1	1	1	1	1	1	1	1	1	1	0	1	1	1	1	1	1	1	1	1	1	1	1	1
OG0000506	1	1	1	1	1	1	1	1	1	1	1	1	1	1	1	1	0	1	1	1	1	1	1	0	1	1	1	1	1	1	1	1	1	1	1	1	1	1	1	1	0	1	1	1	1	1	1	1	0
OG0000507	1	1	1	1	1	1	1	1	1	1	0	1	1	1	1	1	1	1	1	1	0	1	1	1	1	1	1	1	1	1	1	1	1	1	1	1	1	1	1	1	1	1	1	1	1	1	1	1	1
OG0000509	1	1	1	1	1	1	1	0	1	1	1	1	0	0	1	1	1	1	1	1	0	1	1	1	1	1	1	1	1	0	1	1	1	1	1	1	1	1	1	1	1	1	1	1	1	1	1	1	1
OG0000510	1	1	1	1	1	0	1	0	0	1	1	1	1	1	1	1	1	1	1	1	1	0	1	1	1	1	1	1	1	1	1	0	1	1	1	1	1	1	1	1	1	2	1	1	1	1	1	1	1
OG0000511	1	1	1	1	1	1	1	1	1	1	1	1	1	1	1	1	1	1	1	1	1	1	0	1	1	1	1	1	1	1	1	1	1	1	1	1	1	1	1	1	1	1	1	1	1	1	1	1	1
OG0000512	1	1	1	1	1	1	1	1	1	1	1	1	1	0	1	1	0	1	1	1	1	1	1	1	1	1	0	1	1	1	1	1	1	1	1	1	1	1	1	1	1	0	1	1	1	1	1	1	1
OG0000513	1	1	1	1	1	1	1	1	1	1	1	1	1	1	1	1	1	1	1	1	1	1	1	1	1	1	1	1	1	1	1	1	1	0	1	1	0	1	1	1	1	1	1	1	1	1	1	1	1
OG0000514	1	1	1	1	1	0	1	1	0	1	1	1	1	1	1	1	0	1	1	1	1	1	1	1	1	1	1	1	1	1	1	1	1	1	1	1	1	1	1	1	1	1	1	1	1	1	1	1	1
OG0000516	1	1	1	0	1	1	1	1	1	1	1	1	1	0	1	1	1	1	1	1	0	1	1	1	1	1	1	1	1	1	1	0	1	1	0	1	1	1	1	1	1	1	1	0	1	1	1	1	1
OG0000519	1	1	1	1	1	0	0	1	1	1	0	1	1	1	1	0	1	1	1	1	1	1	0	1	1	0	1	1	1	1	1	1	1	1	1	1	1	1	1	1	1	1	1	1	0	1	1	1	1
OG0000521	1	1	1	1	1	0	1	1	1	1	1	1	1	1	1	1	1	1	1	1	1	1	1	1	1	1	1	1	1	1	1	1	1	1	1	1	1	1	1	1	0	1	1	1	1	1	1	1	1
OG0000522	1	1	1	1	1	1	1	1	1	1	0	1	1	1	1	1	0	1	1	1	1	1	1	1	1	1	1	1	1	1	1	1	1	1	1	1	1	1	1	1	1	1	1	1	0	1	1	1	1
OG0000523	1	1	1	1	0	1	0	0	1	1	1	1	1	0	1	1	1	1	1	1	1	1	1	1	1	1	1	1	1	1	1	1	1	1	1	1	1	1	1	1	1	1	1	1	1	1	1	1	1
OG0000524	1	0	0	1	1	1	1	1	1	1	1	1	1	1	1	1	1	1	1	1	1	1	1	1	1	1	1	1	1	1	1	1	0	0	1	1	1	1	1	1	1	1	1	1	1	1	1	1	1
OG0000525	1	1	1	1	1	1	1	1	1	1	1	1	0	1	1	1	1	1	1	1	0	1	1	1	1	1	1	1	1	1	1	1	1	1	1	1	1	1	1	1	1	1	1	1	1	1	1	1	1
OG0000526	1	1	1	1	0	0	0	1	1	1	1	1	1	0	1	1	1	1	1	1	1	1	1	1	0	1	1	1	1	1	1	1	1	1	1	1	1	1	1	1	1	1	1	1	1	1	1	1	1
OG0000527	1	1	1	1	1	1	1	1	0	1	1	1	1	1	1	1	1	1	1	1	1	1	1	1	0	1	1	1	1	1	1	1	0	1	1	1	1	1	1	1	1	1	1	1	1	1	1	1	1
OG0000529	1	1	1	1	1	0	1	1	1	1	1	1	1	1	1	1	1	1	1	1	1	1	1	1	1	1	1	1	1	1	1	1	1	1	1	1	1	1	1	1	1	1	1	1	1	1	1	1	1
OG0000530	1	1	1	1	1	1	1	1	1	1	1	1	1	1	1	1	1	1	1	1	1	1	0	1	0	1	1	1	1	0	1	1	1	0	1	1	0	1	1	1	1	1	1	1	1	1	1	1	1
OG0000532	1	1	1	1	0	1	1	1	1	1	1	1	1	0	1	1	1	1	1	1	1	1	1	1	1	1	1	1	1	1	1	1	1	1	1	1	1	1	1	1	1	1	1	1	1	1	1	1	1
OG0000533	1	1	1	1	1	1	1	1	1	1	1	1	1	1	2	1	1	1	0	0	1	1	1	1	0	1	1	1	1	1	1	1	1	1	1	1	1	1	1	1	1	1	1	1	1	1	1	1	1
OG0000534	1	1	1	1	1	1	1	1	0	1	1	1	1	1	1	1	0	1	1	1	0	1	1	1	1	1	1	1	1	1	1	1	1	1	1	1	1	1	1	1	1	1	1	1	1	1	1	1	1
OG0000535	1	1	1	1	1	0	1	0	1	1	1	1	1	0	1	1	1	1	1	1	1	1	1	1	1	1	1	1	1	1	1	1	1	1	1	1	1	1	1	1	1	1	1	1	1	1	1	1	1
OG0000538	1	1	1	1	1	1	1	1	1	1	0	1	0	1	1	1	1	1	1	1	1	1	1	1	1	1	1	1	1	1	1	0	1	1	1	1	1	1	1	1	1	1	1	1	1	1	1	1	1
OG0000539	1	1	1	1	1	1	1	1	1	1	1	1	1	1	1	0	0	1	1	1	1	1	1	1	1	1	1	1	1	1	1	1	1	0	1	1	1	1	1	1	1	1	1	1	1	1	1	1	1
OG0000540	1	1	1	1	1	0	1	1	1	1	1	1	1	1	1	1	1	1	1	1	1	1	1	1	1	1	1	1	1	1	1	1	0	0	1	1	1	1	1	1	1	1	1	1	1	1	1	1	1
OG0000541	1	1	1	1	1	1	1	1	1	1	1	1	1	1	1	1	1	1	1	1	1	1	1	0	1	1	1	1	1	1	1	1	1	1	1	1	1	0	1	1	0	1	0	1	1	1	1	1	1
OG0000542	1	1	1	1	1	1	1	1	1	1	1	1	1	1	1	0	0	1	1	1	1	1	1	1	1	1	1	1	1	1	1	1	1	1	1	1	1	1	1	1	1	1	1	0	0	1	0	1	1
OG0000543	1	1	1	1	1	1	1	1	1	1	1	1	1	1	1	1	1	1	1	1	1	1	1	1	1	1	1	1	1	1	1	0	1	1	1	1	1	0	1	1	1	0	1	1	1	1	1	1	1
OG0000545	1	1	0	1	1	1	1	1	1	1	1	1	1	1	1	1	1	1	1	1	1	1	1	1	1	1	1	1	1	1	1	1	1	1	1	1	1	1	1	1	1	1	1	1	1	1	1	1	1
OG0000546	1	1	1	1	1	0	1	1	1	1	1	1	0	1	1	1	1	1	1	1	1	1	1	0	1	1	1	1	1	1	1	1	1	1	1	1	1	1	1	1	1	1	1	1	1	1	1	1	1
OG0000547	1	1	0	1	1	1	1	0	1	1	1	1	0	1	1	1	1	1	1	1	1	1	1	0	1	1	1	1	1	0	1	1	1	1	1	0	1	1	1	1	1	1	1	1	1	1	1	1	1
OG0000548	1	1	1	1	1	1	1	1	1	1	1	1	1	1	1	1	1	0	1	1	1	1	1	1	1	1	1	1	1	1	1	1	1	1	1	0	0	1	1	1	1	1	1	1	1	1	1	1	1
OG0000549	1	1	1	1	1	1	1	1	1	1	1	1	1	1	1	1	1	1	1	1	1	1	1	1	0	1	1	1	1	1	1	1	1	1	1	0	1	1	1	1	1	1	1	1	1	1	1	1	1
OG0000550	1	1	0	1	1	1	1	1	1	1	1	1	1	1	1	1	1	1	1	1	1	1	1	0	1	1	1	1	1	1	1	1	0	1	1	0	0	1	1	1	1	1	1	1	1	1	1	1	1
OG0000551	1	1	1	1	1	1	1	1	0	1	1	1	1	1	1	1	0	1	1	1	0	1	1	1	1	1	1	1	1	1	1	1	1	1	1	1	1	1	1	1	1	1	1	1	1	1	1	1	1
OG0000553	1	1	0	1	1	1	1	1	1	1	1	1	1	1	1	1	1	1	1	1	1	1	1	1	1	1	1	0	1	1	1	1	1	1	1	1	1	1	1	1	1	1	1	1	1	1	1	1	1
OG0000554	1	1	1	1	0	1	0	1	1	1	1	1	1	0	1	1	1	1	2	1	1	1	1	0	1	1	1	1	1	1	1	1	1	1	1	1	1	1	1	1	1	1	1	1	1	1	1	1	1
OG0000556	1	1	1	1	1	1	1	1	1	1	1	1	1	1	1	1	1	1	1	1	1	1	1	1	1	1	1	1	1	1	0	1	1	1	1	1	1	0	1	1	1	1	1	0	1	1	1	1	1
OG0000560	1	1	0	1	1	1	1	1	0	1	1	1	1	1	1	1	1	1	1	1	1	1	1	1	1	1	1	0	1	1	1	1	1	1	1	1	1	1	1	1	1	1	1	1	1	1	1	1	1
OG0000561	1	1	1	1	1	1	0	1	1	1	1	1	1	1	1	1	1	1	0	1	1	1	0	1	1	1	1	0	0	1	1	1	1	1	1	1	1	1	1	1	1	1	1	1	1	1	0	1	1
OG0000562	1	1	0	1	0	0	1	1	1	1	1	1	1	0	1	1	1	1	1	1	0	1	1	1	0	1	1	1	1	1	1	1	1	1	1	1	1	1	1	1	1	1	1	1	1	1	1	1	1
OG0000566	1	1	1	1	1	1	0	1	1	0	1	1	1	1	1	1	1	1	1	1	0	1	1	0	1	1	1	1	1	1	1	0	0	1	1	1	1	1	1	1	1	1	1	1	0	1	1	1	1
OG0000569	1	1	1	1	0	0	0	1	1	1	1	1	1	0	1	1	1	1	1	1	1	1	1	1	1	1	1	1	1	1	1	1	1	0	1	1	1	1	1	1	1	1	1	1	1	1	1	1	1
OG0000575	1	1	1	1	1	0	0	1	1	1	1	1	1	1	1	1	1	1	1	1	1	1	1	1	1	1	1	1	0	1	1	1	0	1	1	1	1	1	1	1	1	1	1	1	1	1	1	1	1
OG0000576	1	1	1	1	1	1	0	1	1	1	1	1	1	1	1	1	1	1	1	1	0	1	1	1	1	0	0	1	1	1	1	1	1	1	1	1	1	1	1	1	0	1	1	1	1	1	1	1	1
[truncated: 121 more columns]

## Sheet: C-Simkania
OG	SIMNZ	Pacuta_bin2	X3300010035.10	presence	LocusTag	Accession	Start	Stop	Strand	Locus	Protein_product	Length	Protein_Name	seed_ortholog	evalue	score	eggNOG_OGs	max_annot_lvl	COG_category	Description	Preferred_name	GOs	EC	KEGG_ko	KEGG_Pathway	KEGG_Module	KEGG_Reaction	KEGG_rclass	BRITE	KEGG_TC	CAZy	BiGG_Reaction	PFAMs
OG0000004	4	1	1	3	SNE_RS01330	NC_015713.1	157304	158305	+		WP_197535200.1	333	NAD-dependent epimerase/dehydratase family protein	331113.SNE_A01440	2.47e-251	688	COG0451@1|root,COG0451@2|Bacteria	2|Bacteria	GM	ADP-glyceromanno-heptose 6-epimerase activity	-	-	-	-	-	-	-	-	-	-	-	-	Epimerase
OG0000007	5	1	1	3	SNE_RS05700	NC_015713.1	1105084	1105989	-		WP_013943411.1	301	hypothetical protein	331113.SNE_A10670	3.24e-220	607	29XK7@1|root,30JBA@2|Bacteria,2JG3A@204428|Chlamydiae	331113.SNE_A10670|-	-	-	-	-	-	-	-	-	-	-	-	-	-	-	-
OG0000023	1	1	1	3	SNE_RS05790	NC_015713.1	1125886	1126368	-		WP_013943430.1	160	SycD/LcrH family type III secretion system chaperone	331113.SNE_A10860	7.39e-113	323	COG0457@1|root,COG0457@2|Bacteria,2JGEB@204428|Chlamydiae	204428|Chlamydiae	S	Type III secretion	lcrH_2	-	-	-	-	-	-	-	-	-	-	-	TPR_3
OG0000039	3	5	10	3	SNE_RS00950	NC_015713.1	65943	70373	-		WP_013942408.1	1476	autotransporter-associated beta strand repeat-containing protein	331113.SNE_A00630	0	2694	COG3210@1|root,COG4625@1|root,COG3210@2|Bacteria,COG4625@2|Bacteria,2JGCS@204428|Chlamydiae	204428|Chlamydiae	U	Autotransporter beta-domain	-	-	-	-	-	-	-	-	-	-	-	-	Autotransporter,PATR
OG0000090	10	2	1	3	SNE_RS01030	NC_015713.1	92664	93548	-		WP_013942424.1	294	IS5 family transposase	331113.SNE_A00790	5.79e-215	593	COG4886@1|root,COG4886@2|Bacteria	2|Bacteria	S	regulation of response to stimulus	nopM1-1	-	-	ko:K13791,ko:K15353	ko05131,ko05132,map05131,map05132	-	-	-	ko00000,ko00001	-	-	-	LRR_4,LRR_6,NEL,TTSSLRR
OG0000102	5	1	7	3	SNE_RS03945	NA	NA	NA	NA	NA	NA	NA	NA	331113.SNE_A06970	1.07e-30	120	COG0457@1|root,COG0457@2|Bacteria,2JH8U@204428|Chlamydiae	204428|Chlamydiae	M	COG3209 Rhs family protein	-	-	-	-	-	-	-	-	-	-	-	-	-
OG0000240	2	2	2	3	SNE_RS11500	NC_015713.1	2365224	2366297	-		WP_041419102.1	357	hypothetical protein	331113.SNE_A22750	1.84e-286	780	COG3774@1|root,COG3774@2|Bacteria	2|Bacteria	M	pathogenesis	-	-	-	-	-	-	-	-	-	-	-	-	Gly_transf_sug,Glycos_transf_2
OG0000407	2	3	2	3	SNE_RS10070	NC_015713.1	2048339	2048743	-		WP_013944312.1	134	hypothetical protein	NA	NA	NA	NA	NA	NA	NA	NA	NA	NA	NA	NA	NA	NA	NA	NA	NA	NA	NA	NA
OG0000501	1	2	1	3	SNE_RS07685	NC_015713.1	1551878	1553284	-	fumC	WP_013943827.1	468	class II fumarate hydratase	331113.SNE_A14840	0	906	COG0114@1|root,COG0114@2|Bacteria,2JFF0@204428|Chlamydiae	204428|Chlamydiae	C	Involved in the TCA cycle. Catalyzes the stereospecific interconversion of fumarate to L-malate	fumC	-	4.2.1.2	ko:K01679	ko00020,ko00620,ko00720,ko01100,ko01110,ko01120,ko01130,ko01200,ko04934,ko05200,ko05211,map00020,map00620,map00720,map01100,map01110,map01120,map01130,map01200,map04934,map05200,map05211	M00009,M00011,M00173,M00376	R01082	RC00443	ko00000,ko00001,ko00002,ko01000	-	-	-	FumaraseC_C,Lyase_1
OG0000531	2	2	1	3	SNE_RS01325	NC_015713.1	155942	157294	+		WP_013942487.1	450	nucleotide sugar dehydrogenase	331113.SNE_A01430	0	886	COG1004@1|root,COG1004@2|Bacteria,2JFKK@204428|Chlamydiae	2|Bacteria	C	Belongs to the UDP-glucose GDP-mannose dehydrogenase family	-	-	1.1.1.22	ko:K00012	ko00040,ko00053,ko00520,ko01100,map00040,map00053,map00520,map01100	M00014,M00129,M00361,M00362	R00286	RC00291	ko00000,ko00001,ko00002,ko01000	-	-	-	UDPG_MGDP_dh,UDPG_MGDP_dh_C,UDPG_MGDP_dh_N
OG0000563	1	1	1	3	SNE_RS07465	NC_015713.1	1494356	1496221	+		WP_013943783.1	621	isoamylase	331113.SNE_A14390	0	1284	COG1523@1|root,COG1523@2|Bacteria,2JFKM@204428|Chlamydiae	204428|Chlamydiae	G	Belongs to the glycosyl hydrolase 13 family	glgX	-	3.2.1.68	ko:K01214	ko00500,ko01100,ko01110,map00500,map01100,map01110	M00565	R09995,R11261	-	ko00000,ko00001,ko00002,ko01000	-	CBM48,GH13	-	Alpha-amylase,CBM_48
OG0000565	1	1	1	3	SNE_RS08635	NC_015713.1	1756691	1757566	-	sucD	WP_013944023.1	291	succinate--CoA ligase subunit alpha	331113.SNE_A16800	1.16e-208	577	COG0074@1|root,COG0074@2|Bacteria,2JFRV@204428|Chlamydiae	204428|Chlamydiae	C	Succinyl-CoA synthetase functions in the citric acid cycle (TCA), coupling the hydrolysis of succinyl-CoA to the synthesis of either ATP or GTP and thus represents the only step of substrate-level phosphorylation in the TCA. The alpha subunit of the enzyme binds the substrates coenzyme A and phosphate, while succinate binding and nucleotide specificity is provided by the beta subunit	sucD	-	6.2.1.5	ko:K01902	ko00020,ko00640,ko00660,ko00720,ko01100,ko01110,ko01120,ko01130,ko01200,map00020,map00640,map00660,map00720,map01100,map01110,map01120,map01130,map01200	M00009,M00011,M00173,M00374,M00620	R00405,R02404	RC00004,RC00014	ko00000,ko00001,ko00002,ko01000	-	-	-	CoA_binding,Ligase_CoA
OG0000574	1	1	1	3	SNE_RS08840	NC_015713.1	1798567	1799685	-	murG	WP_013944068.1	372	undecaprenyldiphospho-muramoylpentapeptide beta-N-acetylglucosaminyltransferase	331113.SNE_A17250	1.48e-270	740	COG0707@1|root,COG0707@2|Bacteria,2JFEE@204428|Chlamydiae	204428|Chlamydiae	M	Cell wall formation. Catalyzes the transfer of a GlcNAc subunit on undecaprenyl-pyrophosphoryl-MurNAc-pentapeptide (lipid intermediate I) to form undecaprenyl-pyrophosphoryl-MurNAc- (pentapeptide)GlcNAc (lipid intermediate II)	murG	-	2.4.1.227	ko:K02563	ko00550,ko01100,ko01502,ko04112,map00550,map01100,map01502,map04112	-	R05032,R05662	RC00005,RC00049	ko00000,ko00001,ko01000,ko01011	-	GT28	-	Glyco_tran_28_C,Glyco_transf_28
OG0000577	1	1	1	3	SNE_RS07485	NC_015713.1	1499044	1499820	+		WP_013943787.1	258	Stp1/IreP family PP2C-type Ser/Thr phosphatase	331113.SNE_A14430	2.41e-189	525	COG0631@1|root,COG0631@2|Bacteria,2JG4D@204428|Chlamydiae	204428|Chlamydiae	T	Serine threonine protein phosphatase	prpC	-	3.1.3.16	ko:K01090,ko:K20074	-	-	-	-	ko00000,ko01000,ko01009	-	-	-	PP2C_2
OG0000578	1	1	1	3	SNE_RS05550	NC_015713.1	1068781	1069806	+	asd	WP_013943380.1	341	aspartate-semialdehyde dehydrogenase	331113.SNE_A10360	4.4e-245	673	COG0136@1|root,COG0136@2|Bacteria,2JFDC@204428|Chlamydiae	204428|Chlamydiae	E	aspartate-semialdehyde dehydrogenase	asd	-	1.2.1.11	ko:K00133	ko00260,ko00261,ko00270,ko00300,ko01100,ko01110,ko01120,ko01130,ko01210,ko01230,map00260,map00261,map00270,map00300,map01100,map01110,map01120,map01130,map01210,map01230	M00016,M00017,M00018,M00033,M00525,M00526,M00527	R02291	RC00684	ko00000,ko00001,ko00002,ko01000	-	-	-	Semialdhyde_dh,Semialdhyde_dhC
OG0000583	1	1	1	3	SNE_RS04275	NC_015713.1	801161	801370	+		WP_013943110.1	69	hypothetical protein	NA	NA	NA	NA	NA	NA	NA	NA	NA	NA	NA	NA	NA	NA	NA	NA	NA	NA	NA	NA
OG0000586	1	1	1	3	SNE_RS01290	NC_015713.1	149188	150198	+		WP_041418674.1	336	hypothetical protein	331113.SNE_A01360	1.47e-223	618	COG2009@1|root,COG2009@2|Bacteria,2JFCP@204428|Chlamydiae	204428|Chlamydiae	C	succinate dehydrogenase	sdhC	-	-	ko:K00241	ko00020,ko00190,ko00650,ko00720,ko01100,ko01110,ko01120,ko01130,ko01200,map00020,map00190,map00650,map00720,map01100,map01110,map01120,map01130,map01200	M00009,M00011,M00149,M00173,M00374,M00376	R02164	RC00045	ko00000,ko00001,ko00002	-	-	-	-
OG0000603	1	1	1	3	SNE_RS04670	NC_015713.1	878898	880373	+		WP_013943197.1	491	leucyl aminopeptidase	331113.SNE_A08530	0	944	COG0260@1|root,COG0260@2|Bacteria,2JFEQ@204428|Chlamydiae	204428|Chlamydiae	E	Presumably involved in the processing and regular turnover of intracellular proteins. Catalyzes the removal of unsubstituted N-terminal amino acids from various peptides	pepA	-	3.4.11.1	ko:K01255	ko00480,ko01100,map00480,map01100	-	R00899,R04951	RC00096,RC00141	ko00000,ko00001,ko01000,ko01002	-	-	-	Peptidase_M17,Peptidase_M17_N
OG0000604	1	1	1	3	SNE_RS01870	NC_015713.1	268471	269208	+	pgeF	WP_013942600.1	245	peptidoglycan editing factor PgeF	331113.SNE_A02560	1.29e-182	507	COG1496@1|root,COG1496@2|Bacteria,2JG1Z@204428|Chlamydiae	204428|Chlamydiae	S	Multi-copper polyphenol oxidoreductase laccase	-	-	-	ko:K05810	-	-	-	-	ko00000,ko01000	-	-	-	Cu-oxidase_4
OG0000609	2	1	1	3	SNE_RS01455	NC_015713.1	183487	185970	+		WP_013942516.1	827	HAMP domain-containing protein	331113.SNE_A01720	0	1629	COG2114@1|root,COG5000@1|root,COG2114@2|Bacteria,COG5000@2|Bacteria	2|Bacteria	T	phosphorelay sensor kinase activity	-	-	3.1.3.3,4.6.1.1	ko:K01768,ko:K02660,ko:K03406,ko:K07315	ko00230,ko02020,ko02025,ko02030,ko04113,ko04213,map00230,map02020,map02025,map02030,map04113,map04213	M00695	R00089,R00434	RC00295	ko00000,ko00001,ko00002,ko01000,ko02035,ko02044,ko03021	-	-	-	4HB_MCP_1,Cache_3-Cache_2,Guanylate_cyc,HAMP,HD,MCPsignal,PAS,PAS_4,PAS_9,Response_reg,dCache_1
OG0000610	1	1	1	3	SNE_RS09810	NC_015713.1	1998738	1999685	-		WP_013944263.1	315	rhodanese-related sulfurtransferase	331113.SNE_A19200	1.12e-243	667	COG1054@1|root,COG1054@2|Bacteria,2JFNW@204428|Chlamydiae	204428|Chlamydiae	S	Belongs to the UPF0176 family	yceA	-	-	ko:K07146	-	-	-	-	ko00000	-	-	-	Rhodanese,Rhodanese_C
OG0000616	1	1	1	3	SNE_RS12430	NC_015713.1	1988682	1989299	+	recO	WP_013944252.1	205	DNA repair protein RecO	331113.SNE_A19090	7.84e-146	410	COG1381@1|root,COG1381@2|Bacteria,2JG9R@204428|Chlamydiae	204428|Chlamydiae	L	Involved in DNA repair and RecF pathway recombination	recO	-	-	ko:K03584	ko03440,map03440	-	-	-	ko00000,ko00001,ko03400	-	-	-	RecO_C,RecO_N
OG0000618	1	1	1	3	SNE_RS05210	NC_015713.1	1001180	1001845	+		WP_013943313.1	221	class I SAM-dependent methyltransferase	331113.SNE_A09690	3.86e-163	456	COG2518@1|root,COG2518@2|Bacteria	2|Bacteria	O	Catalyzes the methyl esterification of L-isoaspartyl residues in peptides and proteins that result from spontaneous decomposition of normal L-aspartyl and L-asparaginyl residues. It plays a role in the repair and or degradation of damaged proteins	pcm2	-	2.1.1.77	ko:K00573	-	-	-	-	ko00000,ko01000	-	-	-	PCMT
OG0000629	1	1	1	3	SNE_RS06485	NC_015713.1	1284463	1285239	+		WP_013943579.1	258	glycosyltransferase family 2 protein	331113.SNE_A12350	6.12e-183	509	COG0463@1|root,COG0463@2|Bacteria,2JFTY@204428|Chlamydiae	204428|Chlamydiae	M	Glycosyl transferase family 2	waaE	-	-	-	-	-	-	-	-	-	-	-	Glycos_transf_2
OG0000633	1	1	1	3	SNE_RS05870	NC_015713.1	1142685	1143392	+		WP_013943447.1	235	SAM-dependent methyltransferase	331113.SNE_A11030	6.12e-167	466	COG0313@1|root,COG0313@2|Bacteria,2JFZE@204428|Chlamydiae	204428|Chlamydiae	H	Catalyzes the 2'-O-methylation of the ribose of cytidine 1402 (C1402) in 16S rRNA	-	-	2.1.1.198	ko:K07056	-	-	-	-	ko00000,ko01000,ko03009	-	-	-	TP_methylase
OG0000634	1	1	1	3	SNE_RS07415	NC_015713.1	1476479	1477888	+	menE	WP_148258983.1	469	o-succinylbenzoate--CoA ligase	331113.SNE_A14280	0	926	COG0318@1|root,COG0318@2|Bacteria,2JFYB@204428|Chlamydiae	204428|Chlamydiae	IQ	AMP-binding enzyme	menE	-	6.2.1.26	ko:K01911	ko00130,ko01100,ko01110,map00130,map01100,map01110	M00116	R04030	RC00004,RC00014	ko00000,ko00001,ko00002,ko01000	-	-	-	AMP-binding
OG0000643	3	1	1	3	SNE_RS02875	NC_015713.1	488616	489578	-		WP_013942821.1	320	MBL fold metallo-hydrolase	331113.SNE_A04770	2.65e-249	682	COG2220@1|root,COG2220@2|Bacteria,2JG2E@204428|Chlamydiae	204428|Chlamydiae	S	Beta-lactamase superfamily domain	-	-	-	-	-	-	-	-	-	-	-	-	Lactamase_B_2
OG0000647	1	1	1	3	SNE_RS04030	NC_015713.1	745822	747090	+	mtaB	WP_013943056.1	422	tRNA (N(6)-L-threonylcarbamoyladenosine(37)-C(2))-methylthiotransferase MtaB	331113.SNE_A07120	4.18e-300	819	COG0621@1|root,COG0621@2|Bacteria,2JFUS@204428|Chlamydiae	204428|Chlamydiae	J	Catalyzes the methylthiolation of N6- threonylcarbamoyladenosine (t(6)A), leading to the formation of 2- methylthio-N6-threonylcarbamoyladenosine (ms(2)t(6)A) at position 37 in tRNAs that read codons beginning with adenine	mtaB	-	2.8.4.5	ko:K18707	-	-	R10649	RC00003,RC03221	ko00000,ko01000,ko03016	-	-	-	Radical_SAM,UPF0004
OG0000650	1	1	1	3	SNE_RS07225	NC_015713.1	1438915	1439103	-	rpmI	WP_231919525.1	62	50S ribosomal protein L35	331113.SNE_A13910	3.02e-36	122	COG0291@1|root,COG0291@2|Bacteria,2JGJ0@204428|Chlamydiae	204428|Chlamydiae	J	Belongs to the bacterial ribosomal protein bL35 family	rpmI	-	-	ko:K02916	ko03010,map03010	M00178	-	-	br01610,ko00000,ko00001,ko00002,ko03011	-	-	-	Ribosomal_L35p
OG0000651	1	1	1	3	SNE_RS08640	NC_015713.1	1757576	1758736	-	sucC	WP_013944024.1	386	ADP-forming succinate--CoA ligase subunit beta	331113.SNE_A16810	1.88e-271	743	COG0045@1|root,COG0045@2|Bacteria,2JFW1@204428|Chlamydiae	204428|Chlamydiae	F	Succinyl-CoA synthetase functions in the citric acid cycle (TCA), coupling the hydrolysis of succinyl-CoA to the synthesis of either ATP or GTP and thus represents the only step of substrate-level phosphorylation in the TCA. The beta subunit provides nucleotide specificity of the enzyme and binds the substrate succinate, while the binding sites for coenzyme A and phosphate are found in the alpha …	sucC	-	6.2.1.5	ko:K01903	ko00020,ko00640,ko00660,ko00720,ko01100,ko01110,ko01120,ko01130,ko01200,map00020,map00640,map00660,map00720,map01100,map01110,map01120,map01130,map01200	M00009,M00011,M00173,M00374,M00620	R00405,R02404	RC00004,RC00014	ko00000,ko00001,ko00002,ko01000	-	-	-	ATP-grasp_2,Ligase_CoA
OG0000654	1	1	1	3	SNE_RS04005	NC_015713.1	741166	742182	+		WP_013943051.1	338	FAD-binding oxidoreductase	331113.SNE_A07070	5.84e-253	692	COG0665@1|root,COG0665@2|Bacteria,2JG6M@204428|Chlamydiae	204428|Chlamydiae	E	Oxidoreductase	CP_0822	-	-	-	-	-	-	-	-	-	-	-	DAO
OG0000662	1	1	1	3	SNE_RS02335	NC_015713.1	353074	353883	+		WP_013942704.1	269	class I SAM-dependent methyltransferase	331113.SNE_A03600	1.3e-203	562	COG1092@1|root,COG1092@2|Bacteria,2JFQ3@204428|Chlamydiae	204428|Chlamydiae	H	S-adenosylmethionine-dependent methyltransferase	CP_0221	-	2.1.1.191	ko:K06969	-	-	-	-	ko00000,ko01000,ko03009	-	-	-	Methyltrans_SAM
OG0000663	1	1	1	3	SNE_RS09680	NC_015713.1	1975809	1977074	-		WP_013944236.1	421	sigma-54 dependent transcriptional regulator	331113.SNE_A18930	3.55e-296	809	COG2204@1|root,COG2204@2|Bacteria,2JFQI@204428|Chlamydiae	204428|Chlamydiae	T	Sigma-54 dependent response regulator	atoC	-	-	ko:K07714	ko02020,map02020	M00500	-	-	ko00000,ko00001,ko00002,ko02022	-	-	-	HTH_8,Response_reg,Sigma54_activat
OG0000664	1	1	1	3	SNE_RS09785	NC_015713.1	1992717	1993844	-		WP_013944256.1	375	LysM peptidoglycan-binding domain-containing protein	331113.SNE_A19130	4.05e-265	726	COG1388@1|root,COG1388@2|Bacteria,2JGB6@204428|Chlamydiae	204428|Chlamydiae	M	Lysin motif	-	-	-	-	-	-	-	-	-	-	-	-	LysM
OG0000666	1	1	1	3	SNE_RS12495	NC_015713.1	2434476	2435174	-		WP_013944671.1	232	hypothetical protein	331113.SNE_A23290	9.02e-163	456	28PTN@1|root,2ZCEV@2|Bacteria,2JFZY@204428|Chlamydiae	204428|Chlamydiae	-	-	-	-	-	-	-	-	-	-	-	-	-	-	-
OG0000667	1	1	1	3	SNE_RS09635	NC_015713.1	1968176	1970389	-		WP_053225355.1	737	UTP--glucose-1-phosphate uridylyltransferase	331113.SNE_A18850	0	1467	COG4284@1|root,COG4284@2|Bacteria,2JFIR@204428|Chlamydiae	204428|Chlamydiae	G	UTP--glucose-1-phosphate uridylyltransferase	-	-	-	-	-	-	-	-	-	-	-	-	UDPGP
OG0000678	1	1	1	3	SNE_RS05890	NC_015713.1	1145533	1148262	+		WP_013943452.1	909	2-oxoglutarate dehydrogenase E1 component	331113.SNE_A11080	0	1830	COG0567@1|root,COG0567@2|Bacteria,2JFWQ@204428|Chlamydiae	204428|Chlamydiae	C	dehydrogenase e1 component	sucA	-	1.2.4.2	ko:K00164	ko00020,ko00310,ko00380,ko01100,ko01110,ko01120,ko01130,ko01200,map00020,map00310,map00380,map01100,map01110,map01120,map01130,map01200	M00009,M00011,M00032	R00621,R01933,R01940,R03316,R08549	RC00004,RC00027,RC00627,RC02743,RC02833,RC02883	br01601,ko00000,ko00001,ko00002,ko01000	-	-	-	2-oxogl_dehyd_N,E1_dh,OxoGdeHyase_C,Transket_pyr
OG0000680	1	1	1	3	SNE_RS07295	NC_015713.1	1449354	1449938	+		WP_013943748.1	194	3\\'-5\\' exonuclease	331113.SNE_A14040	6.79e-146	410	COG0847@1|root,COG0847@2|Bacteria,2JG5Z@204428|Chlamydiae	204428|Chlamydiae	L	DNA polymerase III is a complex, multichain enzyme responsible for most of the replicative synthesis in bacteria. The epsilon subunit contain the editing function and is a proofreading 3'-5' exonuclease	-	-	2.7.7.7	ko:K02342,ko:K13288	ko00230,ko00240,ko01100,ko03008,ko03030,ko03430,ko03440,map00230,map00240,map01100,map03008,map03030,map03430,map03440	M00260	R00375,R00376,R00377,R00378	RC02795	ko00000,ko00001,ko00002,ko01000,ko03009,ko03019,ko03032,ko03400	-	-	-	RNase_T
OG0000695	1	1	1	3	SNE_RS11485	NC_015713.1	2361676	2362938	+	rpoN	WP_013944615.1	420	RNA polymerase factor sigma-54	331113.SNE_A22720	8.42e-285	815	COG1508@1|root,COG1508@2|Bacteria,2JFWF@204428|Chlamydiae	204428|Chlamydiae	K	RNA polymerase	rpoN	-	-	ko:K03092	ko02020,ko05111,map02020,map05111	-	-	-	ko00000,ko00001,ko03021	-	-	-	Sigma54_AID,Sigma54_CBD,Sigma54_DBD
OG0000697	1	1	1	3	SNE_RS01150	NC_015713.1	121465	121923	+		WP_013942450.1	152	hypothetical protein	NA	NA	NA	NA	NA	NA	NA	NA	NA	NA	NA	NA	NA	NA	NA	NA	NA	NA	NA	NA
OG0000699	1	1	1	3	SNE_RS09410	NC_015713.1	1918685	1919095	+		WP_231919498.1	136	hypothetical protein	331113.SNE_A18400	2.24e-110	317	COG2042@1|root,COG2042@2|Bacteria,2JG7G@204428|Chlamydiae	204428|Chlamydiae	S	rRNA processing	-	-	-	ko:K09140	-	-	-	-	ko00000,ko03009	-	-	-	DTW
OG0000701	1	1	1	3	SNE_RS01495	NC_015713.1	190781	191344	-		WP_013942524.1	187	type II secretion system GspH family protein	331113.SNE_A01800	1.49e-132	375	COG2165@1|root,COG2165@2|Bacteria	2|Bacteria	NU	general secretion pathway protein	-	-	-	ko:K02246,ko:K02247,ko:K02456,ko:K02457,ko:K02458,ko:K10924	ko03070,ko05111,map03070,map05111	M00331,M00429	-	-	ko00000,ko00001,ko00002,ko02044	3.A.15	-	-	N_methyl,SBP_bac_10
OG0000705	1	1	1	3	SNE_RS02135	NC_015713.1	318705	319178	+		WP_013942662.1	157	hypothetical protein	331113.SNE_A03180	3.54e-114	327	2CDQ1@1|root,32TFM@2|Bacteria,2JG96@204428|Chlamydiae	204428|Chlamydiae	-	-	-	-	-	-	-	-	-	-	-	-	-	-	-
OG0000716	1	1	1	3	SNE_RS02675	NC_015713.1	439146	439877	-		WP_013942778.1	243	hypothetical protein	331113.SNE_A04340	2.81e-176	491	2C4SM@1|root,32RNY@2|Bacteria,2JG9U@204428|Chlamydiae	204428|Chlamydiae	-	-	-	-	-	-	-	-	-	-	-	-	-	-	-
OG0000718	1	1	1	3	SNE_RS04265	NC_015713.1	799660	800550	+		WP_158307208.1	296	YicC family protein	331113.SNE_A07640	6.86e-194	540	COG1561@1|root,COG1561@2|Bacteria,2JG0Y@204428|Chlamydiae	204428|Chlamydiae	S	Domain of unknown function (DUF1732)	-	-	-	-	-	-	-	-	-	-	-	-	DUF1732,YicC_N
OG0000723	1	1	1	3	SNE_RS07655	NC_015713.1	1544982	1545992	+		WP_013943821.1	336	3-deoxy-7-phosphoheptulonate synthase	331113.SNE_A14780	2.28e-249	683	COG0722@1|root,COG0722@2|Bacteria,2JFMF@204428|Chlamydiae	204428|Chlamydiae	E	Stereospecific condensation of phosphoenolpyruvate (PEP) and D-erythrose-4-phosphate (E4P) giving rise to 3-deoxy-D- arabino-heptulosonate-7-phosphate (DAHP)	aroF	-	2.5.1.54	ko:K01626	ko00400,ko01100,ko01110,ko01130,ko01230,ko02024,map00400,map01100,map01110,map01130,map01230,map02024	M00022	R01826	RC00435	ko00000,ko00001,ko00002,ko01000	-	-	-	DAHP_synth_1
OG0000727	1	3	1	3	SNE_RS06240	NC_015713.1	1229397	1230005	-		WP_013943528.1	202	hypothetical protein	716544.wcw_0870	8.72e-16	80.9	2EM3E@1|root,33ESX@2|Bacteria,2JGHH@204428|Chlamydiae	204428|Chlamydiae	-	-	-	-	-	-	-	-	-	-	-	-	-	-	-
OG0000728	7	1	1	3	SNE_RS11860	NC_015713.1	2457240	2457983	+		WP_013944695.1	247	hypothetical protein	331113.SNE_A23530	1.77e-190	527	COG1442@1|root,COG1442@2|Bacteria,2JG80@204428|Chlamydiae	204428|Chlamydiae	M	glycosyl transferase family 8	-	-	-	-	-	-	-	-	-	-	-	-	Glyco_transf_8
OG0000732	1	1	1	3	SNE_RS03285	NC_015713.1	597708	598673	+	hprK	WP_013942908.1	321	HPr(Ser) kinase/phosphatase	331113.SNE_A05640	2.12e-226	624	COG1493@1|root,COG1493@2|Bacteria,2JFSZ@204428|Chlamydiae	204428|Chlamydiae	H	Catalyzes the ATP- as well as the pyrophosphate- dependent phosphorylation of a specific serine residue in HPr, a phosphocarrier protein of the phosphoenolpyruvate-dependent sugar phosphotransferase system (PTS). HprK P also catalyzes the pyrophosphate-producing, inorganic phosphate-dependent dephosphorylation (phosphorolysis) of seryl-phosphorylated HPr (P- Ser-HPr)	hprK	-	-	ko:K06023	-	-	-	-	ko00000,ko01000	-	-	-	Hpr_kinase_C,Hpr_kinase_N
OG0000733	1	1	1	3	SNE_RS12690	NA	NA	NA	NA	NA	NA	NA	NA	331113.SNE_A06460	8.06e-283	810	COG0477@1|root,COG0477@2|Bacteria,2JGYM@204428|Chlamydiae	204428|Chlamydiae	EGP	Sugar (and other) transporter	-	-	-	-	-	-	-	-	-	-	-	-	MFS_1
OG0000739	1	1	1	3	SNE_RS02890	NC_015713.1	495317	496006	+		WP_013942825.1	229	double zinc ribbon domain-containing protein	331113.SNE_A04810	4.01e-169	471	COG1040@1|root,COG1040@2|Bacteria,2JGCT@204428|Chlamydiae	204428|Chlamydiae	S	competence protein	-	-	-	-	-	-	-	-	-	-	-	-	-
OG0000742	1	1	1	3	SNE_RS02355	NC_015713.1	356956	357288	+		WP_041418708.1	110	RNA-binding protein	331113.SNE_A03650	3.24e-71	216	COG0724@1|root,COG0724@2|Bacteria,2JGG9@204428|Chlamydiae	204428|Chlamydiae	S	RNA recognition motif	rbp	-	-	-	-	-	-	-	-	-	-	-	RRM_1
OG0000747	1	1	1	3	SNE_RS01540	NC_015713.1	200660	201121	-		WP_013942534.1	153	hypothetical protein	NA	NA	NA	NA	NA	NA	NA	NA	NA	NA	NA	NA	NA	NA	NA	NA	NA	NA	NA	NA
OG0000748	1	1	1	3	SNE_RS02325	NC_015713.1	351141	351830	+		WP_013942702.1	229	hypothetical protein	331113.SNE_A03580	1.83e-165	462	2B2S9@1|root,31VCJ@2|Bacteria,2JG87@204428|Chlamydiae	204428|Chlamydiae	-	-	-	-	-	-	-	-	-	-	-	-	-	-	-
OG0000751	1	1	1	3	SNE_RS05140	NC_015713.1	985065	986159	-		WP_013943296.1	364	glucose-6-phosphate dehydrogenase assembly protein OpcA	331113.SNE_A09520	9.63e-258	742	COG3429@1|root,COG3429@2|Bacteria,2JG6P@204428|Chlamydiae	204428|Chlamydiae	G	Glucose-6-phosphate dehydrogenase subunit	-	-	-	-	-	-	-	-	-	-	-	-	OpcA_G6PD_assem
OG0000761	1	1	1	3	SNE_RS02825	NC_015713.1	480526	481137	+		WP_013942810.1	203	hypothetical protein	331113.SNE_A04660	2.09e-149	419	2BM0T@1|root,32FHQ@2|Bacteria,2JG26@204428|Chlamydiae	204428|Chlamydiae	S	Carbohydrate family 9 binding domain-like	-	-	-	-	-	-	-	-	-	-	-	-	CBM9_1
OG0000764	1	1	1	3	SNE_RS03155	NC_015713.1	563904	567032	-		WP_148258934.1	1042	NAD-glutamate dehydrogenase	331113.SNE_A05370	0	2103	COG2902@1|root,COG2902@2|Bacteria,2JFGR@204428|Chlamydiae	204428|Chlamydiae	C	Bacterial NAD-glutamate dehydrogenase	gdhB	-	1.4.1.2	ko:K15371	ko00220,ko00250,ko00430,ko00910,ko01100,map00220,map00250,map00430,map00910,map01100	-	R00243	RC00006,RC02799	ko00000,ko00001,ko01000	-	-	-	Bac_GDH,ELFV_dehydrog
OG0000767	1	1	1	3	SNE_RS03360	NC_015713.1	618935	619804	-		WP_013942924.1	289	metallophosphoesterase	331113.SNE_A05800	6.61e-220	605	COG1409@1|root,COG1409@2|Bacteria,2JH5T@204428|Chlamydiae	204428|Chlamydiae	S	Calcineurin-like phosphoesterase superfamily domain	-	-	-	-	-	-	-	-	-	-	-	-	Metallophos
OG0000768	1	1	1	3	SNE_RS03025	NC_015713.1	527089	527922	+		WP_148258933.1	277	Mrp/NBP35 family ATP-binding protein	331113.SNE_A05100	1.14e-190	530	COG0489@1|root,COG0489@2|Bacteria,2JFU3@204428|Chlamydiae	204428|Chlamydiae	D	Binds and transfers iron-sulfur (Fe-S) clusters to target apoproteins. Can hydrolyze ATP	-	-	-	ko:K03593	-	-	-	-	ko00000,ko03029,ko03036	-	-	-	ParA
OG0000774	1	1	1	3	SNE_RS08765	NC_015713.1	1785205	1785849	-		WP_158307235.1	214	HAD family phosphatase	331113.SNE_A17100	6.47e-113	327	COG0560@1|root,COG0560@2|Bacteria,2JGCK@204428|Chlamydiae	204428|Chlamydiae	E	haloacid dehalogenase-like hydrolase	-	-	-	-	-	-	-	-	-	-	-	-	HAD
OG0000780	1	1	1	3	SNE_RS06355	NC_015713.1	1251991	1253928	+		WP_013943553.1	645	aconitate hydratase	331113.SNE_A12090	0	1283	COG1048@1|root,COG1048@2|Bacteria,2JFM9@204428|Chlamydiae	204428|Chlamydiae	C	Aconitase family (aconitate hydratase)	-	-	4.2.1.3	ko:K01681	ko00020,ko00630,ko00720,ko01100,ko01110,ko01120,ko01130,ko01200,ko01210,ko01230,map00020,map00630,map00720,map01100,map01110,map01120,map01130,map01200,map01210,map01230	M00009,M00010,M00012,M00173,M00740	R01324,R01325,R01900	RC00497,RC00498,RC00618	br01601,ko00000,ko00001,ko00002,ko01000	-	-	-	Aconitase,Aconitase_C
OG0000790	1	1	1	3	SNE_RS09935	NC_015713.1	2021317	2021892	+		WP_013944287.1	191	hypothetical protein	331113.SNE_A19440	1.27e-135	384	2ETBM@1|root,33KVJ@2|Bacteria,2JGJI@204428|Chlamydiae	204428|Chlamydiae	-	-	-	-	-	-	-	-	-	-	-	-	-	-	-
OG0000795	1	1	1	3	SNE_RS03985	NC_015713.1	736269	737423	+		WP_013943046.1	384	citrate (Si)-synthase	331113.SNE_A07020	2.25e-287	783	COG0372@1|root,COG0372@2|Bacteria,2JFPR@204428|Chlamydiae	204428|Chlamydiae	C	Citrate synthase, C-terminal domain	gltA	-	2.3.3.1	ko:K01647	ko00020,ko00630,ko01100,ko01110,ko01120,ko01130,ko01200,ko01210,ko01230,map00020,map00630,map01100,map01110,map01120,map01130,map01200,map01210,map01230	M00009,M00010,M00012,M00740	R00351	RC00004,RC00067	br01601,ko00000,ko00001,ko00002,ko01000	-	-	-	Citrate_synt
OG0000797	1	1	1	3	SNE_RS04780	NC_015713.1	911190	912371	-		WP_013943219.1	393	glycosyltransferase family 4 protein	331113.SNE_A08750	1.12e-295	806	COG0438@1|root,COG0438@2|Bacteria	2|Bacteria	M	transferase activity, transferring glycosyl groups	rfaG	-	-	ko:K02844	ko00540,ko01100,map00540,map01100	M00080	-	-	ko00000,ko00001,ko00002,ko01000,ko01003,ko01005	-	GT4	-	Glyco_trans_1_4,Glyco_transf_4,Glycos_transf_1
OG0000800	1	1	1	3	SNE_RS10310	NC_015713.1	2112361	2113479	-	ald	WP_013944367.1	372	alanine dehydrogenase	331113.SNE_A20240	2.25e-265	727	COG0686@1|root,COG0686@2|Bacteria,2JFCH@204428|Chlamydiae	204428|Chlamydiae	C	Alanine dehydrogenase/PNT, N-terminal domain	ald	-	1.4.1.1	ko:K00259	ko00250,ko00430,ko01100,map00250,map00430,map01100	-	R00396	RC00008	ko00000,ko00001,ko01000	-	-	-	AlaDh_PNT_C,AlaDh_PNT_N
OG0000802	2	1	1	3	SNE_RS01855	NC_015713.1	264703	266100	-		WP_013942597.1	465	NAD-dependent succinate-semialdehyde dehydrogenase	331113.SNE_A02530	0	914	COG1012@1|root,COG1012@2|Bacteria,2JFDW@204428|Chlamydiae	204428|Chlamydiae	C	Aldehyde dehydrogenase family	gabD	-	1.2.1.16,1.2.1.20,1.2.1.79	ko:K00135	ko00250,ko00310,ko00350,ko00650,ko00760,ko01100,ko01120,map00250,map00310,map00350,map00650,map00760,map01100,map01120	M00027	R00713,R00714,R02401	RC00080	ko00000,ko00001,ko00002,ko01000	-	-	-	Aldedh
OG0000807	1	1	1	3	SNE_RS04425	NC_015713.1	830425	831930	+		WP_013943143.1	501	hypothetical protein	331113.SNE_A07990	0	1038	2CHFT@1|root,341UR@2|Bacteria,2JH4I@204428|Chlamydiae	204428|Chlamydiae	-	-	-	-	-	-	-	-	-	-	-	-	-	-	-
OG0000808	1	1	1	3	SNE_RS04710	NC_015713.1	891578	892210	+		WP_013943205.1	210	MazG family protein	331113.SNE_A08610	6.93e-147	414	COG1694@1|root,COG3956@2|Bacteria,2JG6Q@204428|Chlamydiae	204428|Chlamydiae	S	MazG nucleotide pyrophosphohydrolase domain	-	-	-	ko:K02499	-	-	-	-	ko00000,ko03036	-	-	-	MazG
OG0000813	1	1	1	3	SNE_RS07535	NC_015713.1	1508650	1509018	+		WP_013943797.1	122	hypothetical protein	331113.SNE_A14530	1e-76	229	2EAAF@1|root,334ES@2|Bacteria,2JGCU@204428|Chlamydiae	204428|Chlamydiae	-	-	-	-	-	-	-	-	-	-	-	-	-	-	-
OG0000819	1	1	1	3	SNE_RS03090	NC_015713.1	543923	544546	+		WP_013942867.1	207	thymidine kinase	331113.SNE_A05230	2.84e-149	419	COG1435@1|root,COG1435@2|Bacteria,2JGIN@204428|Chlamydiae	204428|Chlamydiae	F	Thymidine kinase	tdk	-	2.7.1.21	ko:K00857	ko00240,ko00983,ko01100,map00240,map00983,map01100	-	R01567,R02099,R08233	RC00002,RC00017	ko00000,ko00001,ko01000	-	-	-	TK
OG0000823	1	1	1	3	SNE_RS06330	NC_015713.1	1245450	1246862	+		WP_013943547.1	470	anion permease	331113.SNE_A12030	0	917	COG0471@1|root,COG0471@2|Bacteria,2JFJX@204428|Chlamydiae	204428|Chlamydiae	P	Sodium sulfate symporter family protein	yflS	-	-	ko:K03319	-	-	-	-	ko00000	2.A.47	-	-	Na_sulph_symp
OG0000824	1	1	1	3	SNE_RS02390	NC_015713.1	363901	365337	-		WP_013942716.1	478	NADP-dependent isocitrate dehydrogenase	331113.SNE_A03720	0	955	COG0473@1|root,COG0473@2|Bacteria,2JFP7@204428|Chlamydiae	204428|Chlamydiae	C	Isocitrate/isopropylmalate dehydrogenase	icd	-	1.1.1.42	ko:K00031	ko00020,ko00480,ko00720,ko01100,ko01110,ko01120,ko01130,ko01200,ko01210,ko01230,ko04146,map00020,map00480,map00720,map01100,map01110,map01120,map01130,map01200,map01210,map01230,map04146	M00009,M00010,M00173,M00740	R00267,R00268,R01899	RC00001,RC00084,RC00114,RC00626,RC02801	br01601,ko00000,ko00001,ko00002,ko01000	-	-	-	Iso_dh
OG0000833	1	1	1	3	SNE_RS04625	NC_015713.1	871498	871989	+		WP_148258949.1	163	hypothetical protein	331113.SNE_A08420	2.14e-122	349	2BVXU@1|root,32V9S@2|Bacteria,2JGBD@204428|Chlamydiae	204428|Chlamydiae	-	-	-	-	-	-	-	-	-	-	-	-	-	-	-
OG0000846	1	1	1	3	SNE_RS08805	NC_015713.1	1791777	1792118	-		WP_013944061.1	113	divalent-cation tolerance protein CutA	331113.SNE_A17180	2.45e-75	225	COG1324@1|root,COG1324@2|Bacteria,2JGA3@204428|Chlamydiae	204428|Chlamydiae	P	CutA1 divalent ion tolerance protein	cutA	-	-	ko:K03926	-	-	-	-	ko00000	-	-	-	CutA1
OG0000849	1	1	1	3	SNE_RS02920	NC_015713.1	501216	502658	-		WP_013942832.1	480	SDR family oxidoreductase	331113.SNE_A04880	0	959	COG0702@1|root,COG0702@2|Bacteria,2JFGP@204428|Chlamydiae	204428|Chlamydiae	GM	Protein of unknown function (DUF2867)	ybjT	-	-	-	-	-	-	-	-	-	-	-	DUF2867,NAD_binding_10
OG0000854	1	1	1	3	SNE_RS09990	NC_015713.1	2028814	2029260	-	dtd	WP_013944297.1	148	D-aminoacyl-tRNA deacylase	331113.SNE_A19540	2.35e-101	293	COG1490@1|root,COG1490@2|Bacteria,2JG64@204428|Chlamydiae	204428|Chlamydiae	J	rejects L-amino acids rather than detecting D-amino acids in the active site. By recycling D-aminoacyl-tRNA to D-amino acids and free tRNA molecules, this enzyme counteracts the toxicity associated with the formation of D-aminoacyl-tRNA entities in vivo and helps enforce protein L-homochirality	dtd	-	-	ko:K07560	-	-	-	-	ko00000,ko01000,ko03016	-	-	-	Tyr_Deacylase
OG0000864	1	1	1	3	SNE_RS05845	NC_015713.1	1136440	1137636	+		WP_013943442.1	398	hypothetical protein	331113.SNE_A10980	4.81e-296	806	2DZIQ@1|root,32VBQ@2|Bacteria,2JGAZ@204428|Chlamydiae	204428|Chlamydiae	-	-	-	-	-	-	-	-	-	-	-	-	-	-	-
OG0000868	1	1	1	3	SNE_RS02815	NC_015713.1	476647	477999	-		WP_013942808.1	450	sugar porter family MFS transporter	331113.SNE_A04640	2.03e-301	860	COG0477@1|root,COG2814@2|Bacteria,2JFHB@204428|Chlamydiae	204428|Chlamydiae	U	Sugar (and other) transporter	ywtG	-	-	-	-	-	-	-	-	-	-	-	Sugar_tr
OG0000890	1	3	4	3	SNE_RS03175	NC_015713.1	571272	572324	-		WP_013942885.1	350	M48 family metallopeptidase	331113.SNE_A05410	2.3e-256	702	COG4783@1|root,COG4783@2|Bacteria,2JGIJ@204428|Chlamydiae	204428|Chlamydiae	S	Peptidase family M48	-	-	-	-	-	-	-	-	-	-	-	-	Peptidase_M48
OG0000900	1	1	1	3	SNE_RS06215	NC_015713.1	1225372	1226343	+		WP_148258969.1	323	alpha/beta fold hydrolase	331113.SNE_A11790	8.39e-261	713	COG0429@1|root,COG0429@2|Bacteria,2JH18@204428|Chlamydiae	204428|Chlamydiae	S	Alpha/beta hydrolase family	-	-	-	ko:K07019	-	-	-	-	ko00000	-	-	-	Abhydrolase_1
OG0000908	1	1	1	3	SNE_RS05400	NC_015713.1	1040069	1042033	+		WP_013943354.1	654	sulfatase-like hydrolase/transferase	331113.SNE_A10100	0	1291	COG3083@1|root,COG3083@2|Bacteria	2|Bacteria	S	sulfuric ester hydrolase activity	yejM	GO:0005575,GO:0005623,GO:0005886,GO:0016020,GO:0044464,GO:0071944	-	ko:K07014	-	-	-	-	ko00000	-	-	-	DUF3413,Sulfatase
OG0000909	1	1	1	3	SNE_RS01350	NC_015713.1	161980	163401	+		WP_013942492.1	473	mannose-1-phosphate guanylyltransferase/mannose-6-phosphate isomerase	331113.SNE_A01480	0	927	COG0836@1|root,COG0836@2|Bacteria,2JFTK@204428|Chlamydiae	204428|Chlamydiae	M	Mannose-6-phosphate isomerase	-	-	2.7.7.13,5.3.1.8	ko:K00971,ko:K16011	ko00051,ko00520,ko01100,ko01110,ko01130,ko02025,map00051,map00520,map01100,map01110,map01130,map02025	M00114,M00361,M00362	R00885,R01819	RC00002,RC00376	ko00000,ko00001,ko00002,ko01000	-	-	-	MannoseP_isomer,NTP_transferase
OG0000918	1	1	1	3	SNE_RS05815	NC_015713.1	1131116	1132156	+	floA	WP_013943435.1	346	flotillin-like protein FloA	331113.SNE_A10910	7.96e-230	635	COG4864@1|root,COG4864@2|Bacteria,2JFGA@204428|Chlamydiae	204428|Chlamydiae	S	SigmaW regulon antibacterial	-	-	-	-	-	-	-	-	-	-	-	-	YdfA_immunity
OG0000920	1	1	1	3	SNE_RS04945	NC_015713.1	947380	948768	-		WP_013943255.1	462	DNA photolyase family protein	331113.SNE_A09110	0	972	COG0415@1|root,COG0415@2|Bacteria,2JFX9@204428|Chlamydiae	204428|Chlamydiae	L	DNA photolyase	phrB	-	4.1.99.3	ko:K01669	-	-	-	-	ko00000,ko01000,ko03400	-	-	-	DNA_photolyase,FAD_binding_7
OG0000927	1	1	1	3	SNE_RS05810	NC_015713.1	1130649	1131119	+		WP_013943434.1	156	membrane-bound serine protease	331113.SNE_A10900	2.13e-101	294	COG1030@1|root,COG1030@2|Bacteria,2JGCN@204428|Chlamydiae	204428|Chlamydiae	O	NfeD-like C-terminal, partner-binding	-	-	-	-	-	-	-	-	-	-	-	-	NfeD
OG0000939	1	1	1	3	SNE_RS10395	NC_015713.1	2129933	2130682	+		WP_053225357.1	249	TrmH family RNA methyltransferase	1444712.BN1013_01637	2.32e-65	210	COG0566@1|root,COG0566@2|Bacteria,2JG2W@204428|Chlamydiae	204428|Chlamydiae	J	SpoU rRNA Methylase family	-	-	-	-	-	-	-	-	-	-	-	-	SpoU_methylase
OG0000947	1	1	1	3	SNE_RS04690	NC_015713.1	883689	884807	-		WP_013943201.1	372	AAA family ATPase	331113.SNE_A08570	3.34e-267	731	COG0857@1|root,COG0857@2|Bacteria,2JFTG@204428|Chlamydiae	204428|Chlamydiae	C	DRTGG domain	-	-	-	ko:K06873	-	-	-	-	ko00000	-	-	-	AAA_26,DRTGG
OG0000954	1	1	1	3	SNE_RS06460	NC_015713.1	1279902	1280933	-		WP_013943574.1	343	guanosine monophosphate reductase	331113.SNE_A12300	3.94e-249	683	COG0516@1|root,COG0516@2|Bacteria,2JGRE@204428|Chlamydiae	204428|Chlamydiae	C	IMP dehydrogenase / GMP reductase domain	guaB	-	1.1.1.205	ko:K00088	ko00230,ko00983,ko01100,ko01110,map00230,map00983,map01100,map01110	M00050	R01130,R08240	RC00143,RC02207	ko00000,ko00001,ko00002,ko01000,ko04147	-	-	-	IMPDH
OG0000957	1	1	1	3	SNE_RS03125	NC_015713.1	554471	556702	-		WP_013942875.1	743	hypothetical protein	331113.SNE_A05310	0	1439	COG5533@1|root,COG5533@2|Bacteria	2|Bacteria	O	signaling receptor activity	-	-	-	-	-	-	-	-	-	-	-	-	OGFr_N
OG0000958	1	1	1	3	SNE_RS04020	NC_015713.1	744261	744953	+	radC	WP_013943054.1	230	DNA repair protein RadC	331113.SNE_A07100	6.1e-160	448	COG2003@1|root,COG2003@2|Bacteria,2JFYH@204428|Chlamydiae	204428|Chlamydiae	L	RadC-like JAB domain	radC	-	-	ko:K03630	-	-	-	-	ko00000	-	-	-	RadC
OG0000993	1	1	1	3	SNE_RS01685	NC_015713.1	227714	228652	+		WP_013942564.1	312	hypothetical protein	331113.SNE_A02200	1.29e-236	649	COG0859@1|root,COG0859@2|Bacteria	2|Bacteria	M	ADP-heptose-lipopolysaccharide heptosyltransferase activity	-	-	-	-	-	-	-	-	-	-	-	-	Glyco_transf_9,TPR_2
OG0000999	1	1	1	3	SNE_RS09095	NC_015713.1	1850442	1850897	+		WP_013944118.1	151	hypothetical protein	NA	NA	NA	NA	NA	NA	NA	NA	NA	NA	NA	NA	NA	NA	NA	NA	NA	NA	NA	NA
OG0001025	1	1	1	3	SNE_RS11895	NC_015713.1	2462431	2463840	-	dacB	WP_013944702.1	469	D-alanyl-D-alanine carboxypeptidase/D-alanyl-D-alanine-endopeptidase	331113.SNE_A23600	0	936	COG2027@1|root,COG2027@2|Bacteria,2JGDS@204428|Chlamydiae	204428|Chlamydiae	M	D-Ala-D-Ala carboxypeptidase 3 (S13) family	-	-	3.4.16.4	ko:K07259	ko00550,map00550	-	-	-	ko00000,ko00001,ko01000,ko01002,ko01011	-	-	-	Peptidase_S13
OG0001043	1	1	1	3	SNE_RS05285	NC_015713.1	1015468	1016064	-		WP_013943330.1	198	nitroreductase family protein	331113.SNE_A09860	1.86e-145	409	COG0778@1|root,COG0778@2|Bacteria,2JHC8@204428|Chlamydiae	204428|Chlamydiae	C	Nitroreductase family	-	-	-	-	-	-	-	-	-	-	-	-	Nitroreductase
OG0001050	1	1	1	3	SNE_RS06675	NC_015713.1	1322366	1323046	+		WP_013943617.1	226	MotA/TolQ/ExbB proton channel family protein	331113.SNE_A12730	7.35e-150	422	COG0811@1|root,COG0811@2|Bacteria	2|Bacteria	U	bacteriocin transport	-	-	-	ko:K03561	-	-	-	-	ko00000,ko02000	1.A.30.2.1	-	-	MotA_ExbB
OG0001051	1	1	1	3	SNE_RS06680	NC_015713.1	1323030	1323491	+		WP_013943618.1	153	biopolymer transporter ExbD	331113.SNE_A12740	3.05e-104	301	COG0848@1|root,COG0848@2|Bacteria	2|Bacteria	U	biopolymer transport protein	-	-	-	ko:K03559	-	-	-	-	ko00000,ko02000	1.A.30.2.1	-	-	ExbD
OG0001052	1	1	1	3	SNE_RS01535	NC_015713.1	198738	200603	-		WP_013942533.1	621	oligopeptide transporter, OPT family	331113.SNE_A01890	0	1158	COG1297@1|root,COG1297@2|Bacteria,2JHFP@204428|Chlamydiae	204428|Chlamydiae	S	OPT oligopeptide transporter protein	-	-	-	-	-	-	-	-	-	-	-	-	OPT
OG0001061	1	1	1	3	SNE_RS11690	NC_015713.1	2421620	2422411	-		WP_013944658.1	263	C40 family peptidase	331113.SNE_A23160	2.43e-196	543	COG0791@1|root,COG0791@2|Bacteria	2|Bacteria	M	cysteine-type peptidase activity	yaeF	-	-	-	-	-	-	-	-	-	-	-	CHAP,NLPC_P60,Peptidase_C92
OG0001068	1	1	1	3	SNE_RS06360	NC_015713.1	1253942	1254295	+		WP_013943554.1	117	phage holin family protein	331113.SNE_A12100	4.5e-73	219	COG1950@1|root,COG1950@2|Bacteria,2JGJZ@204428|Chlamydiae	204428|Chlamydiae	S	Mycobacterial 4 TMS phage holin, superfamily IV	-	-	-	ko:K08972	-	-	-	-	ko00000	-	-	-	Phage_holin_4_2
OG0001079	1	1	1	3	SNE_RS06225	NC_015713.1	1226701	1227804	-		WP_013943525.1	367	hypothetical protein	1437425.CSEC_0962	7.4e-06	56.6	2F14U@1|root,33U62@2|Bacteria,2JH08@204428|Chlamydiae	204428|Chlamydiae	-	-	-	-	-	-	-	-	-	-	-	-	-	-	-
OG0001088	1	1	1	3	SNE_RS03230	NC_015713.1	587162	587443	-		WP_013942898.1	93	hypothetical protein	NA	NA	NA	NA	NA	NA	NA	NA	NA	NA	NA	NA	NA	NA	NA	NA	NA	NA	NA	NA
OG0001097	1	1	1	3	SNE_RS04120	NC_015713.1	765821	766549	-		WP_013943076.1	242	phosphatase PAP2 family protein	331113.SNE_A07320	1.57e-177	494	COG0671@1|root,COG0671@2|Bacteria	2|Bacteria	I	phosphatidate phosphatase activity	yveB	-	2.7.4.29	ko:K19803	-	-	R11186	RC00002	ko00000,ko01000,ko01005	-	-	-	PAP2
OG0001109	1	1	1	3	SNE_RS11305	NC_015713.1	2321729	2322703	-		WP_013944578.1	324	ROK family protein	331113.SNE_A22350	6.67e-236	648	COG1940@1|root,COG1940@2|Bacteria,2JFZN@204428|Chlamydiae	204428|Chlamydiae	GK	ROK family	-	-	2.7.1.2	ko:K00845	ko00010,ko00052,ko00500,ko00520,ko00521,ko00524,ko01100,ko01110,ko01120,ko01130,ko01200,map00010,map00052,map00500,map00520,map00521,map00524,map01100,map01110,map01120,map01130,map01200	M00001,M00549	R00299,R01600,R01786	RC00002,RC00017	ko00000,ko00001,ko00002,ko01000	-	-	-	ROK
OG0001119	1	1	1	3	SNE_RS07745	NC_015713.1	1564609	1564887	+		WP_148258988.1	92	hypothetical protein	NA	NA	NA	NA	NA	NA	NA	NA	NA	NA	NA	NA	NA	NA	NA	NA	NA	NA	NA	NA
OG0001128	1	1	1	3	SNE_RS03240	NC_015713.1	588407	589738	-		WP_013942900.1	443	response regulator	331113.SNE_A05560	0	916	COG0745@1|root,COG1235@1|root,COG0745@2|Bacteria,COG1235@2|Bacteria	2|Bacteria	P	May be involved in the transport of PQQ or its precursor to the periplasm	elaC	-	3.1.26.11	ko:K00784	ko03013,map03013	-	-	-	ko00000,ko00001,ko01000,ko03016	-	-	-	Lactamase_B_2
OG0001132	1	1	1	3	SNE_RS01090	NC_015713.1	105074	105577	-		WP_013942436.1	167	hypothetical protein	NA	NA	NA	NA	NA	NA	NA	NA	NA	NA	NA	NA	NA	NA	NA	NA	NA	NA	NA	NA
OG0001138	1	1	1	3	SNE_RS03650	NC_015713.1	667920	668567	-		WP_013942979.1	215	pyridoxamine 5\\'-phosphate oxidase family protein	331113.SNE_A06350	6.93e-154	432	COG0259@1|root,COG0259@2|Bacteria,2JGJN@204428|Chlamydiae	204428|Chlamydiae	H	Pyridoxamine 5'-phosphate oxidase	-	-	1.4.3.5	ko:K00275	ko00750,ko01100,ko01120,map00750,map01100,map01120	M00124	R00277,R00278,R01710,R01711	RC00048,RC00116	ko00000,ko00001,ko00002,ko01000	-	-	-	Putative_PNPOx
OG0001141	1	1	1	3	SNE_RS11270	NC_015713.1	2314699	2314971	+		WP_013944571.1	90	hypothetical protein	351160.RCIX2695	1.17e-17	78.2	arCOG11653@1|root,arCOG11653@2157|Archaea,2Y5YM@28890|Euryarchaeota	28890|Euryarchaeota	-	-	-	-	-	-	-	-	-	-	-	-	-	-	-
OG0001150	1	1	1	3	SNE_RS11005	NC_015713.1	2249538	2250185	+		WP_013944515.1	215	thiamine diphosphokinase	331113.SNE_A21720	3.17e-150	422	COG1564@1|root,COG1564@2|Bacteria,2JGC2@204428|Chlamydiae	204428|Chlamydiae	H	Thiamin pyrophosphokinase, vitamin B1 binding domain	thiN	-	2.7.6.2	ko:K00949	ko00730,ko01100,map00730,map01100	-	R00619	RC00002,RC00017	ko00000,ko00001,ko01000	-	-	-	TPK_B1_binding,TPK_catalytic
OG0001168	1	1	1	3	SNE_RS01375	NC_015713.1	166164	167129	-		WP_013942497.1	321	diguanylate cyclase	331113.SNE_A01530	1.23e-225	622	COG2199@1|root,COG3706@2|Bacteria	2|Bacteria	T	GGDEF domain	-	-	2.7.7.65	ko:K02488	ko02020,ko04112,map02020,map04112	M00511	R08057	-	ko00000,ko00001,ko00002,ko01000,ko02022	-	-	-	GGDEF,Response_reg
OG0001201	1	1	1	3	SNE_RS04715	NC_015713.1	892273	893322	+		WP_013943206.1	349	hypothetical protein	NA	NA	NA	NA	NA	NA	NA	NA	NA	NA	NA	NA	NA	NA	NA	NA	NA	NA	NA	NA
OG0001225	1	1	1	3	SNE_RS03640	NC_015713.1	665325	666437	-		WP_013942977.1	370	ATP-grasp domain-containing protein	331113.SNE_A06330	7.72e-281	766	COG0458@1|root,COG0458@2|Bacteria,2JHHQ@204428|Chlamydiae	204428|Chlamydiae	EF	carbamoyl-phosphate synthase (glutamine-hydrolyzing) activity	-	-	-	-	-	-	-	-	-	-	-	-	-
OG0001283	2	1	1	3	SNE_RS06370	NC_015713.1	1258815	1259939	+		WP_013943556.1	374	hypothetical protein	331113.SNE_A12120	1.38e-276	755	29MQ2@1|root,308MT@2|Bacteria,2JH2C@204428|Chlamydiae	2|Bacteria	-	-	-	-	-	-	-	-	-	-	-	-	-	-	-
OG0001315	1	1	1	3	SNE_RS03835	NC_015713.1	706549	707214	-		WP_013943018.1	221	transaldolase	331113.SNE_A06740	4.67e-155	435	COG0176@1|root,COG0176@2|Bacteria,2JG51@204428|Chlamydiae	204428|Chlamydiae	H	Transaldolase/Fructose-6-phosphate aldolase	-	-	2.2.1.2	ko:K00616	ko00030,ko01100,ko01110,ko01120,ko01130,ko01200,ko01230,map00030,map01100,map01110,map01120,map01130,map01200,map01230	M00004,M00007	R01827	RC00439,RC00604	ko00000,ko00001,ko00002,ko01000	-	-	-	TAL_FSA
OG0001349	1	1	1	3	SNE_RS12410	NC_015713.1	1979815	1980576	-		WP_013944240.1	253	RDD family protein	331113.SNE_A18970	5.48e-188	521	COG1714@1|root,COG1714@2|Bacteria	2|Bacteria	S	RDD family	-	-	-	-	-	-	-	-	-	-	-	-	DUF4339,MerR_1,RDD
OG0001363	1	1	1	3	SNE_RS03935	NC_015713.1	728328	728633	-	grxD	WP_013943037.1	101	Grx4 family monothiol glutaredoxin	331113.SNE_A06930	5.23e-69	208	COG0278@1|root,COG0278@2|Bacteria	2|Bacteria	O	protein disulfide oxidoreductase activity	grxD	GO:0003674,GO:0005488,GO:0005575,GO:0005622,GO:0005623,GO:0005737,GO:0005829,GO:0044424,GO:0044444,GO:0044464,GO:0048037,GO:0051536,GO:0051537,GO:0051540	-	ko:K07390	-	-	-	-	ko00000,ko03029,ko03110	-	-	iPC815.YPO2383,iYL1228.KPN_01992	Glutaredoxin
OG0001368	1	1	1	3	SNE_RS11280	NC_015713.1	2315176	2316147	+		WP_013944573.1	323	class I mannose-6-phosphate isomerase	331113.SNE_A22300	1.53e-245	672	COG1482@1|root,COG1482@2|Bacteria	2|Bacteria	G	cell wall glycoprotein biosynthetic process	manA	-	5.3.1.8	ko:K01809	ko00051,ko00520,ko01100,ko01110,ko01130,map00051,map00520,map01100,map01110,map01130	M00114	R01819	RC00376	ko00000,ko00001,ko00002,ko01000	-	-	-	PMI_typeI,ROK
OG0001374	1	4	1	3	SNE_RS07420	NC_015713.1	1477971	1478444	-		WP_013943773.1	157	hypothetical protein	1444712.BN1013_02316	9.38e-05	49.3	294BQ@1|root,2ZRRX@2|Bacteria,2JHDB@204428|Chlamydiae	204428|Chlamydiae	-	-	-	-	-	-	-	-	-	-	-	-	-	-	-
OG0001389	1	1	1	3	SNE_RS03940	NC_015713.1	728626	728877	-		WP_013943038.1	83	BolA/IbaG family iron-sulfur metabolism protein	331113.SNE_A06940	2.12e-53	167	COG5007@1|root,COG5007@2|Bacteria	2|Bacteria	K	2 iron, 2 sulfur cluster binding	yrbA	GO:0003674,GO:0005488,GO:0005575,GO:0005622,GO:0005623,GO:0005737,GO:0005829,GO:0044424,GO:0044444,GO:0044464,GO:0048037,GO:0051536,GO:0051537,GO:0051540	-	-	-	-	-	-	-	-	-	-	BolA
OG0001434	1	1	1	3	SNE_RS07120	NC_015713.1	1424015	1424719	+		WP_013943714.1	234	hypothetical protein	331113.SNE_A13700	1.45e-169	473	2EJPK@1|root,33DEE@2|Bacteria	2|Bacteria	-	-	-	-	-	-	-	-	-	-	-	-	-	-	-
OG0001476	1	1	1	3	SNE_RS05940	NC_015713.1	1162365	1164266	+		WP_148258968.1	633	hypothetical protein	NA	NA	NA	NA	NA	NA	NA	NA	NA	NA	NA	NA	NA	NA	NA	NA	NA	NA	NA	NA
OG0001481	1	1	1	3	SNE_RS06590	NC_015713.1	1303188	1303916	+		WP_013943600.1	242	membrane protein ykoY	331113.SNE_A12560	8.62e-166	464	COG0861@1|root,COG0861@2|Bacteria,2JGIA@204428|Chlamydiae	204428|Chlamydiae	P	Integral membrane protein TerC family	-	-	-	ko:K05794	-	-	-	-	ko00000	-	-	-	TerC
OG0001506	2	1	1	3	SNE_RS12160	NC_015713.1	663049	663693	-		WP_013942973.1	214	phosphatase PAP2 family protein	331113.SNE_A06290	1.7e-149	421	COG0671@1|root,COG0671@2|Bacteria	2|Bacteria	I	phosphatidate phosphatase activity	-	-	2.7.4.29,3.6.1.27	ko:K19302,ko:K19803	ko00550,map00550	-	R05627,R11186	RC00002	ko00000,ko00001,ko01000,ko01005,ko01011	-	-	-	PAP2
OG0001568	1	1	1	3	SNE_RS05670	NC_015713.1	1101449	1102231	-		WP_013943405.1	260	ABC transporter permease	331113.SNE_A10610	1.38e-180	503	COG0842@1|root,COG0842@2|Bacteria,2JGI3@204428|Chlamydiae	204428|Chlamydiae	U	ABC-2 family transporter protein	-	-	-	ko:K01992	-	M00254	-	-	ko00000,ko00002,ko02000	3.A.1	-	-	ABC2_membrane
OG0001604	2	1	9	3	SNE_RS00640	NC_015710.1	130221	130460	-		WP_013935110.1	79	hypothetical protein	331113.SNE_A04470	1.04e-15	72	2EJ2Y@1|root,33CU5@2|Bacteria	2|Bacteria	-	-	-	-	-	-	-	-	-	-	-	-	-	-	-
OG0001651	1	1	1	3	SNE_RS03565	NC_015713.1	653568	654221	+		WP_148258936.1	217	hypothetical protein	1267534.KB906754_gene3875	3.93e-08	58.9	2E0D2@1|root,32VZX@2|Bacteria	2|Bacteria	-	-	-	-	-	-	-	-	-	-	-	-	-	-	-
OG0001677	1	1	1	3	SNE_RS05395	NC_015713.1	1038400	1039893	-	treF	WP_013943353.1	497	alpha,alpha-trehalase TreF	331113.SNE_A10090	0	1023	COG1626@1|root,COG1626@2|Bacteria	2|Bacteria	G	alpha,alpha-trehalase activity	treA	-	3.2.1.28	ko:K01194	ko00500,ko01100,map00500,map01100	-	R00010	RC00049	ko00000,ko00001,ko00537,ko01000	-	GH37	-	Glyco_hydro_63,Trehalase
OG0001716	1	1	1	3	SNE_RS08695	NC_015713.1	1771520	1773631	-	pta	WP_013944035.1	703	phosphate acetyltransferase	331113.SNE_A16920	0	1360	COG0280@1|root,COG0857@1|root,COG0280@2|Bacteria,COG0857@2|Bacteria	2|Bacteria	C	belongs to the CobB CobQ family	pta	GO:0003674,GO:0003824,GO:0005488,GO:0005575,GO:0005622,GO:0005623,GO:0005737,GO:0005829,GO:0006082,GO:0006083,GO:0006084,GO:0006085,GO:0006091,GO:0006113,GO:0006139,GO:0006163,GO:0006164,GO:0006520,GO:0006566,GO:0006567,GO:0006629,GO:0006631,GO:0006637,GO:0006725,GO:0006732,GO:0006753,GO:0006790,GO:0006793,GO:0006796,GO:0006807,GO:0008150,GO:0008152,GO:0008270,GO:0008959,GO:0009056,GO:0009058,GO:…	2.3.1.8	ko:K13788	ko00430,ko00620,ko00640,ko00680,ko00720,ko01100,ko01120,ko01200,map00430,map00620,map00640,map00680,map00720,map01100,map01120,map01200	M00357,M00579	R00230,R00921	RC00004,RC02746,RC02816	ko00000,ko00001,ko00002,ko01000	-	-	iG2583_1286.G2583_2834,iYL1228.KPN_02688	AAA_26,DRTGG,PTA_PTB
OG0001849	5	1	1	3	SNE_RS00800	NC_015713.1	33618	34217	-		WP_013942376.1	199	hypothetical protein	331113.SNE_A00310	6.57e-144	407	COG3774@1|root,COG3774@2|Bacteria	2|Bacteria	M	pathogenesis	-	-	-	-	-	-	-	-	-	-	-	-	Anp1,Gly_transf_sug,Glycos_transf_2
OG0001870	1	1	1	3	SNE_RS03745	NC_015713.1	685680	687125	+		WP_013942997.1	481	serine protease	331113.SNE_A06530	0	961	COG0265@1|root,COG0265@2|Bacteria	2|Bacteria	O	serine-type endopeptidase activity	-	-	3.4.21.107	ko:K04771	ko01503,ko02020,map01503,map02020	M00728	-	-	ko00000,ko00001,ko00002,ko01000,ko01002,ko03110	-	-	-	PDZ_2,Trypsin_2
OG0001871	1	1	1	3	SNE_RS03365	NC_015713.1	619869	620204	-		WP_013942925.1	111	hypothetical protein	NA	NA	NA	NA	NA	NA	NA	NA	NA	NA	NA	NA	NA	NA	NA	NA	NA	NA	NA	NA
OG0001958	1	1	1	3	SNE_RS08440	NC_015713.1	1715864	1716235	-		WP_013943984.1	123	hypothetical protein	NA	NA	NA	NA	NA	NA	NA	NA	NA	NA	NA	NA	NA	NA	NA	NA	NA	NA	NA	NA
OG0002043	1	1	1	3	SNE_RS12235	NC_015713.1	971313	972554	+		WP_013943283.1	413	C45 family autoproteolytic acyltransferase/hydolase	331113.SNE_A09390	2.86e-307	836	COG4927@1|root,COG4927@2|Bacteria,2JGH5@204428|Chlamydiae	204428|Chlamydiae	S	Acyl-coenzyme A:6-aminopenicillanic acid acyl-transferase	-	-	-	-	-	-	-	-	-	-	-	-	AAT
OG0002066	1	1	1	3	SNE_RS06045	NC_015713.1	1188144	1189775	+		WP_013943487.1	543	hypothetical protein	NA	NA	NA	NA	NA	NA	NA	NA	NA	NA	NA	NA	NA	NA	NA	NA	NA	NA	NA	NA
OG0002133	1	1	1	3	SNE_RS02915	NC_015713.1	500302	501219	-	uvsE	WP_013942831.1	305	UV DNA damage repair endonuclease UvsE	331113.SNE_A04870	1.9e-230	633	COG4294@1|root,COG4294@2|Bacteria,2JGZ6@204428|Chlamydiae	204428|Chlamydiae	L	UV-endonuclease UvdE	-	-	-	ko:K13281	-	-	-	-	ko00000,ko01000	-	-	-	UvdE
OG0002208	1	1	1	3	SNE_RS08090	NC_015713.1	1633514	1634011	-		WP_013943911.1	165	hypothetical protein	NA	NA	NA	NA	NA	NA	NA	NA	NA	NA	NA	NA	NA	NA	NA	NA	NA	NA	NA	NA
OG0002210	1	1	1	3	SNE_RS07140	NC_015713.1	1427703	1428914	-		WP_013943718.1	403	MFS transporter	331113.SNE_A13740	8.03e-277	758	COG0477@1|root,COG2814@2|Bacteria	2|Bacteria	EGP	Major facilitator Superfamily	phlE	-	-	ko:K02511,ko:K02575,ko:K13021	ko00910,map00910	M00615	-	-	ko00000,ko00001,ko00002,ko02000	2.A.1.14.3,2.A.1.14.9,2.A.1.8	-	-	MFS_1,Sugar_tr
OG0002288	1	1	1	3	SNE_RS03000	NC_015713.1	519950	520219	-		WP_013942848.1	89	hypothetical protein	NA	NA	NA	NA	NA	NA	NA	NA	NA	NA	NA	NA	NA	NA	NA	NA	NA	NA	NA	NA
OG0002441	1	1	1	3	SNE_RS05775	NC_015713.1	1122808	1123290	-		WP_041418836.1	160	gluconokinase	331113.SNE_A10830	5.27e-112	322	COG3265@1|root,COG3265@2|Bacteria	2|Bacteria	G	gluconokinase activity	gntK	-	1.1.1.343,1.1.1.44,2.7.1.12,3.1.1.31	ko:K00033,ko:K00851,ko:K01057	ko00030,ko00480,ko01100,ko01110,ko01120,ko01130,ko01200,map00030,map00480,map01100,map01110,map01120,map01130,map01200	M00004,M00006,M00008	R01528,R01737,R02035,R10221	RC00001,RC00002,RC00017,RC00537,RC00539	ko00000,ko00001,ko00002,ko01000	-	-	-	SKI
OG0002512	1	1	1	3	SNE_RS02505	NC_015713.1	396690	397334	+		WP_013942740.1	214	hypothetical protein	NA	NA	NA	NA	NA	NA	NA	NA	NA	NA	NA	NA	NA	NA	NA	NA	NA	NA	NA	NA
OG0002660	1	1	1	3	SNE_RS07155	NC_015713.1	1430243	1430536	-		WP_013943721.1	97	hypothetical protein	NA	NA	NA	NA	NA	NA	NA	NA	NA	NA	NA	NA	NA	NA	NA	NA	NA	NA	NA	NA
OG0002831	2	1	1	3	SNE_RS08105	NC_015713.1	1636293	1646156	-		WP_158307228.1	3287	hypothetical protein	331113.SNE_A15710	0	6478	COG1196@1|root,COG1196@2|Bacteria,2JFHP@204428|Chlamydiae	204428|Chlamydiae	D	nuclear chromosome segregation	-	-	-	-	-	-	-	-	-	-	-	-	DUF3638
OG0003352	1	1	1	3	SNE_RS07785	NC_015713.1	1569605	1570126	+		WP_013943848.1	173	lipocalin family protein	331113.SNE_A15050	7.52e-126	357	COG3040@1|root,COG3040@2|Bacteria,2JGEF@204428|Chlamydiae	204428|Chlamydiae	M	Lipocalin-like domain	blc	-	-	ko:K03098	-	-	-	-	ko00000,ko04147	-	-	-	Lipocalin_2
OG0003630	1	5	1	3	SNE_RS02520	NC_015713.1	400280	400882	-		WP_013942743.1	200	hypothetical protein	NA	NA	NA	NA	NA	NA	NA	NA	NA	NA	NA	NA	NA	NA	NA	NA	NA	NA	NA	NA
OG0003998	1	1	2	3	SNE_RS10400	NC_015713.1	2130585	2131424	-		WP_148259011.1	279	hypothetical protein	NA	NA	NA	NA	NA	NA	NA	NA	NA	NA	NA	NA	NA	NA	NA	NA	NA	NA	NA	NA
OG0004224	1	1	1	3	SNE_RS10050	NC_015713.1	2044445	2046361	-		WP_148259009.1	638	hypothetical protein	NA	NA	NA	NA	NA	NA	NA	NA	NA	NA	NA	NA	NA	NA	NA	NA	NA	NA	NA	NA
OG0004766	1	1	1	3	SNE_RS10065	NC_015713.1	2047455	2048285	-		WP_013944311.1	276	hypothetical protein	NA	NA	NA	NA	NA	NA	NA	NA	NA	NA	NA	NA	NA	NA	NA	NA	NA	NA	NA	NA
OG0005188	1	1	1	3	SNE_RS05405	NC_015713.1	1042119	1042352	+		WP_013943355.1	77	hypothetical protein	1201290.M902_1110	0.000678	42.4	COG2036@1|root,COG2036@2|Bacteria	2|Bacteria	B	protein heterodimerization activity	-	-	-	-	-	-	-	-	-	-	-	-	-
OG0005189	2	1	1	3	SNE_RS05780	NC_015713.1	1123356	1124783	-		WP_013943428.1	475	hypothetical protein	NA	NA	NA	NA	NA	NA	NA	NA	NA	NA	NA	NA	NA	NA	NA	NA	NA	NA	NA	NA
OG0005190	1	1	1	3	SNE_RS05785	NC_015713.1	1124806	1125882	-		WP_013943429.1	358	hypothetical protein	NA	NA	NA	NA	NA	NA	NA	NA	NA	NA	NA	NA	NA	NA	NA	NA	NA	NA	NA	NA
OG0005192	2	1	1	3	SNE_RS10830	NC_015713.1	2211107	2211922	-		WP_013944477.1	271	hypothetical protein	NA	NA	NA	NA	NA	NA	NA	NA	NA	NA	NA	NA	NA	NA	NA	NA	NA	NA	NA	NA
OG0005193	2	1	1	3	SNE_RS10825	NC_015713.1	2210400	2211110	-		WP_013944476.1	236	hypothetical protein	NA	NA	NA	NA	NA	NA	NA	NA	NA	NA	NA	NA	NA	NA	NA	NA	NA	NA	NA	NA
OG0006127	1	1	1	3	SNE_RS09890	NC_015713.1	2013539	2013847	+		WP_013944279.1	102	hypothetical protein	NA	NA	NA	NA	NA	NA	NA	NA	NA	NA	NA	NA	NA	NA	NA	NA	NA	NA	NA	NA
OG0006130	1	1	1	3	SNE_RS10035	NC_015713.1	2040626	2042575	-		WP_013944305.1	649	hypothetical protein	NA	NA	NA	NA	NA	NA	NA	NA	NA	NA	NA	NA	NA	NA	NA	NA	NA	NA	NA	NA
OG0006131	1	1	1	3	SNE_RS10045	NC_015713.1	2043465	2044409	-		WP_013944307.1	314	hypothetical protein	NA	NA	NA	NA	NA	NA	NA	NA	NA	NA	NA	NA	NA	NA	NA	NA	NA	NA	NA	NA
OG0006132	1	1	1	3	SNE_RS10055	NC_015713.1	2046474	2046992	-		WP_041419047.1	172	hypothetical protein	NA	NA	NA	NA	NA	NA	NA	NA	NA	NA	NA	NA	NA	NA	NA	NA	NA	NA	NA	NA
OG0006133	1	1	1	3	SNE_RS10060	NC_015713.1	2047017	2047439	-		WP_013944310.1	140	hypothetical protein	NA	NA	NA	NA	NA	NA	NA	NA	NA	NA	NA	NA	NA	NA	NA	NA	NA	NA	NA	NA
OG0006134	1	1	1	3	SNE_RS05795	NC_015713.1	1126370	1126900	-		WP_013943431.1	176	hypothetical protein	NA	NA	NA	NA	NA	NA	NA	NA	NA	NA	NA	NA	NA	NA	NA	NA	NA	NA	NA	NA

## Sheet: D-SimkLineages
OG	X1045192.5	X1045240.7	X1049244.12	X1063924.70	X3300004085.10	X3300006056.100	X3300010035.10	CHL1NORP91	Gw_Eff_bin_326	HK.STAS.VERR_A.3	HK.STAS.VERR_A.6	K1060_chlam_2	M30B1	M30B2	OFTM116	Pacuta_bin2	SIMNZ	SP1CHLAM54	SYNMED	XENOCL	K9	HK.STAS.VERR_A.5	OFTM343	HK.STAS.VERR_A.4	mNY24nWvNh	S4CHLAM37	X3300013132.109	X3300013133.59	X3300006056.139	X3300013126.109	H124911	S4CHLAM102	S4CHLAM20	SP4CHLAM5	CC_bin22	Tobar13.5m.G69	sum	presence	LocusTag	Accession	Start	Stop	Strand	Locus	Protein_product	Length	Protein_Name	seed_ortholog	evalue
OG0000000	6	5	2	11	5	18	1	11	9	24	20	15	23	22	14	1	31	6	18	9	10	11	9	8	9	15	19	7	2	5	3	7	7	13	6	8	390	36	SNE_RS01010	NC_015713.1	82063	83169	+		WP_013942420.1	368	Lpg1974 family pore-forming outer membrane protein	331113.SNE_A00750	1.01e-275
OG0000003	8	2	5	4	10	6	2	4	4	7	8	4	7	9	6	3	7	4	9	9	9	2	3	3	3	5	4	4	4	2	4	4	5	4	4	3	181	36	SNE_RS05590	NC_015713.1	1075704	1079195	+		WP_013943389.1	1163	peptide ABC transporter substrate-binding protein	331113.SNE_A10450	0
OG0000010	3	0	1	1	0	2	1	3	2	2	5	3	4	5	3	1	5	3	5	4	2	2	4	4	1	4	3	3	1	1	2	2	2	1	4	3	92	34	SNE_RS04695	NC_015713.1	884795	885265	-		WP_013943202.1	156	NUDIX domain-containing protein	331113.SNE_A08580	4.49e-112
OG0000013	2	0	0	5	2	3	1	3	3	4	6	5	7	7	3	1	9	6	10	3	5	3	2	2	4	6	2	1	1	1	2	6	2	2	7	2	128	34	SNE_RS00940	NC_015713.1	63977	65215	-		WP_158307185.1	412	MFS transporter	331113.SNE_A00610	3.18e-299
OG0000026	2	0	1	5	2	2	0	4	6	2	3	2	3	3	1	1	2	5	3	1	2	4	4	5	1	3	4	4	3	3	2	3	3	3	2	2	96	34	SNE_RS05265	NC_015713.1	1010638	1012071	-		WP_041418817.1	477	amino acid permease	331113.SNE_A09810	0
OG0000031	1	0	2	5	1	4	2	6	4	7	7	5	7	9	8	1	17	4	8	5	3	3	3	3	1	6	6	6	1	1	1	3	3	2	2	8	155	35	SNE_RS02655	NC_015713.1	434282	435559	+		WP_041418715.1	425	MFS transporter	331113.SNE_A04300	1.61e-307
OG0000041	4	2	4	5	4	2	2	3	4	4	4	4	4	4	1	3	4	5	4	4	4	5	4	2	1	4	0	0	0	5	4	4	3	1	5	4	117	33	SNE_RS02500	NC_015713.1	395244	396596	-		WP_013942739.1	450	sodium-dependent transporter	331113.SNE_A03950	1.06e-300
OG0000052	2	1	2	2	2	2	2	1	3	2	2	3	2	2	1	2	2	2	2	2	1	2	2	2	2	2	2	2	1	2	1	2	2	0	2	2	66	35	SNE_RS09705	NC_015713.1	1980631	1982406	-		WP_013944241.1	591	DUF115 domain-containing protein	331113.SNE_A18980	0
OG0000054	1	0	1	2	1	2	1	2	2	2	2	2	2	1	1	1	2	2	2	1	2	2	2	2	1	2	2	2	0	2	2	1	2	2	2	2	58	34	SNE_RS02345	NC_015713.1	354645	355283	+		WP_013942706.1	212	RNA pseudouridine synthase	331113.SNE_A03620	1.58e-153
OG0000069	3	1	2	4	2	2	2	2	1	2	2	3	2	2	1	2	2	4	2	2	2	1	3	2	0	3	1	2	0	1	0	2	2	2	3	3	70	33	SNE_RS12155	NC_015713.1	659729	660352	+		WP_013942967.1	207	SET domain-containing protein-lysine N-methyltransferase	331113.SNE_A06230	9.56e-157
OG0000072	1	0	1	3	1	3	1	3	4	2	3	2	3	3	2	1	4	4	3	1	1	3	4	3	0	3	3	3	3	1	2	3	2	1	3	3	83	34	SNE_RS00585	NC_015710.1	119060	120040	+		WP_148258903.1	326	hypothetical protein	331113.SNE_B25050	1.05e-255
OG0000074	2	1	3	3	2	2	1	1	2	3	2	1	4	3	1	1	4	4	2	3	2	2	3	2	1	1	1	1	1	0	0	2	0	0	1	1	63	32	SNE_RS03930	NC_015713.1	727216	728331	-		WP_013943036.1	371	mechanosensitive ion channel family protein	331113.SNE_A06920	1.53e-267
OG0000076	1	0	1	0	1	3	2	3	1	3	3	3	3	3	2	3	4	1	4	3	3	1	3	1	1	1	1	1	1	1	1	2	1	1	2	1	66	34	SNE_RS03600	NC_015713.1	660511	660717	+		WP_013942968.1	68	DUF378 domain-containing protein	331113.SNE_A06240	6.11e-44
OG0000088	1	1	1	1	1	1	0	0	3	1	1	1	1	2	1	0	1	1	1	1	1	1	1	1	1	1	1	1	1	1	1	1	1	1	1	2	37	33	SNE_RS09830	NC_015713.1	2001926	2003344	+	asnS	WP_041419034.1	472	asparagine--tRNA ligase	331113.SNE_A19240	0
OG0000093	2	0	0	1	2	3	3	2	2	3	3	3	3	3	3	4	3	3	3	3	5	1	3	3	0	1	1	2	1	2	4	7	8	6	5	7	105	33	SNE_RS02930	NC_015713.1	503530	505245	+		WP_158307203.1	571	glycosyltransferase family 2 protein	331113.SNE_A04900	0
OG0000095	2	0	2	2	2	2	2	1	2	2	2	2	3	4	1	2	3	2	3	3	3	1	1	1	0	1	1	1	1	1	2	1	1	1	1	0	59	33	SNE_RS06110	NC_015713.1	1203826	1205736	+		WP_013943501.1	636	universal stress protein	331113.SNE_A11570	0
OG0000099	2	2	1	1	2	2	2	2	3	2	2	2	2	2	3	2	2	2	2	1	1	2	2	2	1	2	2	2	2	1	1	1	1	1	3	1	64	36	SNE_RS01075	NC_015713.1	101053	102165	-		WP_013942433.1	370	CDP-glycerol glycerophosphotransferase family protein	331113.SNE_A00880	4.16e-278
OG0000103	2	1	2	2	2	2	1	2	1	3	2	1	3	3	2	1	3	2	3	3	3	2	1	2	1	2	1	1	1	1	0	2	2	1	2	2	65	35	SNE_RS03865	NC_015713.1	712498	713895	+		WP_041418762.1	465	MBL fold metallo-hydrolase	331113.SNE_A06800	0
OG0000108	1	0	1	1	2	1	1	1	2	2	2	0	2	2	1	1	2	2	2	2	2	2	2	2	1	2	2	1	2	2	2	2	2	2	2	2	58	34	SNE_RS05710	NC_015713.1	1106955	1109003	-		WP_013943413.1	682	hypothetical protein	331113.SNE_A10690	0
OG0000118	1	1	1	4	1	1	1	1	2	0	1	1	1	1	0	1	1	1	1	1	1	1	1	1	0	1	1	2	1	1	1	1	1	1	2	1	39	33	SNE_RS04060	NC_015713.1	750673	752754	+	glgB	WP_013943063.1	693	1,4-alpha-glucan branching protein GlgB	331113.SNE_A07190	0
OG0000143	1	1	1	1	1	1	1	1	1	1	0	1	1	1	0	1	1	1	1	1	1	1	1	1	1	1	1	1	1	1	1	1	1	1	1	1	34	34	SNE_RS08790	NC_015713.1	1790316	1790660	-		WP_013944058.1	114	STAS domain-containing protein	331113.SNE_A17150	1.03e-72
OG0000150	0	1	0	1	0	1	1	1	1	1	2	2	2	2	2	1	2	1	2	2	1	1	1	1	1	1	1	1	1	1	1	1	2	1	1	1	42	33	SNE_RS01295	NC_015713.1	150200	152089	+	sdhA	WP_013942481.1	629	succinate dehydrogenase flavoprotein subunit	331113.SNE_A01370	0
OG0000223	1	1	1	2	1	1	1	1	1	1	2	1	2	2	1	1	2	2	1	2	1	1	1	1	2	2	1	1	1	1	1	1	1	1	1	1	45	36	SNE_RS05440	NC_015713.1	1048472	1049944	+		WP_013943360.1	490	anthranilate synthase component I family protein	331113.SNE_A10160	0
OG0000278	1	1	1	1	1	1	1	1	1	2	1	1	1	1	1	1	2	2	1	1	0	2	1	3	1	1	1	1	1	1	1	1	1	0	1	1	40	34	SNE_RS02105	NC_015713.1	314800	315357	+		WP_158307200.1	185	biotin transporter BioY	331113.SNE_A03120	6.73e-139
OG0000449	1	1	0	0	1	1	1	1	1	2	2	1	2	2	2	1	1	1	1	0	2	1	1	1	1	1	1	1	0	1	1	1	1	1	1	2	39	32	SNE_RS08220	NC_015713.1	1670538	1671797	+		WP_013943939.1	419	MFS transporter	331113.SNE_A15960	5.72e-301
OG0000471	1	1	1	1	1	1	1	1	1	1	1	1	1	1	2	1	1	1	1	1	2	1	1	1	1	1	1	1	1	1	1	1	1	1	1	1	38	36	SNE_RS11340	NC_015713.1	2329238	2330983	-		WP_158307249.1	581	SpoIIE family protein phosphatase	331113.SNE_A22420	0
OG0000472	1	0	1	2	1	2	2	2	3	2	0	1	2	2	2	2	2	2	2	2	1	2	4	2	2	2	2	2	0	1	1	2	1	1	2	2	60	33	SNE_RS03385	NC_015713.1	622782	623741	-		WP_013942929.1	319	glycosyl transferase	331113.SNE_A05850	4.51e-236
OG0000515	1	0	1	1	1	1	1	1	0	1	1	1	1	1	1	1	1	1	1	1	1	1	1	1	1	1	2	1	1	1	1	1	1	1	1	1	35	34	SNE_RS08630	NC_015713.1	1755537	1756688	-		WP_013944022.1	383	site-2 protease family protein	331113.SNE_A16790	1.55e-273
OG0000518	1	1	1	1	1	1	1	1	1	1	1	1	2	2	2	1	3	1	2	2	1	1	2	1	1	1	1	1	1	1	1	1	1	1	1	1	44	36	SNE_RS03475	NC_015713.1	638840	640270	-		WP_013942944.1	476	sodium/proline symporter	331113.SNE_A06000	0
OG0000537	1	1	1	1	0	1	1	1	1	1	1	1	1	1	1	1	1	1	1	1	0	1	1	1	1	1	1	1	1	1	1	1	1	1	1	1	34	34	SNE_RS01095	NC_015713.1	105680	106726	+	mutY	WP_013942437.1	348	A/G-specific adenine glycosylase	331113.SNE_A00920	1.69e-257
OG0000552	1	0	1	1	1	1	1	1	1	1	1	1	1	1	0	1	1	1	1	1	1	1	1	1	1	1	1	1	1	1	1	1	1	1	1	1	34	34	SNE_RS02975	NC_015713.1	513073	513747	+		WP_013942844.1	224	N-acetylmuramoyl-L-alanine amidase	331113.SNE_A05000	1.83e-158
OG0000555	1	1	1	1	1	1	1	1	1	0	1	1	1	1	2	1	1	1	1	1	1	1	1	1	1	1	1	1	1	1	1	1	1	1	1	1	36	35	SNE_RS01570	NC_015713.1	204427	205728	-		WP_013942540.1	433	sugar phosphate nucleotidyltransferase	331113.SNE_A01960	0
OG0000558	1	1	1	1	0	1	0	1	1	1	1	1	1	1	1	1	1	1	1	1	1	1	1	1	1	1	1	1	1	1	1	1	1	0	1	1	33	33	SNE_RS06035	NC_015713.1	1187009	1187617	+		WP_013943485.1	202	hypothetical protein	331113.SNE_A11410	1.41e-142
OG0000559	1	1	1	1	1	1	1	1	1	1	1	2	1	1	1	1	1	1	1	1	0	1	1	1	1	1	1	1	1	1	1	1	1	1	1	1	36	35	SNE_RS03050	NC_015713.1	531216	532238	+		WP_013942859.1	340	metal ABC transporter permease	331113.SNE_A05150	5.83e-229
OG0000564	1	0	2	2	1	2	1	1	1	2	2	2	3	3	1	1	2	2	2	2	1	2	2	2	1	2	1	1	1	1	1	1	1	1	2	2	55	35	SNE_RS04355	NC_015713.1	817271	817960	-		WP_013943128.1	229	AsmA family protein	314607.KB13_1280	0.00016
OG0000567	1	1	1	1	1	1	1	1	1	1	1	1	1	1	1	1	1	0	1	1	1	1	1	1	1	0	1	1	1	1	0	1	1	0	1	1	32	32	SNE_RS11750	NC_015713.1	2436893	2437162	+		WP_013944673.1	89	YggT family protein	331113.SNE_A23310	1.62e-53
OG0000568	1	1	1	1	1	1	1	1	2	1	1	1	1	1	1	1	1	1	1	1	0	1	1	1	1	1	1	1	1	1	1	1	1	1	1	1	36	35	SNE_RS00765	NC_015713.1	24411	27410	-		WP_013942368.1	999	exodeoxyribonuclease V subunit gamma	331113.SNE_A00230	0
OG0000572	1	1	1	1	1	1	1	1	1	0	1	1	1	1	1	1	1	1	1	1	1	1	1	1	1	1	1	1	1	1	1	1	1	1	1	1	35	35	SNE_RS07920	NC_015713.1	1599387	1600583	-		WP_013943876.1	398	DUF1207 domain-containing protein	331113.SNE_A15330	9.43e-303
OG0000580	1	1	1	1	1	1	1	1	1	1	1	1	1	1	1	1	1	1	1	1	1	1	1	1	1	1	0	1	1	1	0	0	1	1	1	1	33	33	SNE_RS02300	NC_015713.1	348250	349152	-		WP_013942697.1	300	zinc ABC transporter substrate-binding protein	331113.SNE_A03530	5.57e-216
OG0000581	1	1	1	1	1	1	1	1	1	0	1	1	1	1	0	1	2	1	1	1	1	1	1	1	1	1	1	1	1	1	1	1	1	1	1	1	35	34	SNE_RS07370	NC_015713.1	1467693	1468385	+	ubiE	WP_158307224.1	230	bifunctional demethylmenaquinone methyltransferase/2-methoxy-6-polyprenyl-1,4-benzoquinol methylase UbiE	331113.SNE_A14190	3.42e-178
OG0000584	1	0	1	1	1	1	1	1	1	1	1	1	1	1	1	1	1	1	1	1	1	1	1	1	1	1	0	1	1	0	1	1	1	1	1	1	33	33	SNE_RS08985	NC_015713.1	1823288	1824079	-		WP_013944095.1	263	aspartate kinase	331113.SNE_A17520	2.69e-184
OG0000585	1	1	1	0	1	0	1	1	1	1	1	1	1	1	1	1	1	1	1	1	1	1	1	1	1	1	1	1	1	1	1	0	1	1	1	1	33	33	SNE_RS02090	NC_015713.1	312101	312877	+		WP_013942653.1	258	NifU family protein	331113.SNE_A03090	4.49e-185
OG0000587	0	1	0	1	0	1	1	1	1	0	1	1	1	1	1	1	1	1	1	1	1	1	1	1	1	1	1	1	1	1	1	1	1	1	1	1	32	32	SNE_RS01300	NC_015713.1	152097	152864	+	sdhB	WP_013942482.1	255	succinate dehydrogenase iron-sulfur subunit	331113.SNE_A01380	1.15e-190
OG0000588	1	1	1	1	1	1	0	0	1	1	1	1	1	1	2	1	1	1	1	1	1	1	1	1	1	1	1	1	1	1	1	1	1	1	1	1	35	34	SNE_RS09210	NC_015713.1	1878143	1879510	-		WP_013944141.1	455	dipeptidase	331113.SNE_A17980	0
OG0000589	1	0	1	1	1	1	1	1	1	1	1	1	1	1	1	1	1	1	1	1	0	1	1	1	1	1	1	1	1	1	1	1	1	1	1	1	34	34	SNE_RS12280	NC_015713.1	1232912	1233466	-		WP_013943532.1	184	AAA family ATPase	331113.SNE_A11880	6.58e-130
OG0000590	1	1	1	1	1	1	1	1	1	1	1	1	1	1	0	1	1	1	1	1	1	1	1	1	0	1	1	1	1	2	1	1	1	1	1	1	35	34	SNE_RS06145	NC_015713.1	1211912	1212967	+		WP_013943509.1	351	class I fructose-bisphosphate aldolase	331113.SNE_A11650	9.45e-261
OG0000592	1	1	1	1	1	1	1	1	1	1	1	1	1	1	1	1	1	1	1	1	1	1	1	1	1	1	1	1	1	1	1	1	1	1	1	1	36	36	SNE_RS02070	NC_015713.1	308722	309393	-		WP_013942649.1	223	TIGR00153 family protein	331113.SNE_A03050	7.41e-153
OG0000597	1	1	1	1	1	1	1	1	1	1	1	1	1	1	1	1	1	1	1	1	1	1	1	1	1	1	1	1	1	1	1	1	1	1	1	1	36	36	SNE_RS04480	NC_015713.1	842462	843760	+		WP_041418786.1	432	pyruvate dehydrogenase complex dihydrolipoamide acetyltransferase	331113.SNE_A08120	6.96e-294
OG0000598	1	1	1	1	1	1	1	1	1	1	1	1	1	1	1	1	2	1	1	1	1	1	1	1	1	1	1	1	1	0	1	1	1	1	1	1	36	35	SNE_RS10425	NC_015713.1	2135219	2135791	-		WP_231919505.1	190	rhomboid family intramembrane serine protease	331113.SNE_A20500	5.59e-114
OG0000600	0	0	1	1	0	1	1	1	1	1	1	1	1	1	1	1	1	1	1	1	1	1	1	1	1	1	1	1	1	1	1	1	1	1	1	1	33	33	SNE_RS04770	NC_015713.1	909250	909942	-		WP_013943217.1	230	16S rRNA (uracil(1498)-N(3))-methyltransferase	331113.SNE_A08730	1.32e-160
OG0000601	1	1	1	1	1	1	1	1	1	0	1	1	1	1	1	1	1	1	1	1	1	1	1	1	1	1	1	1	1	1	1	1	1	1	1	1	35	35	SNE_RS04085	NC_015713.1	758016	759347	-	miaB	WP_231919519.1	443	tRNA (N6-isopentenyl adenosine(37)-C2)-methylthiotransferase MiaB	331113.SNE_A07240	0
OG0000602	1	2	1	2	1	1	2	2	2	2	1	3	2	2	1	2	2	2	2	2	2	2	2	2	1	2	2	2	2	2	2	1	2	2	2	2	65	36	SNE_RS03275	NC_015713.1	595444	596730	-		WP_013942906.1	428	NAD(P)/FAD-dependent oxidoreductase	331113.SNE_A05620	2.27e-307
OG0000605	1	1	1	1	1	1	1	1	1	0	1	1	1	1	0	1	1	1	1	1	1	1	1	1	1	1	1	1	1	1	1	1	1	1	1	1	34	34	SNE_RS07435	NC_015713.1	1479743	1481782	+		WP_013943776.1	679	hypothetical protein	331113.SNE_A14320	0
OG0000607	1	1	1	1	1	1	1	1	1	1	1	1	1	1	2	1	1	1	1	1	1	1	0	0	1	1	1	1	1	1	1	1	1	1	1	1	35	34	SNE_RS05055	NC_015713.1	968179	969015	-		WP_013943279.1	278	inositol monophosphatase	331113.SNE_A09350	3.07e-191
OG0000608	1	1	0	1	1	1	0	1	1	1	1	1	1	1	1	0	1	1	1	1	1	1	1	1	1	1	1	1	1	1	1	1	1	1	1	1	33	33	SNE_RS02310	NC_015713.1	349791	350258	+	nrdR	WP_013942699.1	155	transcriptional regulator NrdR	331113.SNE_A03550	1.27e-88
OG0000613	1	0	1	1	1	1	1	1	1	1	1	1	1	1	1	1	1	1	1	1	0	1	1	1	1	1	0	1	1	0	2	1	1	1	1	1	33	32	SNE_RS05540	NC_015713.1	1067260	1067973	+		WP_013943378.1	237	4-hydroxy-tetrahydrodipicolinate reductase	331113.SNE_A10340	1.5e-168
OG0000614	1	0	1	1	1	1	1	1	1	0	1	1	1	1	1	1	1	1	1	1	1	1	1	1	1	1	1	1	1	1	1	1	1	1	1	1	34	34	SNE_RS07400	NC_015713.1	1473852	1474688	+	menB	WP_197535195.1	278	1,4-dihydroxy-2-naphthoyl-CoA synthase	331113.SNE_A14250	1.78e-203
OG0000615	1	1	1	2	1	1	0	1	1	1	1	1	1	1	1	0	1	1	1	1	1	1	1	1	1	1	1	1	1	1	1	1	1	1	1	1	35	34	SNE_RS04810	NC_015713.1	917076	918101	+	cydB	WP_041418796.1	341	cytochrome d ubiquinol oxidase subunit II	331113.SNE_A08810	5.78e-245
OG0000621	1	1	1	1	1	1	1	1	1	1	1	1	1	1	1	1	1	1	1	1	1	1	1	1	1	1	1	1	1	1	0	1	1	1	1	1	35	35	SNE_RS01690	NC_015713.1	228630	229706	+		WP_013942565.1	358	UTP--glucose-1-phosphate uridylyltransferase	331113.SNE_A02210	5.73e-271
OG0000622	1	1	1	1	1	1	1	1	1	1	1	1	1	1	1	1	1	1	1	1	0	1	1	1	0	1	1	1	1	1	1	1	1	1	1	1	34	34	SNE_RS01705	NC_015713.1	232370	233881	+		WP_013942568.1	503	bifunctional ADP-dependent NAD(P)H-hydrate dehydratase/NAD(P)H-hydrate epimerase	331113.SNE_A02240	0
OG0000624	1	1	0	0	1	1	1	1	1	1	1	1	1	1	1	1	1	1	1	1	1	1	1	1	1	1	1	1	0	1	1	1	1	1	1	1	33	33	SNE_RS01055	NC_015713.1	97152	98354	+		WP_013942429.1	400	aspartate/tyrosine/aromatic aminotransferase	331113.SNE_A00840	1.38e-296
OG0000625	1	1	0	1	0	1	1	1	1	1	0	1	1	1	1	1	1	1	1	1	1	1	1	1	1	1	1	1	1	1	1	1	1	1	1	1	33	33	SNE_RS03980	NC_015713.1	735269	736261	+		WP_013943045.1	330	malate dehydrogenase	331113.SNE_A07010	3.87e-238
OG0000635	1	2	1	1	1	1	0	1	1	1	1	0	1	1	0	1	1	1	1	1	1	1	1	1	1	1	1	1	1	1	1	1	1	1	1	1	34	33	SNE_RS09220	NC_015713.1	1879877	1880791	+	htpX	WP_013944143.1	304	protease HtpX	331113.SNE_A18000	1.19e-203
OG0000637	1	1	1	1	1	1	1	1	1	0	1	1	1	1	1	1	1	1	1	1	1	1	1	1	1	1	1	1	1	1	1	1	1	1	1	1	35	35	SNE_RS07520	NC_015713.1	1505700	1506266	-	dcd	WP_013943794.1	188	dCTP deaminase	331113.SNE_A14500	4.1e-135
OG0000638	1	1	1	1	1	1	1	1	1	1	1	1	1	1	1	1	1	1	1	1	1	1	1	1	1	1	0	1	0	1	1	1	1	1	1	1	34	34	SNE_RS11745	NC_015713.1	2435143	2436660	-		WP_013944672.1	505	hypothetical protein	331113.SNE_A23300	0
OG0000641	1	1	1	1	1	1	1	1	1	1	1	1	1	1	0	1	1	1	1	1	1	1	1	1	1	1	1	1	1	1	1	1	1	1	1	1	35	35	SNE_RS10200	NC_015713.1	2075592	2076239	+		WP_013944342.1	215	hypothetical protein	331113.SNE_A19990	1.49e-139
OG0000644	1	1	1	1	1	1	1	1	1	1	1	1	1	1	2	1	1	1	1	1	1	1	1	1	1	1	1	1	1	1	1	1	1	0	1	1	36	35	SNE_RS02885	NC_015713.1	490236	495320	+		WP_013942824.1	1694	hypothetical protein	331113.SNE_A04800	0
OG0000645	1	1	1	2	1	1	0	1	1	1	1	1	1	1	1	0	1	1	1	1	1	1	1	1	1	1	1	1	1	1	2	1	1	1	1	1	36	34	SNE_RS04805	NC_015713.1	915694	917067	+		WP_013943224.1	457	cytochrome ubiquinol oxidase subunit I	331113.SNE_A08800	0
OG0000646	1	1	1	1	1	1	1	1	1	1	1	1	1	1	1	1	1	1	1	1	1	1	1	1	1	1	1	1	1	1	1	1	1	1	1	1	36	36	SNE_RS09685	NC_015713.1	1977208	1978017	+		WP_013944237.1	269	D-Ala-D-Ala carboxypeptidase family metallohydrolase	331113.SNE_A18940	2.25e-204
OG0000653	1	1	1	1	1	1	1	1	1	1	1	1	1	1	1	1	1	1	1	1	1	1	1	1	1	1	1	1	1	1	1	1	1	1	1	1	36	36	SNE_RS10265	NC_015713.1	2093644	2094591	+		WP_013944357.1	315	hypothetical protein	331113.SNE_A20140	3.13e-225
OG0000656	1	1	1	1	0	1	1	1	1	0	1	1	1	1	1	1	1	1	1	1	0	1	1	1	1	1	1	1	1	1	1	1	1	1	1	1	33	33	SNE_RS07470	NC_015713.1	1496255	1496920	+		WP_013943784.1	221	hypothetical protein	331113.SNE_A14400	7.19e-159
OG0000659	1	0	1	1	1	1	0	1	1	1	1	1	1	1	1	0	1	1	1	1	1	1	1	1	1	1	1	1	1	1	1	1	1	1	1	1	33	33	SNE_RS01825	NC_015713.1	260012	261058	-		WP_013942590.1	348	arginine kinase	331113.SNE_A02460	2.88e-249
OG0000665	1	0	1	1	1	1	1	1	1	1	1	1	1	1	0	1	1	1	1	1	0	2	2	2	1	1	1	1	0	1	1	1	1	1	1	1	35	32	SNE_RS04430	NC_015713.1	832030	833034	+		WP_013943144.1	334	L,D-transpeptidase	331113.SNE_A08000	4.05e-242
OG0000668	1	0	1	1	1	1	1	1	1	0	1	1	1	1	1	1	1	1	1	0	1	1	1	1	1	1	1	1	1	1	1	1	1	1	1	1	33	33	SNE_RS01255	NC_015713.1	144532	145236	-		WP_041418670.1	234	hypothetical protein	331113.SNE_A01260	4.09e-140
OG0000669	1	1	1	1	1	1	1	1	1	1	1	1	1	1	1	1	1	1	1	1	1	1	1	0	1	1	1	1	1	1	1	1	0	0	1	1	33	33	SNE_RS02485	NC_015713.1	388037	389872	-	htpG	WP_013942734.1	611	molecular chaperone HtpG	331113.SNE_A03900	0
OG0000670	1	1	1	0	1	2	1	2	2	2	2	4	2	2	1	1	2	2	2	2	2	2	2	2	1	2	2	1	1	2	2	1	2	2	2	2	61	35	SNE_RS10220	NC_015713.1	2079980	2081716	+		WP_013944346.1	578	hypothetical protein	NA	NA
OG0000673	1	0	1	1	1	1	0	1	1	1	1	1	1	1	1	0	1	1	1	1	1	1	1	1	1	1	1	1	1	1	1	1	1	1	1	1	33	33	SNE_RS01830	NC_015713.1	261051	261563	-		WP_013942591.1	170	UvrB/UvrC motif-containing protein	331113.SNE_A02470	7.25e-118
OG0000674	1	0	1	1	1	1	0	1	1	1	1	1	1	1	1	0	1	1	1	1	1	1	1	1	1	1	1	1	1	1	1	1	1	1	1	1	33	33	SNE_RS04385	NC_015713.1	824379	824792	-		WP_013943134.1	137	DUF151 domain-containing protein	331113.SNE_A07900	6.43e-96
OG0000675	1	1	1	1	1	1	1	1	1	1	1	1	1	1	0	1	1	1	1	1	1	1	1	1	1	1	1	1	0	1	1	1	1	1	1	1	34	34	SNE_RS04840	NC_015713.1	923586	924428	-		WP_013943231.1	280	NAD(+)/NADH kinase	331113.SNE_A08870	4.68e-198
OG0000676	1	1	1	1	1	1	1	1	1	1	1	1	1	1	1	1	1	0	1	0	1	1	1	1	1	1	1	1	1	1	1	1	1	1	1	1	34	34	SNE_RS10270	NC_015713.1	2094581	2094976	+	yidD	WP_013944358.1	131	membrane protein insertion efficiency factor YidD	331113.SNE_A20150	6.81e-95
OG0000683	0	1	0	0	0	1	1	1	1	1	1	1	1	1	1	1	1	1	1	1	1	1	1	1	1	1	1	1	1	1	1	1	1	1	1	1	32	32	SNE_RS12740	NC_015713.1	1156769	1157341	+		WP_013943460.1	190	iron-sulfur cluster assembly accessory protein	331113.SNE_A11160	1.56e-130
OG0000686	1	1	1	1	1	1	1	2	1	1	0	1	1	1	1	1	1	1	1	1	1	1	1	1	1	1	1	1	1	1	1	1	1	1	1	1	36	35	SNE_RS02805	NC_015713.1	473802	475301	+	proS	WP_013942806.1	499	proline--tRNA ligase	331113.SNE_A04620	0
OG0000688	1	1	1	1	1	1	1	1	1	1	1	1	1	1	1	1	1	1	1	1	1	1	1	1	0	1	1	1	1	1	1	1	1	1	1	1	35	35	SNE_RS04590	NC_015713.1	866607	867416	+		WP_013943179.1	269	hypothetical protein	331113.SNE_A08350	2.95e-200
OG0000690	1	1	1	1	1	1	1	1	1	1	1	1	1	1	1	1	1	1	1	1	1	1	1	1	1	1	1	1	1	1	1	1	1	1	1	1	36	36	SNE_RS11175	NC_015713.1	2291961	2292572	+	yihA	WP_041419504.1	203	ribosome biogenesis GTP-binding protein YihA/YsxC	331113.SNE_A22080	1.39e-145
OG0000691	1	1	1	1	1	1	1	0	1	1	1	1	1	1	1	1	1	1	1	1	1	1	1	1	1	1	1	1	0	1	1	0	1	1	1	1	33	33	SNE_RS03055	NC_015713.1	532177	533319	+		WP_013942860.1	380	1-deoxy-D-xylulose-5-phosphate reductoisomerase	331113.SNE_A05160	1.01e-272
OG0000692	1	0	1	1	1	1	1	0	1	0	1	1	1	1	1	1	1	1	1	1	1	1	1	1	1	1	1	1	0	1	1	1	1	1	1	1	32	32	SNE_RS05865	NC_015713.1	1141580	1142614	+		WP_013943446.1	344	hypothetical protein	331113.SNE_A11020	1.08e-244
OG0000693	1	1	0	1	1	1	1	0	1	0	1	1	1	1	1	1	1	1	1	1	1	1	1	1	1	1	1	1	0	1	1	1	1	1	1	1	32	32	SNE_RS05840	NC_015713.1	1135610	1136443	+		WP_013943441.1	277	Cof-type HAD-IIB family hydrolase	331113.SNE_A10970	1.64e-201
OG0000694	1	1	1	1	1	1	1	1	1	0	1	1	1	1	1	1	1	1	1	1	1	1	1	1	1	1	1	1	1	1	1	1	1	1	1	0	34	34	SNE_RS10980	NC_015713.1	2245640	2247430	+	aspS	WP_013944509.1	596	aspartate--tRNA ligase	331113.SNE_A21660	0
OG0000700	1	1	1	1	1	0	1	1	1	1	1	1	1	1	1	1	1	1	1	1	1	1	1	1	0	1	1	1	0	1	1	1	1	1	1	1	33	33	SNE_RS04620	NC_015713.1	870249	871370	-		WP_148258948.1	373	TRAM domain-containing protein	331113.SNE_A08410	3.39e-233
OG0000702	0	1	0	1	0	1	0	1	1	1	1	1	1	2	1	1	2	1	2	1	2	1	2	1	1	2	1	1	1	1	1	1	1	1	1	1	38	32	SNE_RS01065	NC_015713.1	99499	100479	+		WP_013942431.1	326	ATP-binding cassette domain-containing protein	331113.SNE_A00860	5.89e-231
OG0000703	1	1	0	1	1	1	1	1	1	0	1	1	1	1	1	1	1	1	1	1	1	1	1	1	1	1	1	1	1	1	1	1	1	1	1	1	34	34	SNE_RS10940	NC_015713.1	2233378	2233803	-		WP_013944500.1	141	ATP-binding protein	331113.SNE_A21570	1.5e-96
OG0000708	1	1	1	1	1	1	1	1	1	1	1	1	1	1	1	1	1	1	1	1	1	1	1	1	1	1	1	1	1	0	0	1	0	0	1	1	32	32	SNE_RS01110	NC_015713.1	111530	112264	+		WP_013942441.1	244	hypothetical protein	264201.pc0076	1.46e-19
OG0000712	1	1	1	1	1	1	1	1	1	1	1	1	1	1	1	1	1	1	1	0	1	1	1	1	0	1	1	0	1	1	1	1	1	1	1	1	33	33	SNE_RS11685	NC_015713.1	2421149	2421643	+		WP_013944657.1	164	NYN domain-containing protein	331113.SNE_A23150	3.22e-109
OG0000713	1	1	1	0	1	1	1	1	1	0	1	1	1	1	1	2	2	2	1	1	1	1	1	1	1	1	1	1	1	1	1	1	1	1	1	1	37	34	SNE_RS01160	NC_015713.1	122737	124836	+		WP_041418664.1	699	toxin-antitoxin system YwqK family antitoxin	331113.SNE_A01070	3.22e-248
OG0000722	1	1	1	1	1	1	1	1	1	1	0	1	1	1	1	1	1	1	1	1	0	1	1	1	1	1	1	1	1	1	1	1	1	1	1	1	34	34	SNE_RS03925	NC_015713.1	726548	727219	-		WP_013943035.1	223	queuosine precursor transporter	331113.SNE_A06910	2.78e-148
OG0000729	1	1	1	1	1	1	1	1	1	1	1	1	1	1	0	1	1	1	1	1	1	1	1	1	0	1	1	1	0	1	1	1	1	1	1	1	33	33	SNE_RS02330	NC_015713.1	351827	353077	+		WP_013942703.1	416	CinA family nicotinamide mononucleotide deamidase-related protein	331113.SNE_A03590	8.38e-297
OG0000741	0	0	1	1	0	1	0	1	1	1	1	1	1	1	1	4	1	1	1	1	1	1	1	1	1	1	1	1	1	1	1	1	1	2	1	1	36	32	SNE_RS06030	NC_015713.1	1186341	1186976	+		WP_013943484.1	211	YIP1 family protein	331113.SNE_A11400	1.76e-145
OG0000746	1	1	0	1	1	1	1	1	1	1	1	1	1	1	1	1	1	1	1	1	1	1	1	1	1	1	1	1	0	1	1	1	1	1	1	1	34	34	SNE_RS06585	NC_015713.1	1301696	1303141	+		WP_013943599.1	481	hypothetical protein	331113.SNE_A12550	0
OG0000752	1	1	1	1	1	1	1	0	1	0	1	1	1	1	1	1	1	1	1	1	1	1	1	1	1	1	1	1	0	1	1	1	1	1	1	1	33	33	SNE_RS07405	NC_015713.1	1474685	1475545	+		WP_013943770.1	286	1,4-dihydroxy-2-naphthoate polyprenyltransferase	331113.SNE_A14260	2.05e-195
OG0000773	1	0	0	0	1	1	1	1	1	1	1	1	1	1	1	1	1	1	1	1	1	1	1	1	1	1	1	1	0	1	1	1	1	1	1	1	32	32	SNE_RS05570	NC_015713.1	1072181	1072597	-		WP_013943384.1	138	peptide chain release factor-like protein	331113.SNE_A10400	6.86e-78
OG0000779	1	1	1	1	1	1	1	2	1	0	1	1	1	1	1	1	1	1	1	1	1	1	1	1	1	1	1	1	1	1	1	1	1	1	1	1	36	35	SNE_RS01200	NC_015713.1	132087	134930	-		WP_158307187.1	947	hypothetical protein	756272.Plabr_0752	4.29e-07
OG0000783	1	0	1	1	0	1	1	1	1	0	1	1	1	1	0	2	1	1	1	1	1	1	1	1	1	1	1	1	1	1	1	1	1	1	1	1	33	32	SNE_RS07380	NC_015713.1	1469664	1471427	+	menD	WP_013943765.1	587	2-succinyl-5-enolpyruvyl-6-hydroxy-3-cyclohexene-1-carboxylic-acid synthase	331113.SNE_A14210	0
OG0000794	1	0	1	1	1	1	1	1	1	1	1	1	1	1	0	1	1	1	1	1	1	1	1	1	1	1	1	1	0	1	1	1	1	1	1	1	33	33	SNE_RS01005	NC_015713.1	81071	82066	+	glk	WP_013942419.1	331	glucokinase	331113.SNE_A00740	1.25e-239
OG0000806	1	1	1	0	1	1	1	1	1	0	1	1	1	1	1	1	1	1	1	1	1	1	1	1	1	1	1	1	0	1	1	1	1	1	1	1	33	33	SNE_RS01195	NC_015713.1	128151	132068	-		WP_013942459.1	1305	VWA domain-containing protein	331113.SNE_A01140	0
OG0000810	0	1	1	1	0	1	1	1	1	1	1	1	1	1	1	1	1	1	1	1	1	1	1	1	0	1	1	1	1	1	1	1	1	1	0	1	32	32	SNE_RS04395	NC_015713.1	825620	825901	+		WP_013943136.1	93	hypothetical protein	NA	NA
OG0000814	1	1	1	1	1	1	1	1	1	0	1	1	1	1	1	1	1	1	1	1	1	1	1	1	1	1	1	1	1	1	1	1	1	1	1	1	35	35	SNE_RS02140	NC_015713.1	319245	319583	+	bamE	WP_013942663.1	112	outer membrane protein assembly factor BamE	331113.SNE_A03190	3.92e-76
OG0000825	1	1	0	1	1	1	1	1	1	1	1	1	1	2	0	1	2	1	1	1	1	1	1	1	0	1	1	1	0	1	2	2	3	1	3	1	40	32	SNE_RS05655	NC_015713.1	1097687	1099678	-		WP_013943402.1	663	S9 family peptidase	331113.SNE_A10580	0
OG0000826	0	1	1	1	0	1	1	2	1	2	2	2	2	2	2	1	2	1	2	2	0	1	1	1	1	1	1	1	1	1	1	1	1	1	1	1	43	33	SNE_RS11700	NC_015713.1	2424134	2424562	+		WP_013944660.1	142	hypothetical protein	NA	NA
OG0000827	1	1	1	1	1	1	1	1	1	3	1	1	1	1	0	1	1	1	1	1	0	1	1	1	1	1	1	1	0	1	1	1	2	1	1	1	36	33	SNE_RS06435	NC_015713.1	1273335	1274621	-		WP_013943569.1	428	hypothetical protein	331113.SNE_A12250	6.4e-298
OG0000828	1	1	1	1	1	1	1	1	1	1	1	1	1	1	1	1	1	1	1	1	1	1	1	1	1	2	1	2	0	1	1	1	1	0	1	1	36	34	SNE_RS02945	NC_015713.1	507022	507540	-		WP_013942837.1	172	DUF5399 domain-containing protein	NA	NA
OG0000838	1	1	1	1	1	1	1	1	1	1	1	1	1	1	2	1	1	1	1	1	1	1	1	1	1	1	1	1	1	1	1	1	1	1	1	1	37	36	SNE_RS08965	NC_015713.1	1817944	1818909	-		WP_013944090.1	321	YvcK family protein	331113.SNE_A17470	8.27e-224
OG0000840	1	1	1	1	1	1	1	1	0	1	1	1	1	1	1	1	1	1	1	1	1	1	1	1	1	1	1	1	1	1	1	1	1	1	1	1	35	35	SNE_RS01575	NC_015713.1	205856	206755	-		WP_013942541.1	299	HEAT repeat domain-containing protein	331113.SNE_A01970	1.42e-213
OG0000843	1	1	1	1	0	0	1	0	1	1	1	1	1	1	0	1	1	1	1	1	1	1	1	1	1	1	1	1	1	1	1	1	1	1	1	1	32	32	SNE_RS09920	NC_015713.1	2017686	2020304	-		WP_013944285.1	872	hypothetical protein	331113.SNE_A19420	0
OG0000848	1	1	1	0	1	1	1	1	1	0	1	1	1	1	1	1	1	1	1	1	1	1	1	1	0	1	1	1	1	1	0	1	1	1	1	1	32	32	SNE_RS04210	NC_015713.1	786348	787259	-		WP_013943096.1	303	rhomboid family intramembrane serine protease	331113.SNE_A07520	3.34e-214
OG0000850	0	0	1	2	0	1	1	1	2	1	1	1	1	1	1	1	1	1	1	1	1	1	2	1	1	2	1	0	2	2	1	5	2	2	2	1	45	32	SNE_RS05510	NC_015713.1	1062046	1062927	-		WP_013943374.1	293	alpha/beta fold hydrolase	331113.SNE_A10300	1.37e-217
OG0000863	1	1	1	1	1	1	1	1	1	1	1	1	1	1	1	1	1	1	1	1	1	1	1	1	1	1	1	1	1	1	1	1	1	0	1	1	35	35	SNE_RS02950	NC_015713.1	507785	508300	+		WP_013942838.1	171	protein MraZ	331113.SNE_A04940	2.24e-117
OG0000880	1	0	1	0	1	1	1	1	1	0	1	1	1	1	1	1	1	1	1	1	1	1	1	1	1	1	1	1	1	1	1	1	1	1	1	1	33	33	SNE_RS12345	NC_015713.1	1479132	1479539	-		WP_053225349.1	135	acyl-CoA thioesterase	331113.SNE_A14310	9.16e-90
OG0000891	0	1	0	1	0	1	0	1	1	1	1	1	1	1	1	1	1	1	1	1	1	1	1	1	1	1	1	1	1	1	1	1	1	1	1	1	32	32	SNE_RS04575	NC_015713.1	863466	864353	-		WP_013943176.1	295	ABC transporter permease	331113.SNE_A08320	1.77e-205
OG0000894	1	1	1	1	1	1	1	1	1	1	1	1	1	1	1	1	0	1	1	1	1	1	1	1	1	1	1	1	0	1	1	1	1	1	1	1	34	34	NA	NA	NA	NA	NA	NA	NA	NA	NA	NA	NA
OG0000896	1	1	1	1	1	1	1	1	0	1	1	1	1	1	1	1	1	1	1	1	1	1	1	1	1	1	1	1	1	1	1	1	1	1	1	1	35	35	SNE_RS10190	NA	NA	NA	NA	NA	NA	NA	NA	NA	NA
OG0000906	0	1	0	1	0	1	0	1	1	1	1	1	1	1	1	1	1	1	1	1	1	1	1	1	1	1	1	1	1	1	1	1	1	1	1	1	32	32	SNE_RS04570	NC_015713.1	862687	863469	-		WP_041418790.1	260	ABC transporter permease	331113.SNE_A08310	1.75e-166
OG0000910	1	1	0	1	0	1	1	1	1	4	1	1	1	1	1	1	1	1	1	1	1	1	1	1	1	1	1	1	1	1	1	1	1	0	1	1	36	33	SNE_RS06430	NC_015713.1	1271569	1273278	-		WP_013943568.1	569	NAD-dependent malic enzyme	331113.SNE_A12240	0
OG0000915	1	0	1	1	1	1	1	0	1	0	1	1	1	1	1	1	1	1	1	1	0	1	1	1	1	1	1	1	1	1	1	1	1	1	1	1	32	32	SNE_RS07410	NC_015713.1	1475542	1476504	+	menC	WP_041418921.1	320	o-succinylbenzoate synthase	331113.SNE_A14270	1.24e-235
OG0000924	1	1	1	1	1	1	1	1	1	1	1	1	1	1	1	1	1	1	1	1	0	1	1	1	0	1	1	1	1	1	0	1	1	1	1	1	33	33	SNE_RS06445	NC_015713.1	1275945	1277258	-		WP_013943571.1	437	HD domain-containing protein	331113.SNE_A12270	0
OG0000926	1	1	2	1	1	1	1	1	0	1	1	1	1	2	1	1	2	1	1	1	1	1	1	1	0	1	0	0	1	1	1	1	1	1	1	1	35	32	SNE_RS00900	NC_015713.1	56247	57473	+		WP_013942396.1	408	MFS transporter	331113.SNE_A00510	7.99e-275
OG0000962	1	0	1	1	1	1	1	1	1	0	1	1	1	1	1	1	1	1	1	1	1	1	1	1	1	1	1	1	0	1	1	2	1	1	1	1	34	33	SNE_RS12510	NC_015713.1	139237	139683	-		WP_013942465.1	148	glycine zipper domain-containing protein	525897.Dbac_2009	6.84e-07
OG0000972	1	1	1	1	1	1	1	1	1	1	1	1	1	1	1	1	1	1	1	1	1	1	1	1	1	1	1	1	1	1	1	1	1	1	1	1	36	36	SNE_RS04490	NC_015713.1	844693	845613	-		WP_013943158.1	306	magnesium transporter CorA family protein	331113.SNE_A08140	9.52e-211
OG0000995	0	1	0	1	0	1	1	1	1	1	1	1	1	1	1	1	1	1	1	1	1	1	1	1	1	1	1	1	1	1	1	1	1	1	1	1	33	33	SNE_RS11250	NC_015713.1	2309319	2310644	+		WP_013944566.1	441	hypothetical protein	331113.SNE_A22230	3.4e-297
OG0001077	1	0	0	1	1	1	1	1	1	1	1	1	1	1	0	1	1	1	1	1	1	1	1	1	1	1	1	1	1	1	1	1	1	1	1	1	33	33	SNE_RS06185	NA	NA	NA	NA	NA	NA	NA	NA	331113.SNE_A11730	1.74e-48
OG0001086	1	1	0	1	1	1	1	1	1	1	1	1	1	1	0	1	1	1	1	1	1	1	1	1	1	1	1	1	1	1	1	0	1	1	1	1	33	33	SNE_RS09110	NC_015713.1	1856406	1856888	-		WP_013944121.1	160	hypothetical protein	NA	NA
OG0001087	1	1	1	1	1	1	1	2	1	1	1	1	1	1	1	1	1	1	1	0	1	1	1	1	1	1	1	1	1	1	0	1	1	1	1	1	35	34	SNE_RS06175	NC_015713.1	1220500	1221117	-		WP_013943515.1	205	hypothetical protein	NA	NA
OG0001101	1	1	1	1	1	0	1	1	1	1	1	1	1	1	1	1	1	1	1	0	0	1	1	1	1	1	1	1	1	1	1	1	1	1	1	1	33	33	SNE_RS04655	NC_015713.1	875052	876887	-		WP_013943192.1	611	hypothetical protein	NA	NA
[truncated: 18 more columns]

## Sheet: E-Simkaniaceae
OG	X1045192.5	X1045240.7	X1049244.12	X1063924.70	X3300004085.10	X3300006056.100	X3300010035.10	CHL1NORP91	Gw_Eff_bin_326	HK.STAS.VERR_A.3	HK.STAS.VERR_A.6	K1060_chlam_2	M30B1	M30B2	OFTM116	Pacuta_bin2	SIMNZ	SP1CHLAM54	SYNMED	XENOCL	K9	presence	LocusTag	Accession	Start	Stop	Strand	Locus	Protein_product	Length	Protein_Name	seed_ortholog	evalue	score	eggNOG_OGs	max_annot_lvl	COG_category	Description	Preferred_name	GOs	EC	KEGG_ko	KEGG_Pathway	KEGG_Module	KEGG_Reaction	KEGG_rclass	BRITE	KEGG_TC	CAZy
OG0000016	3	2	2	1	2	1	3	1	1	0	2	2	1	1	0	3	2	1	2	2	1	19	SNE_RS07640	NC_015713.1	1541186	1542607	-		WP_013943818.1	473	sodium:alanine symporter family protein	331113.SNE_A14750	0	890	COG1115@1|root,COG1115@2|Bacteria,2JFP1@204428|Chlamydiae	204428|Chlamydiae	E	Sodium:alanine symporter family	agcS	-	-	ko:K03310	-	-	-	-	ko00000	2.A.25	-
OG0000051	1	0	1	3	1	2	1	2	6	2	2	2	2	2	2	3	2	3	2	2	2	20	SNE_RS01680	NC_015713.1	226665	227720	+	waaF	WP_231919515.1	351	lipopolysaccharide heptosyltransferase II	331113.SNE_A02190	5.29e-264	722	COG0859@1|root,COG0859@2|Bacteria,2JFNJ@204428|Chlamydiae	204428|Chlamydiae	M	Glycosyltransferase family 9 (heptosyltransferase)	rfaF	-	-	ko:K02843	ko00540,ko01100,map00540,map01100	M00080	-	-	ko00000,ko00001,ko00002,ko01000,ko01003,ko01005	-	GT9
OG0000131	1	0	1	2	1	1	1	1	2	1	2	1	2	2	2	1	2	1	2	2	1	20	SNE_RS02360	NC_015713.1	357388	357999	+		WP_053225324.1	203	SIS domain-containing protein	331113.SNE_A03660	4.35e-143	404	COG0279@1|root,COG0279@2|Bacteria,2JFXT@204428|Chlamydiae	204428|Chlamydiae	G	Catalyzes the isomerization of sedoheptulose 7-phosphate in D-glycero-D-manno-heptose 7-phosphate	gmhA	-	5.3.1.28	ko:K03271	ko00540,ko01100,map00540,map01100	M00064	R05645,R09768,R09769	RC00434	ko00000,ko00001,ko00002,ko01000,ko01005	-	-
OG0000517	1	0	1	1	1	1	1	1	1	1	1	1	1	1	1	1	1	1	1	1	1	20	SNE_RS09470	NC_015713.1	1927405	1928469	+	plsX	WP_158307237.1	354	phosphate acyltransferase PlsX	331113.SNE_A18530	4.31e-268	734	COG0416@1|root,COG0416@2|Bacteria,2JFZ7@204428|Chlamydiae	204428|Chlamydiae	I	Catalyzes the reversible formation of acyl-phosphate (acyl-PO(4)) from acyl- acyl-carrier-protein (acyl-ACP). This enzyme utilizes acyl-ACP as fatty acyl donor, but not acyl-CoA	plsX	-	2.3.1.15	ko:K03621	ko00561,ko00564,ko01100,ko01110,map00561,map00564,map01100,map01110	M00089	R00851,R09380	RC00004,RC00039,RC00041	ko00000,ko00001,ko00002,ko01000,ko01004	-	-
OG0000536	1	1	0	1	0	1	1	1	2	1	1	1	1	1	1	1	2	1	1	1	1	19	SNE_RS03120	NC_015713.1	553270	554385	-		WP_013942874.1	371	Glu/Leu/Phe/Val dehydrogenase	331113.SNE_A05300	1.37e-270	740	COG0334@1|root,COG0334@2|Bacteria,2JFWZ@204428|Chlamydiae	204428|Chlamydiae	C	Belongs to the Glu Leu Phe Val dehydrogenases family	ldh	-	1.4.1.9	ko:K00263	ko00280,ko00290,ko01100,ko01110,ko01130,map00280,map00290,map01100,map01110,map01130	-	R01088,R01434,R02196	RC00006,RC00036	ko00000,ko00001,ko01000	-	-
OG0000544	1	0	1	1	0	1	1	1	1	1	1	1	1	1	1	1	1	1	1	1	1	19	SNE_RS05555	NC_015713.1	1069799	1070983	+		WP_013943381.1	394	LL-diaminopimelate aminotransferase	331113.SNE_A10370	1.23e-296	808	COG0436@1|root,COG0436@2|Bacteria,2JFN7@204428|Chlamydiae	204428|Chlamydiae	E	Involved in the synthesis of meso-diaminopimelate (m-DAP or DL-DAP), required for both lysine and peptidoglycan biosynthesis. Catalyzes the direct conversion of tetrahydrodipicolinate to LL-diaminopimelate	dapL	-	2.6.1.83	ko:K10206	ko00300,ko01100,ko01110,ko01130,ko01230,map00300,map01100,map01110,map01130,map01230	M00527	R07613	RC00006,RC01847	ko00000,ko00001,ko00002,ko01000,ko01007	-	-
OG0000617	1	1	1	2	1	1	1	0	1	1	1	1	1	1	0	1	1	1	2	1	1	19	SNE_RS04845	NC_015713.1	924425	926317	-		WP_013943232.1	630	1-deoxy-D-xylulose-5-phosphate synthase	331113.SNE_A08880	0	1258	COG1154@1|root,COG1154@2|Bacteria,2JFSC@204428|Chlamydiae	204428|Chlamydiae	F	Catalyzes the acyloin condensation reaction between C atoms 2 and 3 of pyruvate and glyceraldehyde 3-phosphate to yield 1-deoxy-D-xylulose-5-phosphate (DXP)	dxs	-	2.2.1.7	ko:K01662	ko00730,ko00900,ko01100,ko01110,ko01130,map00730,map00900,map01100,map01110,map01130	M00096	R05636	RC00032	ko00000,ko00001,ko00002,ko01000	-	-
OG0000620	1	0	1	1	1	1	1	1	1	1	1	1	1	1	1	1	1	2	1	1	1	20	SNE_RS04685	NC_015713.1	882621	883676	+	waaC	WP_013943200.1	351	lipopolysaccharide heptosyltransferase I	331113.SNE_A08560	2.82e-262	717	COG0859@1|root,COG0859@2|Bacteria,2JFJF@204428|Chlamydiae	204428|Chlamydiae	M	Glycosyltransferase family 9 (heptosyltransferase)	waaC	-	-	ko:K02841	ko00540,ko01100,map00540,map01100	M00080	-	-	ko00000,ko00001,ko00002,ko01000,ko01003,ko01005	-	GT9
OG0000627	1	1	1	1	1	0	1	1	1	1	1	1	1	1	1	1	1	1	1	1	1	20	SNE_RS02410	NC_015713.1	367296	368570	+	nhaD	WP_013942720.1	424	sodium:proton antiporter NhaD	331113.SNE_A03760	4.02e-299	816	COG1055@1|root,COG1055@2|Bacteria,2JFN6@204428|Chlamydiae	204428|Chlamydiae	P	Na H antiporter	CP_0838	-	-	-	-	-	-	-	-	-	-
OG0000628	1	0	1	1	1	1	1	1	1	1	1	1	1	1	1	1	1	1	1	1	1	20	SNE_RS11380	NC_015713.1	2337179	2337580	+		WP_013944594.1	133	hypothetical protein	331113.SNE_A22510	3.63e-91	266	2CTCU@1|root,32ST6@2|Bacteria,2JGAE@204428|Chlamydiae	204428|Chlamydiae	-	-	-	-	-	-	-	-	-	-	-	-	-
OG0000630	1	1	1	1	1	1	1	0	1	1	1	1	1	1	1	1	1	1	1	1	1	20	SNE_RS11125	NC_015713.1	2280963	2281442	-	ispF	WP_013944541.1	159	2-C-methyl-D-erythritol 2,4-cyclodiphosphate synthase	331113.SNE_A21980	2.3e-111	320	COG0245@1|root,COG0245@2|Bacteria,2JG09@204428|Chlamydiae	204428|Chlamydiae	I	Involved in the biosynthesis of isopentenyl diphosphate (IPP) and dimethylallyl diphosphate (DMAPP), two major building blocks of isoprenoid compounds. Catalyzes the conversion of 4- diphosphocytidyl-2-C-methyl-D-erythritol 2-phosphate (CDP-ME2P) to 2-C-methyl-D-erythritol 2,4-cyclodiphosphate (ME-CPP) with a corresponding release of cytidine 5-monophosphate (CMP)	ispF	-	4.6.1.12	ko:K01770	ko00900,ko01100,ko01110,ko01130,map00900,map01100,map01110,map01130	M00096	R05637	RC00002,RC01440	ko00000,ko00001,ko00002,ko01000	-	-
OG0000639	1	1	1	1	1	1	0	1	1	1	1	2	1	1	1	0	1	1	1	1	1	19	SNE_RS00870	NC_015713.1	48035	50572	-		WP_041418657.1	845	hypothetical protein	331113.SNE_A00450	0	1684	COG1196@1|root,COG1196@2|Bacteria,2JFIZ@204428|Chlamydiae	204428|Chlamydiae	D	nuclear chromosome segregation	CP_1081	-	-	-	-	-	-	-	-	-	-
OG0000642	1	1	1	1	1	1	1	1	0	1	1	1	1	1	1	1	1	1	1	1	1	20	SNE_RS09020	NC_015713.1	1831917	1832822	+		WP_013944103.1	301	FAD synthetase family protein	331113.SNE_A17600	5.77e-214	591	COG0196@1|root,COG0196@2|Bacteria,2JFXU@204428|Chlamydiae	204428|Chlamydiae	H	riboflavin biosynthesis protein	ribF	-	2.7.1.26,2.7.7.2	ko:K11753	ko00740,ko01100,ko01110,map00740,map01100,map01110	M00125	R00161,R00549	RC00002,RC00017	ko00000,ko00001,ko00002,ko01000	-	-
OG0000648	1	1	1	1	1	1	0	1	1	1	1	1	1	1	0	1	1	1	1	1	1	19	SNE_RS09240	NC_015713.1	1885541	1886545	-	rfaD	WP_013944147.1	334	ADP-glyceromanno-heptose 6-epimerase	331113.SNE_A18040	2.47e-252	691	COG0451@1|root,COG0451@2|Bacteria,2JFMJ@204428|Chlamydiae	204428|Chlamydiae	GM	Catalyzes the interconversion between ADP-D-glycero- beta-D-manno-heptose and ADP-L-glycero-beta-D-manno-heptose via an epimerization at carbon 6 of the heptose	hldD	-	5.1.3.20	ko:K03274	ko00540,ko01100,map00540,map01100	M00064	R05176	RC01291	ko00000,ko00001,ko00002,ko01000,ko01005	-	-
OG0000660	1	0	1	2	1	1	1	1	1	1	1	1	1	1	1	1	1	1	1	1	0	19	SNE_RS10435	NC_015713.1	2136524	2137000	-		WP_013944396.1	158	adenylyltransferase/cytidyltransferase family protein	331113.SNE_A20530	2.91e-109	314	COG0615@1|root,COG0615@2|Bacteria,2JG3S@204428|Chlamydiae	204428|Chlamydiae	IM	Cytidylyltransferase-like	hldC	-	-	-	-	-	-	-	-	-	-
OG0000681	1	1	1	1	1	1	1	1	0	1	1	1	1	1	1	1	1	0	1	1	1	19	SNE_RS01785	NC_015713.1	254343	255068	+	pyrH	WP_013942584.1	241	UMP kinase	331113.SNE_A02400	4e-175	488	COG0528@1|root,COG0528@2|Bacteria,2JG3X@204428|Chlamydiae	204428|Chlamydiae	F	Catalyzes the reversible phosphorylation of UMP to UDP	pyrH	-	2.7.4.22	ko:K09903	ko00240,ko01100,map00240,map01100	-	R00158	RC00002	ko00000,ko00001,ko01000	-	-
OG0000714	1	1	1	1	1	1	1	0	1	1	1	1	1	1	0	1	1	1	1	1	1	19	SNE_RS06105	NC_015713.1	1202796	1203725	+	ispH	WP_013943500.1	309	4-hydroxy-3-methylbut-2-enyl diphosphate reductase	331113.SNE_A11560	4.08e-218	602	COG0761@1|root,COG0761@2|Bacteria,2JFVQ@204428|Chlamydiae	204428|Chlamydiae	IM	Catalyzes the conversion of 1-hydroxy-2-methyl-2-(E)- butenyl 4-diphosphate (HMBPP) into a mixture of isopentenyl diphosphate (IPP) and dimethylallyl diphosphate (DMAPP). Acts in the terminal step of the DOXP MEP pathway for isoprenoid precursor biosynthesis	ispH	-	1.17.7.4	ko:K03527	ko00900,ko01100,ko01110,ko01130,map00900,map01100,map01110,map01130	M00096	R05884,R08210	RC01137,RC01487	ko00000,ko00001,ko00002,ko01000	-	-
OG0000720	1	1	1	1	1	1	0	2	1	1	1	1	1	1	1	1	1	1	1	0	1	19	SNE_RS02515	NC_015713.1	398609	400249	+		WP_013942742.1	546	NAD+ synthase	331113.SNE_A03980	0	1099	COG0171@1|root,COG0388@1|root,COG0171@2|Bacteria,COG0388@2|Bacteria,2JFG4@204428|Chlamydiae	204428|Chlamydiae	H	Catalyzes the ATP-dependent amidation of deamido-NAD to form NAD. Uses L-glutamine as a nitrogen source	nadE	-	6.3.5.1	ko:K01950	ko00760,ko01100,map00760,map01100	M00115	R00257	RC00010,RC00100	ko00000,ko00001,ko00002,ko01000	-	-
OG0000726	1	1	1	1	1	1	1	1	1	1	0	1	1	1	1	1	1	1	1	1	1	20	SNE_RS08760	NC_015713.1	1784603	1785220	-	nadD	WP_013944052.1	205	nicotinate (nicotinamide) nucleotide adenylyltransferase	331113.SNE_A17090	2.96e-150	422	COG1057@1|root,COG1057@2|Bacteria,2JG9K@204428|Chlamydiae	204428|Chlamydiae	H	Catalyzes the reversible adenylation of nicotinate mononucleotide (NaMN) to nicotinic acid adenine dinucleotide (NaAD)	nadD	-	2.7.7.18	ko:K00969	ko00760,ko01100,map00760,map01100	M00115	R00137,R03005	RC00002	ko00000,ko00001,ko00002,ko01000	-	-
OG0000781	1	1	1	0	1	1	1	1	1	1	1	1	1	1	1	0	1	1	1	1	1	19	SNE_RS11840	NC_015713.1	2455225	2455911	+		WP_013944691.1	228	putative transcription factor, CoiA-like family	331113.SNE_A23490	3.56e-167	466	COG4469@1|root,COG4469@2|Bacteria,2JG50@204428|Chlamydiae	204428|Chlamydiae	S	Competence protein CoiA-like family	-	-	-	ko:K06198	-	-	-	-	ko00000	-	-
OG0000786	1	1	1	1	1	1	1	1	1	1	1	1	1	1	1	1	1	1	1	1	1	21	SNE_RS11200	NC_015713.1	2297222	2297833	+		WP_041419505.1	203	DedA family protein	331113.SNE_A22130	6.96e-145	408	COG0586@1|root,COG0586@2|Bacteria,2JG5K@204428|Chlamydiae	204428|Chlamydiae	S	SNARE associated Golgi protein	-	-	-	-	-	-	-	-	-	-	-
OG0000791	1	1	1	1	0	1	1	1	1	1	1	1	1	1	1	1	1	1	1	1	1	20	SNE_RS12385	NC_015713.1	1761911	1762606	+		WP_013944028.1	231	hypothetical protein	331113.SNE_A16850	2.68e-159	447	2EEU9@1|root,338MT@2|Bacteria,2JGGH@204428|Chlamydiae	204428|Chlamydiae	-	-	-	-	-	-	-	-	-	-	-	-	-
OG0000829	1	1	1	1	1	1	2	1	1	1	1	0	1	1	1	1	2	1	1	1	1	20	SNE_RS02450	NC_015713.1	378301	379149	+		WP_013942726.1	282	aminotransferase class IV	331113.SNE_A03820	1.46e-202	560	COG0115@1|root,COG0115@2|Bacteria	2|Bacteria	E	branched-chain-amino-acid transaminase activity	dat	-	2.6.1.21,2.6.1.42	ko:K00824,ko:K00826	ko00270,ko00280,ko00290,ko00310,ko00330,ko00360,ko00472,ko00473,ko00770,ko01100,ko01110,ko01130,ko01210,ko01230,map00270,map00280,map00290,map00310,map00330,map00360,map00472,map00473,map00770,map01100,map01110,map01130,map01210,map01230	M00019,M00036,M00119,M00570	R01090,R01148,R01214,R01582,R02199,R02459,R02851,R02924,R05053,R10991	RC00006,RC00008,RC00025,RC00036	ko00000,ko00001,ko00002,ko01000,ko01007	-	-
OG0000882	1	1	1	1	1	0	1	1	0	1	1	1	1	1	1	1	1	1	1	1	1	19	SNE_RS08700	NC_015713.1	1773628	1774821	-		WP_013944036.1	397	acetate kinase	331113.SNE_A16930	7.59e-288	786	COG0282@1|root,COG0282@2|Bacteria,2JG04@204428|Chlamydiae	204428|Chlamydiae	F	Catalyzes the formation of acetyl phosphate from acetate and ATP. Can also catalyze the reverse reaction	ackA	-	2.7.2.1	ko:K00925	ko00430,ko00620,ko00640,ko00680,ko00720,ko01100,ko01120,ko01200,map00430,map00620,map00640,map00680,map00720,map01100,map01120,map01200	M00357,M00579	R00315,R01353	RC00002,RC00043	ko00000,ko00001,ko00002,ko01000	-	-
OG0000895	1	0	1	1	1	2	1	1	1	1	2	2	1	2	2	1	1	2	2	2	2	20	SNE_RS12225	NC_015713.1	881208	882515	-		WP_053225334.1	435	peptide MFS transporter	331113.SNE_A08550	0	875	COG3104@1|root,COG3104@2|Bacteria	2|Bacteria	E	oligopeptide transport	-	-	-	ko:K03305	-	-	-	-	ko00000	2.A.17	-
OG0000912	1	0	1	1	1	1	1	1	1	1	1	1	1	1	1	1	1	1	1	1	0	19	SNE_RS08960	NC_015713.1	1817268	1817960	-		WP_013944089.1	230	HAD family hydrolase	331113.SNE_A17460	1.14e-164	460	COG0546@1|root,COG0546@2|Bacteria	2|Bacteria	S	glycolate biosynthetic process	yjcH1	-	3.8.1.2	ko:K01560,ko:K07025	ko00361,ko00625,ko01100,ko01120,map00361,map00625,map01100,map01120	-	R05287	RC00697	ko00000,ko00001,ko01000	-	-
OG0000929	1	0	1	1	1	1	1	1	1	1	1	1	1	1	0	1	1	1	1	1	1	19	SNE_RS04960	NC_015713.1	950026	950460	-		WP_013943258.1	144	DNA polymerase III subunit chi	331113.SNE_A09140	6.07e-102	295	COG2927@1|root,COG2927@2|Bacteria,2JH53@204428|Chlamydiae	204428|Chlamydiae	L	DNA polymerase III chi subunit, HolC	-	-	2.7.7.7	ko:K02339	ko00230,ko00240,ko01100,ko03030,ko03430,ko03440,map00230,map00240,map01100,map03030,map03430,map03440	M00260	R00375,R00376,R00377,R00378	RC02795	ko00000,ko00001,ko00002,ko01000,ko03032,ko03400	-	-
OG0000948	1	1	1	1	0	1	1	1	1	0	1	1	1	1	1	1	3	1	1	1	1	19	SNE_RS00165	NC_015710.1	28886	29326	+		WP_193765372.1	146	hypothetical protein	NA	NA	NA	NA	NA	NA	NA	NA	NA	NA	NA	NA	NA	NA	NA	NA	NA	NA
OG0000975	1	1	1	1	1	1	1	0	1	0	1	1	1	1	1	1	1	1	1	1	1	19	SNE_RS10970	NC_015713.1	2243693	2244295	+		WP_013944507.1	200	hypothetical protein	NA	NA	NA	NA	NA	NA	NA	NA	NA	NA	NA	NA	NA	NA	NA	NA	NA	NA
OG0001017	1	1	1	1	1	1	1	0	1	0	1	1	1	1	1	1	1	1	1	1	1	19	SNE_RS05805	NC_015713.1	1128427	1130646	+		WP_013943433.1	739	putative membrane-bound serine protease	331113.SNE_A10890	0	1415	COG1030@1|root,COG1030@2|Bacteria,2JFGV@204428|Chlamydiae	204428|Chlamydiae	O	NfeD-like C-terminal, partner-binding	-	-	-	-	-	-	-	-	-	-	-
OG0001048	1	1	1	1	1	1	1	1	1	1	2	1	1	1	1	1	1	2	2	1	0	20	SNE_RS12100	NC_015713.1	55457	56107	+		WP_013942395.1	216	type 11 methyltransferase	348824.LPU83_2432	7.36e-20	92.8	2ECBC@1|root,3369Q@2|Bacteria,1PYU3@1224|Proteobacteria,2VDCN@28211|Alphaproteobacteria,4BB6S@82115|Rhizobiaceae	28211|Alphaproteobacteria	S	Nucleotide-diphospho-sugar transferase	-	-	-	-	-	-	-	-	-	-	-
OG0001106	1	1	1	1	1	1	1	1	1	0	1	2	1	1	1	1	2	1	1	1	2	20	SNE_RS02745	NC_015713.1	453026	453562	-		WP_013942792.1	178	hypothetical protein	1123073.KB899244_gene312	2.21e-06	53.5	2EJ52@1|root,33CW9@2|Bacteria,1PD05@1224|Proteobacteria,1SY6A@1236|Gammaproteobacteria,1X79D@135614|Xanthomonadales	135614|Xanthomonadales	-	-	-	-	-	-	-	-	-	-	-	-	-
OG0001129	1	1	1	1	1	1	1	1	1	1	1	1	1	1	0	1	1	1	1	1	1	20	SNE_RS06815	NC_015713.1	1351192	1351800	-		WP_013943646.1	202	hypothetical protein	331113.SNE_A13020	2.18e-155	434	COG0727@1|root,COG0727@2|Bacteria,2JH33@204428|Chlamydiae	204428|Chlamydiae	S	PFAM Uncharacterised protein family (UPF0153)	-	-	-	-	-	-	-	-	-	-	-
OG0001215	1	0	1	1	1	1	1	1	1	1	1	1	1	1	1	1	1	1	1	1	1	20	SNE_RS01760	NC_015713.1	249667	250539	-		WP_041418682.1	290	hypothetical protein	NA	NA	NA	NA	NA	NA	NA	NA	NA	NA	NA	NA	NA	NA	NA	NA	NA	NA
[truncated: 2 more columns]

## Sheet: F-OGs
Orthogroup	1021942-13	1021942-14	1039689-34	1041544-29	1045192-5	1045240-7	1049244-12	1063924-70	1064120-29	1070360-7	1095360-24	1096102-30	1159587.fa.4	3300004085-10	3300005529-103	3300006056-100	3300006056-139	3300006177-14	3300009083-135	3300009084-136	3300009084-150	3300009703-49	3300009709-46	3300009787-37	3300010035-10	3300011418-10	3300011418-14	3300012931-71	3300013126-109	3300013132-109	3300013133-59	3300020740.fa.2	3300020889.fa.1	3300020970.fa.2	ACE65	AlinenSedimentsD2_bin1100	B4_bin14	Bin61_76	Bin65_10	CC_bin22	CG10BFR821140104234	CHL1NORP91	CHLAB	CHLAIB	CHLAVI	CHLBUT	CHLCOR	CHLCV	CHLFF
OG0000000	1021942-13|GLLEOLEH_01783	1021942-14|LGBMDHFM_00985, 1021942-14|LGBMDHFM_01313		1041544-29|GDLODPMM_01580	1045192-5|LKKCNNGL_00297, 1045192-5|LKKCNNGL_00568, 1045192-5|LKKCNNGL_00722, 1045192-5|LKKCNNGL_00832, 1045192-5|LKKCNNGL_00833, 1045192-5|LKKCNNGL_00834	1045240-7|NHDGFNMI_00221, 1045240-7|NHDGFNMI_00352, 1045240-7|NHDGFNMI_00667, 1045240-7|NHDGFNMI_00669, 1045240-7|NHDGFNMI_01009	1049244-12|DPKPGIHO_00334, 1049244-12|DPKPGIHO_00897	1063924-70|IDDGJEME_00423, 1063924-70|IDDGJEME_00424, 1063924-70|IDDGJEME_00640, 1063924-70|IDDGJEME_01139, 1063924-70|IDDGJEME_01140, 1063924-70|IDDGJEME_01141, 1063924-70|IDDGJEME_01288, 1063924-70|IDDGJEME_01569, 1063924-70|IDDGJEME_01571, 1063924-70|IDDGJEME_01572, 1063924-70|IDDGJEME_01573	1064120-29|MPNFDELO_00145, 1064120-29|MPNFDELO_00285, 1064120-29|MPNFDELO_00988, 1064120-29|MPNFDELO_00995, 1064120-29|MPNFDELO_00996, 1064120-29|MPNFDELO_01240, 1064120-29|MPNFDELO_01740, 1064120-29|MPNFDELO_01893		1095360-24|OKJDMFIN_00118, 1095360-24|OKJDMFIN_00123, 1095360-24|OKJDMFIN_00124, 1095360-24|OKJDMFIN_00562, 1095360-24|OKJDMFIN_00786, 1095360-24|OKJDMFIN_00876, 1095360-24|OKJDMFIN_01160, 1095360-24|OKJDMFIN_01708	1096102-30|LBNIEKCL_00140, 1096102-30|LBNIEKCL_00378, 1096102-30|LBNIEKCL_00424, 1096102-30|LBNIEKCL_00425, 1096102-30|LBNIEKCL_00523, 1096102-30|LBNIEKCL_00685, 1096102-30|LBNIEKCL_00686, 1096102-30|LBNIEKCL_00687, 1096102-30|LBNIEKCL_00688, 1096102-30|LBNIEKCL_00689, 1096102-30|LBNIEKCL_00690, 1096102-30|LBNIEKCL_00691, 1096102-30|LBNIEKCL_00692, 1096102-30|LBNIEKCL_00693, 1096102-30|LBNIEKCL_0…	Ga0210389_10000625_14, Ga0210389_10001086_7, Ga0210389_10004115_3, Ga0210389_10005155_1, Ga0210389_10005455_12, Ga0210389_10006757_11	3300004085-10|JMIPOPNA_00015, 3300004085-10|JMIPOPNA_00566, 3300004085-10|JMIPOPNA_00567, 3300004085-10|JMIPOPNA_00568, 3300004085-10|JMIPOPNA_00977	3300005529-103|HANACOGF_00006, 3300005529-103|HANACOGF_00036, 3300005529-103|HANACOGF_00037, 3300005529-103|HANACOGF_00165, 3300005529-103|HANACOGF_00947, 3300005529-103|HANACOGF_00948, 3300005529-103|HANACOGF_00976, 3300005529-103|HANACOGF_01037, 3300005529-103|HANACOGF_01095, 3300005529-103|HANACOGF_01173, 3300005529-103|HANACOGF_01548, 3300005529-103|HANACOGF_01549	3300006056-100|IAMNDGCP_00088, 3300006056-100|IAMNDGCP_00123, 3300006056-100|IAMNDGCP_00124, 3300006056-100|IAMNDGCP_00267, 3300006056-100|IAMNDGCP_00426, 3300006056-100|IAMNDGCP_00427, 3300006056-100|IAMNDGCP_00428, 3300006056-100|IAMNDGCP_00725, 3300006056-100|IAMNDGCP_00738, 3300006056-100|IAMNDGCP_00833, 3300006056-100|IAMNDGCP_00950, 3300006056-100|IAMNDGCP_01007, 3300006056-100|IAMNDGCP_010…	3300006056-139|LLNDBGHI_00250, 3300006056-139|LLNDBGHI_00251	3300006177-14|ECKMPJFO_00202, 3300006177-14|ECKMPJFO_00299, 3300006177-14|ECKMPJFO_00332, 3300006177-14|ECKMPJFO_00490, 3300006177-14|ECKMPJFO_01421, 3300006177-14|ECKMPJFO_01762	3300009083-135|FEPLNKGK_00145, 3300009083-135|FEPLNKGK_01438	3300009084-136|FIBMPHPK_01014		3300009703-49|PEBAADJC_00460, 3300009703-49|PEBAADJC_00461, 3300009703-49|PEBAADJC_00462, 3300009703-49|PEBAADJC_00509, 3300009703-49|PEBAADJC_00719, 3300009703-49|PEBAADJC_00778, 3300009703-49|PEBAADJC_00974, 3300009703-49|PEBAADJC_00992, 3300009703-49|PEBAADJC_00993, 3300009703-49|PEBAADJC_01156, 3300009703-49|PEBAADJC_01380	3300009709-46|LMICHLKC_00131, 3300009709-46|LMICHLKC_00735, 3300009709-46|LMICHLKC_00736, 3300009709-46|LMICHLKC_00737, 3300009709-46|LMICHLKC_00841, 3300009709-46|LMICHLKC_00907, 3300009709-46|LMICHLKC_01445		3300010035-10|IKNAMKLF_00567		3300011418-14|HEOKIGJJ_00271, 3300011418-14|HEOKIGJJ_01162, 3300011418-14|HEOKIGJJ_01804, 3300011418-14|HEOKIGJJ_01805, 3300011418-14|HEOKIGJJ_01806, 3300011418-14|HEOKIGJJ_01807, 3300011418-14|HEOKIGJJ_01808, 3300011418-14|HEOKIGJJ_01809, 3300011418-14|HEOKIGJJ_01861	3300012931-71|GKFENFGF_00282, 3300012931-71|GKFENFGF_00283, 3300012931-71|GKFENFGF_00284, 3300012931-71|GKFENFGF_00670, 3300012931-71|GKFENFGF_00672, 3300012931-71|GKFENFGF_00713, 3300012931-71|GKFENFGF_00784, 3300012931-71|GKFENFGF_00785, 3300012931-71|GKFENFGF_00786, 3300012931-71|GKFENFGF_00958, 3300012931-71|GKFENFGF_01103, 3300012931-71|GKFENFGF_01235, 3300012931-71|GKFENFGF_01236, 330001293…	3300013126-109|KNBNGCFK_00515, 3300013126-109|KNBNGCFK_00516, 3300013126-109|KNBNGCFK_00517, 3300013126-109|KNBNGCFK_00703, 3300013126-109|KNBNGCFK_00704	3300013132-109|MOMFEKKI_00034, 3300013132-109|MOMFEKKI_00035, 3300013132-109|MOMFEKKI_00040, 3300013132-109|MOMFEKKI_00041, 3300013132-109|MOMFEKKI_00042, 3300013132-109|MOMFEKKI_00055, 3300013132-109|MOMFEKKI_00145, 3300013132-109|MOMFEKKI_00274, 3300013132-109|MOMFEKKI_00350, 3300013132-109|MOMFEKKI_00351, 3300013132-109|MOMFEKKI_00375, 3300013132-109|MOMFEKKI_00376, 3300013132-109|MOMFEKKI_003…	3300013133-59|PPLPNCIG_00138, 3300013133-59|PPLPNCIG_00409, 3300013133-59|PPLPNCIG_00728, 3300013133-59|PPLPNCIG_01226, 3300013133-59|PPLPNCIG_01324, 3300013133-59|PPLPNCIG_01349, 3300013133-59|PPLPNCIG_01350	3300020740.a_Ga0207056_1185_4, 3300020740.a_Ga0207056_1268_2	3300020889.a_Ga0207113_1006_34, 3300020889.a_Ga0207113_1042_32, 3300020889.a_Ga0207113_1042_33, 3300020889.a_Ga0207113_1042_34, 3300020889.a_Ga0207113_1042_35, 3300020889.a_Ga0207113_1042_36	3300020970.a_Ga0206972_1010_52, 3300020970.a_Ga0206972_1022_16, 3300020970.a_Ga0206972_1022_25, 3300020970.a_Ga0206972_1023_10, 3300020970.a_Ga0206972_1023_12, 3300020970.a_Ga0206972_1023_13, 3300020970.a_Ga0206972_1023_42, 3300020970.a_Ga0206972_1024_22, 3300020970.a_Ga0206972_1071_22, 3300020970.a_Ga0206972_1071_23, 3300020970.a_Ga0206972_1071_24, 3300020970.a_Ga0206972_1096_8		AlinenSedimentsD2_bin1100|AlinenSedimentsD2_bin1100_00503, AlinenSedimentsD2_bin1100|AlinenSedimentsD2_bin1100_01133, AlinenSedimentsD2_bin1100|AlinenSedimentsD2_bin1100_01235, AlinenSedimentsD2_bin1100|AlinenSedimentsD2_bin1100_01236, AlinenSedimentsD2_bin1100|AlinenSedimentsD2_bin1100_01328, AlinenSedimentsD2_bin1100|AlinenSedimentsD2_bin1100_01485, AlinenSedimentsD2_bin1100|AlinenSedimentsD2_b…	B4_bin14|MBF8262473.1, B4_bin14|MBF8262680.1, B4_bin14|MBF8262681.1, B4_bin14|MBF8262682.1, B4_bin14|MBF8263004.1, B4_bin14|MBF8263157.1, B4_bin14|MBF8263158.1, B4_bin14|MBF8263159.1, B4_bin14|MBF8263441.1, B4_bin14|MBF8263500.1, B4_bin14|MBF8264027.1, B4_bin14|MBF8264060.1		Bin65_10|Bin65_10_00417, Bin65_10|Bin65_10_01009, Bin65_10|Bin65_10_01010, Bin65_10|Bin65_10_01011, Bin65_10|Bin65_10_01029, Bin65_10|Bin65_10_01073, Bin65_10|Bin65_10_01180, Bin65_10|Bin65_10_01249, Bin65_10|Bin65_10_01250, Bin65_10|Bin65_10_01253, Bin65_10|Bin65_10_01254, Bin65_10|Bin65_10_01270	CC_bin22|MCI5051522.1, CC_bin22|MCI5051523.1, CC_bin22|MCI5051524.1, CC_bin22|MCI5051665.1, CC_bin22|MCI5051666.1, CC_bin22|MCI5051830.1	CG10BFR821140104234|COT85_01270, CG10BFR821140104234|COT85_04370, CG10BFR821140104234|COT85_04990, CG10BFR821140104234|COT85_04995, CG10BFR821140104234|COT85_05135, CG10BFR821140104234|COT85_06355, CG10BFR821140104234|COT85_06360	CHL1NORP91|COB21_02535, CHL1NORP91|COB21_02540, CHL1NORP91|COB21_02545, CHL1NORP91|COB21_02550, CHL1NORP91|COB21_02555, CHL1NORP91|COB21_02810, CHL1NORP91|COB21_03355, CHL1NORP91|COB21_03360, CHL1NORP91|COB21_03365, CHL1NORP91|COB21_03370, CHL1NORP91|COB21_06000
OG0000001	1021942-13|GLLEOLEH_00130, 1021942-13|GLLEOLEH_00303, 1021942-13|GLLEOLEH_00570, 1021942-13|GLLEOLEH_01204, 1021942-13|GLLEOLEH_01224, 1021942-13|GLLEOLEH_01423	1021942-14|LGBMDHFM_00006, 1021942-14|LGBMDHFM_00008, 1021942-14|LGBMDHFM_00839, 1021942-14|LGBMDHFM_00864	1039689-34|IOFDCPKP_00035, 1039689-34|IOFDCPKP_00036, 1039689-34|IOFDCPKP_01285, 1039689-34|IOFDCPKP_01360	1041544-29|GDLODPMM_00064, 1041544-29|GDLODPMM_00616, 1041544-29|GDLODPMM_00685, 1041544-29|GDLODPMM_00717, 1041544-29|GDLODPMM_01503, 1041544-29|GDLODPMM_01522, 1041544-29|GDLODPMM_01720, 1041544-29|GDLODPMM_01758, 1041544-29|GDLODPMM_02186, 1041544-29|GDLODPMM_02189, 1041544-29|GDLODPMM_02226	1045192-5|LKKCNNGL_00656, 1045192-5|LKKCNNGL_01031	1045240-7|NHDGFNMI_00713, 1045240-7|NHDGFNMI_00810	1049244-12|DPKPGIHO_00667	1063924-70|IDDGJEME_00220, 1063924-70|IDDGJEME_00536, 1063924-70|IDDGJEME_01167, 1063924-70|IDDGJEME_01506	1064120-29|MPNFDELO_00196, 1064120-29|MPNFDELO_00539, 1064120-29|MPNFDELO_00805, 1064120-29|MPNFDELO_00862, 1064120-29|MPNFDELO_00938, 1064120-29|MPNFDELO_01378, 1064120-29|MPNFDELO_01602, 1064120-29|MPNFDELO_01679, 1064120-29|MPNFDELO_01832	1070360-7|MNAFDIOF_01135, 1070360-7|MNAFDIOF_01277, 1070360-7|MNAFDIOF_01650, 1070360-7|MNAFDIOF_01934, 1070360-7|MNAFDIOF_02305, 1070360-7|MNAFDIOF_02326	1095360-24|OKJDMFIN_00285, 1095360-24|OKJDMFIN_00436, 1095360-24|OKJDMFIN_01047, 1095360-24|OKJDMFIN_01338	1096102-30|LBNIEKCL_00684, 1096102-30|LBNIEKCL_01219, 1096102-30|LBNIEKCL_01324, 1096102-30|LBNIEKCL_01671	Ga0210389_10015083_4	3300004085-10|JMIPOPNA_00092, 3300004085-10|JMIPOPNA_00698	3300005529-103|HANACOGF_00187, 3300005529-103|HANACOGF_00820, 3300005529-103|HANACOGF_01440, 3300005529-103|HANACOGF_01469, 3300005529-103|HANACOGF_01700	3300006056-100|IAMNDGCP_00353, 3300006056-100|IAMNDGCP_00933, 3300006056-100|IAMNDGCP_00934	3300006056-139|LLNDBGHI_00374	3300006177-14|ECKMPJFO_00352, 3300006177-14|ECKMPJFO_00520, 3300006177-14|ECKMPJFO_00692, 3300006177-14|ECKMPJFO_00763, 3300006177-14|ECKMPJFO_01467, 3300006177-14|ECKMPJFO_01507	3300009083-135|FEPLNKGK_00353, 3300009083-135|FEPLNKGK_00999, 3300009083-135|FEPLNKGK_01333, 3300009083-135|FEPLNKGK_01782, 3300009083-135|FEPLNKGK_01787, 3300009083-135|FEPLNKGK_01979	3300009084-136|FIBMPHPK_00170, 3300009084-136|FIBMPHPK_00201, 3300009084-136|FIBMPHPK_01544, 3300009084-136|FIBMPHPK_01930	3300009084-150|LAOBABEO_00288, 3300009084-150|LAOBABEO_00487, 3300009084-150|LAOBABEO_00808, 3300009084-150|LAOBABEO_01295, 3300009084-150|LAOBABEO_01451	3300009703-49|PEBAADJC_00079, 3300009703-49|PEBAADJC_00392, 3300009703-49|PEBAADJC_00505, 3300009703-49|PEBAADJC_00637	3300009709-46|LMICHLKC_00369, 3300009709-46|LMICHLKC_01438, 3300009709-46|LMICHLKC_01475	3300009787-37|NFOFENCB_01021, 3300009787-37|NFOFENCB_01597		3300011418-10|GGIABPDN_00200, 3300011418-10|GGIABPDN_00785, 3300011418-10|GGIABPDN_00796, 3300011418-10|GGIABPDN_01006, 3300011418-10|GGIABPDN_02208, 3300011418-10|GGIABPDN_02224, 3300011418-10|GGIABPDN_02307	3300011418-14|HEOKIGJJ_00104, 3300011418-14|HEOKIGJJ_00263, 3300011418-14|HEOKIGJJ_00575, 3300011418-14|HEOKIGJJ_00954, 3300011418-14|HEOKIGJJ_01323, 3300011418-14|HEOKIGJJ_01326	3300012931-71|GKFENFGF_00114, 3300012931-71|GKFENFGF_00596	3300013126-109|KNBNGCFK_00771, 3300013126-109|KNBNGCFK_00791	3300013132-109|MOMFEKKI_00173, 3300013132-109|MOMFEKKI_00549, 3300013132-109|MOMFEKKI_00844	3300013133-59|PPLPNCIG_00021, 3300013133-59|PPLPNCIG_00460, 3300013133-59|PPLPNCIG_00647, 3300013133-59|PPLPNCIG_00753, 3300013133-59|PPLPNCIG_00784, 3300013133-59|PPLPNCIG_01427	3300020740.a_Ga0207056_1033_15, 3300020740.a_Ga0207056_1042_26, 3300020740.a_Ga0207056_1063_8, 3300020740.a_Ga0207056_1086_5, 3300020740.a_Ga0207056_1087_17	3300020889.a_Ga0207113_1051_17, 3300020889.a_Ga0207113_1135_5, 3300020889.a_Ga0207113_1173_8	3300020970.a_Ga0206972_1004_5, 3300020970.a_Ga0206972_1009_52, 3300020970.a_Ga0206972_1009_9, 3300020970.a_Ga0206972_1011_55, 3300020970.a_Ga0206972_1044_13, 3300020970.a_Ga0206972_1046_9, 3300020970.a_Ga0206972_1054_11, 3300020970.a_Ga0206972_1100_4, 3300020970.a_Ga0206972_1102_1, 3300020970.a_Ga0206972_1155_5, 3300020970.a_Ga0206972_1200_8	ACE65|ACE65_AC_00130, ACE65|ACE65_BB_00300, ACE65|ACE65_BP_00650	AlinenSedimentsD2_bin1100|AlinenSedimentsD2_bin1100_00066, AlinenSedimentsD2_bin1100|AlinenSedimentsD2_bin1100_00379, AlinenSedimentsD2_bin1100|AlinenSedimentsD2_bin1100_00617	B4_bin14|MBF8262500.1, B4_bin14|MBF8262573.1, B4_bin14|MBF8262794.1, B4_bin14|MBF8263116.1	Bin61_76|Bin61_76_00006, Bin61_76|Bin61_76_00362, Bin61_76|Bin61_76_00566, Bin61_76|Bin61_76_00907, Bin61_76|Bin61_76_01063, Bin61_76|Bin61_76_01124, Bin61_76|Bin61_76_01142	Bin65_10|Bin65_10_00080, Bin65_10|Bin65_10_00084, Bin65_10|Bin65_10_00313, Bin65_10|Bin65_10_00464, Bin65_10|Bin65_10_00602, Bin65_10|Bin65_10_00603, Bin65_10|Bin65_10_01393	CC_bin22|MCI5052100.1, CC_bin22|MCI5052185.1, CC_bin22|MCI5052328.1, CC_bin22|MCI5052402.1, CC_bin22|MCI5052775.1, CC_bin22|MCI5052784.1, CC_bin22|MCI5052785.1	CG10BFR821140104234|COT85_03230, CG10BFR821140104234|COT85_06985, CG10BFR821140104234|COT85_07045, CG10BFR821140104234|COT85_07055	CHL1NORP91|COB21_01440	CHLAB|CAB_RS02450, CHLAB|CAB_RS03525	CHLAIB|H359_RS02545, CHLAIB|H359_RS03740	CHLAVI|RT28_RS01390	CHLBUT|E1N70_RS00460, CHLBUT|E1N70_RS04435	CHLCOR|KJIKHAEB_00905	CHLCV|CCA_RS02445, CHLCV|CCA_RS03610	CHLFF|CF_RS01505, CHLFF|CF_RS02645
OG0000002	1021942-13|GLLEOLEH_00330, 1021942-13|GLLEOLEH_00331, 1021942-13|GLLEOLEH_00542, 1021942-13|GLLEOLEH_00802, 1021942-13|GLLEOLEH_00919, 1021942-13|GLLEOLEH_01395	1021942-14|LGBMDHFM_00784, 1021942-14|LGBMDHFM_01153	1039689-34|IOFDCPKP_00300, 1039689-34|IOFDCPKP_00628, 1039689-34|IOFDCPKP_00629	1041544-29|GDLODPMM_00207, 1041544-29|GDLODPMM_00939, 1041544-29|GDLODPMM_02341, 1041544-29|GDLODPMM_02359, 1041544-29|GDLODPMM_02360	1045192-5|LKKCNNGL_00387, 1045192-5|LKKCNNGL_00812, 1045192-5|LKKCNNGL_00936, 1045192-5|LKKCNNGL_01153, 1045192-5|LKKCNNGL_01161	1045240-7|NHDGFNMI_00482, 1045240-7|NHDGFNMI_00614, 1045240-7|NHDGFNMI_01019, 1045240-7|NHDGFNMI_01326	1049244-12|DPKPGIHO_00322, 1049244-12|DPKPGIHO_00378, 1049244-12|DPKPGIHO_00516, 1049244-12|DPKPGIHO_00545, 1049244-12|DPKPGIHO_00653	1063924-70|IDDGJEME_00251, 1063924-70|IDDGJEME_00252, 1063924-70|IDDGJEME_00449, 1063924-70|IDDGJEME_01424, 1063924-70|IDDGJEME_01441	1064120-29|MPNFDELO_00140, 1064120-29|MPNFDELO_01223, 1064120-29|MPNFDELO_01401, 1064120-29|MPNFDELO_01488	1070360-7|MNAFDIOF_00805, 1070360-7|MNAFDIOF_01438, 1070360-7|MNAFDIOF_02234, 1070360-7|MNAFDIOF_02235	1095360-24|OKJDMFIN_00616, 1095360-24|OKJDMFIN_01732	1096102-30|LBNIEKCL_00065, 1096102-30|LBNIEKCL_00298, 1096102-30|LBNIEKCL_00299, 1096102-30|LBNIEKCL_00534, 1096102-30|LBNIEKCL_00869, 1096102-30|LBNIEKCL_01399	Ga0210389_10002330_6	3300004085-10|JMIPOPNA_00647, 3300004085-10|JMIPOPNA_00726, 3300004085-10|JMIPOPNA_00810, 3300004085-10|JMIPOPNA_00901, 3300004085-10|JMIPOPNA_00990	3300005529-103|HANACOGF_00445, 3300005529-103|HANACOGF_00960, 3300005529-103|HANACOGF_01350	3300006056-100|IAMNDGCP_00482, 3300006056-100|IAMNDGCP_00512, 3300006056-100|IAMNDGCP_00877, 3300006056-100|IAMNDGCP_01409, 3300006056-100|IAMNDGCP_01431	3300006056-139|LLNDBGHI_00743, 3300006056-139|LLNDBGHI_00915, 3300006056-139|LLNDBGHI_00933	3300006177-14|ECKMPJFO_00118, 3300006177-14|ECKMPJFO_00542, 3300006177-14|ECKMPJFO_00795	3300009083-135|FEPLNKGK_00620, 3300009083-135|FEPLNKGK_01497, 3300009083-135|FEPLNKGK_01744	3300009084-136|FIBMPHPK_00471, 3300009084-136|FIBMPHPK_01440, 3300009084-136|FIBMPHPK_01732	3300009084-150|LAOBABEO_00209, 3300009084-150|LAOBABEO_00821, 3300009084-150|LAOBABEO_01046, 3300009084-150|LAOBABEO_01499, 3300009084-150|LAOBABEO_01500	3300009703-49|PEBAADJC_00062, 3300009703-49|PEBAADJC_00370, 3300009703-49|PEBAADJC_00611, 3300009703-49|PEBAADJC_00626, 3300009703-49|PEBAADJC_01174, 3300009703-49|PEBAADJC_01175, 3300009703-49|PEBAADJC_01202	3300009709-46|LMICHLKC_00805, 3300009709-46|LMICHLKC_00892, 3300009709-46|LMICHLKC_01532, 3300009709-46|LMICHLKC_01533	3300009787-37|NFOFENCB_00207, 3300009787-37|NFOFENCB_00808, 3300009787-37|NFOFENCB_01102, 3300009787-37|NFOFENCB_01256	3300010035-10|IKNAMKLF_00525, 3300010035-10|IKNAMKLF_00582, 3300010035-10|IKNAMKLF_00816, 3300010035-10|IKNAMKLF_00950, 3300010035-10|IKNAMKLF_01027, 3300010035-10|IKNAMKLF_01073	3300011418-10|GGIABPDN_00281, 3300011418-10|GGIABPDN_00366, 3300011418-10|GGIABPDN_00367, 3300011418-10|GGIABPDN_01329, 3300011418-10|GGIABPDN_01646	3300011418-14|HEOKIGJJ_00142, 3300011418-14|HEOKIGJJ_00886, 3300011418-14|HEOKIGJJ_01147, 3300011418-14|HEOKIGJJ_01148, 3300011418-14|HEOKIGJJ_01883	3300012931-71|GKFENFGF_00149, 3300012931-71|GKFENFGF_01043, 3300012931-71|GKFENFGF_01112, 3300012931-71|GKFENFGF_01529	3300013126-109|KNBNGCFK_00129, 3300013126-109|KNBNGCFK_00132, 3300013126-109|KNBNGCFK_00964, 3300013126-109|KNBNGCFK_01064	3300013132-109|MOMFEKKI_00163		3300020740.a_Ga0207056_1020_13	3300020889.a_Ga0207113_1033_21, 3300020889.a_Ga0207113_1084_14, 3300020889.a_Ga0207113_1108_19, 3300020889.a_Ga0207113_1279_3	3300020970.a_Ga0206972_1040_3, 3300020970.a_Ga0206972_1064_18	ACE65|ACE65_AL_00300, ACE65|ACE65_AL_00310, ACE65|ACE65_BE_00740, ACE65|ACE65_CC_00050, ACE65|ACE65_CK_00850	AlinenSedimentsD2_bin1100|AlinenSedimentsD2_bin1100_00279, AlinenSedimentsD2_bin1100|AlinenSedimentsD2_bin1100_00280, AlinenSedimentsD2_bin1100|AlinenSedimentsD2_bin1100_00999, AlinenSedimentsD2_bin1100|AlinenSedimentsD2_bin1100_01039	B4_bin14|MBF8262886.1, B4_bin14|MBF8263218.1, B4_bin14|MBF8263400.1, B4_bin14|MBF8263576.1, B4_bin14|MBF8263849.1	Bin61_76|Bin61_76_00408, Bin61_76|Bin61_76_01047, Bin61_76|Bin61_76_01048, Bin61_76|Bin61_76_01202	Bin65_10|Bin65_10_01021, Bin65_10|Bin65_10_01301, Bin65_10|Bin65_10_01560	CC_bin22|MCI5051689.1, CC_bin22|MCI5051690.1, CC_bin22|MCI5051887.1, CC_bin22|MCI5052346.1, CC_bin22|MCI5052741.1	CG10BFR821140104234|COT85_00065, CG10BFR821140104234|COT85_02430, CG10BFR821140104234|COT85_07440	CHL1NORP91|COB21_00425, CHL1NORP91|COB21_01260, CHL1NORP91|COB21_04730, CHL1NORP91|COB21_05775, CHL1NORP91|COB21_05780	CHLAB|CAB_RS03895	CHLAIB|H359_RS04105	CHLAVI|RT28_RS02715	CHLBUT|E1N70_RS00830	CHLCOR|KJIKHAEB_00287	CHLCV|CCA_RS03960	CHLFF|CF_RS01135
OG0000003	1021942-13|GLLEOLEH_00259, 1021942-13|GLLEOLEH_00261, 1021942-13|GLLEOLEH_00811, 1021942-13|GLLEOLEH_01426, 1021942-13|GLLEOLEH_01428	1021942-14|LGBMDHFM_00852, 1021942-14|LGBMDHFM_00988, 1021942-14|LGBMDHFM_01091, 1021942-14|LGBMDHFM_01092		1041544-29|GDLODPMM_01880, 1041544-29|GDLODPMM_02205, 1041544-29|GDLODPMM_02206, 1041544-29|GDLODPMM_02209	1045192-5|LKKCNNGL_00339, 1045192-5|LKKCNNGL_00693, 1045192-5|LKKCNNGL_00695, 1045192-5|LKKCNNGL_00916, 1045192-5|LKKCNNGL_00917, 1045192-5|LKKCNNGL_00919, 1045192-5|LKKCNNGL_01289, 1045192-5|LKKCNNGL_01290	1045240-7|NHDGFNMI_00162, 1045240-7|NHDGFNMI_00323	1049244-12|DPKPGIHO_00144, 1049244-12|DPKPGIHO_00554, 1049244-12|DPKPGIHO_00731, 1049244-12|DPKPGIHO_00732, 1049244-12|DPKPGIHO_00812	1063924-70|IDDGJEME_00087, 1063924-70|IDDGJEME_00193, 1063924-70|IDDGJEME_00239, 1063924-70|IDDGJEME_00864	1064120-29|MPNFDELO_01081, 1064120-29|MPNFDELO_01118, 1064120-29|MPNFDELO_01501		1095360-24|OKJDMFIN_00324, 1095360-24|OKJDMFIN_00372, 1095360-24|OKJDMFIN_00644, 1095360-24|OKJDMFIN_00864, 1095360-24|OKJDMFIN_01322, 1095360-24|OKJDMFIN_01499, 1095360-24|OKJDMFIN_01741, 1095360-24|OKJDMFIN_01742	1096102-30|LBNIEKCL_00279, 1096102-30|LBNIEKCL_00414, 1096102-30|LBNIEKCL_00901, 1096102-30|LBNIEKCL_01016, 1096102-30|LBNIEKCL_01017	Ga0210389_10001178_6, Ga0210389_10002988_6, Ga0210389_10039481_1	3300004085-10|JMIPOPNA_00183, 3300004085-10|JMIPOPNA_00200, 3300004085-10|JMIPOPNA_00233, 3300004085-10|JMIPOPNA_00236, 3300004085-10|JMIPOPNA_00237, 3300004085-10|JMIPOPNA_00814, 3300004085-10|JMIPOPNA_00815, 3300004085-10|JMIPOPNA_00816, 3300004085-10|JMIPOPNA_00817, 3300004085-10|JMIPOPNA_01037	3300005529-103|HANACOGF_00412, 3300005529-103|HANACOGF_00647, 3300005529-103|HANACOGF_01334	3300006056-100|IAMNDGCP_00080, 3300006056-100|IAMNDGCP_00102, 3300006056-100|IAMNDGCP_00338, 3300006056-100|IAMNDGCP_00953, 3300006056-100|IAMNDGCP_01398, 3300006056-100|IAMNDGCP_01481	3300006056-139|LLNDBGHI_00002, 3300006056-139|LLNDBGHI_00411, 3300006056-139|LLNDBGHI_00412, 3300006056-139|LLNDBGHI_00484	3300006177-14|ECKMPJFO_00451, 3300006177-14|ECKMPJFO_00452, 3300006177-14|ECKMPJFO_01076, 3300006177-14|ECKMPJFO_01077, 3300006177-14|ECKMPJFO_01423				3300009703-49|PEBAADJC_00630, 3300009703-49|PEBAADJC_00747, 3300009703-49|PEBAADJC_01298	3300009709-46|LMICHLKC_00327, 3300009709-46|LMICHLKC_00950		3300010035-10|IKNAMKLF_00460, 3300010035-10|IKNAMKLF_01066	3300011418-10|GGIABPDN_00725, 3300011418-10|GGIABPDN_00727, 3300011418-10|GGIABPDN_00743, 3300011418-10|GGIABPDN_00744, 3300011418-10|GGIABPDN_02065, 3300011418-10|GGIABPDN_02066, 3300011418-10|GGIABPDN_02386		3300012931-71|GKFENFGF_00511, 3300012931-71|GKFENFGF_00646	3300013126-109|KNBNGCFK_00382, 3300013126-109|KNBNGCFK_00968	3300013132-109|MOMFEKKI_00077, 3300013132-109|MOMFEKKI_00161, 3300013132-109|MOMFEKKI_01228, 3300013132-109|MOMFEKKI_01229	3300013133-59|PPLPNCIG_00419, 3300013133-59|PPLPNCIG_00567, 3300013133-59|PPLPNCIG_00734, 3300013133-59|PPLPNCIG_00735	3300020740.a_Ga0207056_1027_22	3300020889.a_Ga0207113_1077_7	3300020970.a_Ga0206972_1017_14, 3300020970.a_Ga0206972_1040_24, 3300020970.a_Ga0206972_1041_18, 3300020970.a_Ga0206972_1124_3	ACE65|ACE65_BT_00510	AlinenSedimentsD2_bin1100|AlinenSedimentsD2_bin1100_01499, AlinenSedimentsD2_bin1100|AlinenSedimentsD2_bin1100_01693	B4_bin14|MBF8262744.1, B4_bin14|MBF8263976.1, B4_bin14|MBF8263977.1, B4_bin14|MBF8264023.1		Bin65_10|Bin65_10_00362, Bin65_10|Bin65_10_01479, Bin65_10|Bin65_10_01545, Bin65_10|Bin65_10_01686, Bin65_10|Bin65_10_01688	CC_bin22|MCI5051679.1, CC_bin22|MCI5051768.1, CC_bin22|MCI5051771.1, CC_bin22|MCI5051772.1	CG10BFR821140104234|COT85_01645, CG10BFR821140104234|COT85_02035, CG10BFR821140104234|COT85_02040, CG10BFR821140104234|COT85_08160	CHL1NORP91|COB21_03600, CHL1NORP91|COB21_03605, CHL1NORP91|COB21_05190, CHL1NORP91|COB21_05205	CHLAB|CAB_RS02735, CHLAB|CAB_RS02945, CHLAB|CAB_RS02950, CHLAB|CAB_RS02955	CHLAIB|H359_RS03030, CHLAIB|H359_RS03035, CHLAIB|H359_RS03040	CHLAVI|RT28_RS01655, CHLAVI|RT28_RS01805, CHLAVI|RT28_RS01810	CHLBUT|E1N70_RS04720, CHLBUT|E1N70_RS04970, CHLBUT|E1N70_RS04980	CHLCOR|KJIKHAEB_00015, CHLCOR|KJIKHAEB_00016, CHLCOR|KJIKHAEB_00017, CHLCOR|KJIKHAEB_00018	CHLCV|CCA_RS02735, CHLCV|CCA_RS03020, CHLCV|CCA_RS03025, CHLCV|CCA_RS03030	CHLFF|CF_RS02040, CHLFF|CF_RS02045, CHLFF|CF_RS02050, CHLFF|CF_RS02365
OG0000004	1021942-13|GLLEOLEH_00222, 1021942-13|GLLEOLEH_00764, 1021942-13|GLLEOLEH_00769, 1021942-13|GLLEOLEH_01564, 1021942-13|GLLEOLEH_01679	1021942-14|LGBMDHFM_00044, 1021942-14|LGBMDHFM_00049, 1021942-14|LGBMDHFM_00415, 1021942-14|LGBMDHFM_00418, 1021942-14|LGBMDHFM_00438, 1021942-14|LGBMDHFM_00668	1039689-34|IOFDCPKP_00045, 1039689-34|IOFDCPKP_00728, 1039689-34|IOFDCPKP_00729	1041544-29|GDLODPMM_00961, 1041544-29|GDLODPMM_00979, 1041544-29|GDLODPMM_00993, 1041544-29|GDLODPMM_00996, 1041544-29|GDLODPMM_01001, 1041544-29|GDLODPMM_01520, 1041544-29|GDLODPMM_02366		1045240-7|NHDGFNMI_01250		1063924-70|IDDGJEME_00207, 1063924-70|IDDGJEME_00212, 1063924-70|IDDGJEME_01155	1064120-29|MPNFDELO_00093, 1064120-29|MPNFDELO_00364, 1064120-29|MPNFDELO_00402, 1064120-29|MPNFDELO_00403, 1064120-29|MPNFDELO_00507, 1064120-29|MPNFDELO_00788	1070360-7|MNAFDIOF_00531, 1070360-7|MNAFDIOF_01855, 1070360-7|MNAFDIOF_01860	1095360-24|OKJDMFIN_00399, 1095360-24|OKJDMFIN_00611, 1095360-24|OKJDMFIN_01694, 1095360-24|OKJDMFIN_01731, 1095360-24|OKJDMFIN_01735	1096102-30|LBNIEKCL_00517, 1096102-30|LBNIEKCL_00520, 1096102-30|LBNIEKCL_00531, 1096102-30|LBNIEKCL_00617, 1096102-30|LBNIEKCL_00822	Ga0210389_10002330_3, Ga0210389_10002330_7, Ga0210389_10002903_4, Ga0210389_10037875_1		3300005529-103|HANACOGF_00209, 3300005529-103|HANACOGF_00212, 3300005529-103|HANACOGF_00386, 3300005529-103|HANACOGF_00955, 3300005529-103|HANACOGF_00966, 3300005529-103|HANACOGF_00969	3300006056-100|IAMNDGCP_00243, 3300006056-100|IAMNDGCP_00509, 3300006056-100|IAMNDGCP_01522		3300006177-14|ECKMPJFO_00726, 3300006177-14|ECKMPJFO_00985, 3300006177-14|ECKMPJFO_01456, 3300006177-14|ECKMPJFO_01475, 3300006177-14|ECKMPJFO_01684, 3300006177-14|ECKMPJFO_01687	3300009083-135|FEPLNKGK_00270, 3300009083-135|FEPLNKGK_01410, 3300009083-135|FEPLNKGK_01866	3300009084-136|FIBMPHPK_01415, 3300009084-136|FIBMPHPK_01547, 3300009084-136|FIBMPHPK_01572	3300009084-150|LAOBABEO_00347, 3300009084-150|LAOBABEO_00400	3300009703-49|PEBAADJC_00555, 3300009703-49|PEBAADJC_01237, 3300009703-49|PEBAADJC_01240, 3300009703-49|PEBAADJC_01261	3300009709-46|LMICHLKC_00311	3300009787-37|NFOFENCB_00035, 3300009787-37|NFOFENCB_00444, 3300009787-37|NFOFENCB_00653	3300010035-10|IKNAMKLF_00559	3300011418-10|GGIABPDN_00410, 3300011418-10|GGIABPDN_00416, 3300011418-10|GGIABPDN_00569, 3300011418-10|GGIABPDN_00980, 3300011418-10|GGIABPDN_01906, 3300011418-10|GGIABPDN_01909, 3300011418-10|GGIABPDN_01915, 3300011418-10|GGIABPDN_01916	3300011418-14|HEOKIGJJ_00265, 3300011418-14|HEOKIGJJ_00984, 3300011418-14|HEOKIGJJ_01865	3300012931-71|GKFENFGF_00006, 3300012931-71|GKFENFGF_00168, 3300012931-71|GKFENFGF_01126, 3300012931-71|GKFENFGF_01129, 3300012931-71|GKFENFGF_01682	3300013126-109|KNBNGCFK_00821	3300013132-109|MOMFEKKI_00368, 3300013132-109|MOMFEKKI_00471, 3300013132-109|MOMFEKKI_00472, 3300013132-109|MOMFEKKI_01189, 3300013132-109|MOMFEKKI_01192	3300013133-59|PPLPNCIG_00075, 3300013133-59|PPLPNCIG_00959, 3300013133-59|PPLPNCIG_00960, 3300013133-59|PPLPNCIG_01316, 3300013133-59|PPLPNCIG_01319, 3300013133-59|PPLPNCIG_01341	3300020740.a_Ga0207056_1005_39, 3300020740.a_Ga0207056_1023_3, 3300020740.a_Ga0207056_1072_11	3300020889.a_Ga0207113_1042_7, 3300020889.a_Ga0207113_1051_19, 3300020889.a_Ga0207113_1085_1, 3300020889.a_Ga0207113_1095_6	3300020970.a_Ga0206972_1014_7, 3300020970.a_Ga0206972_1014_9, 3300020970.a_Ga0206972_1017_3, 3300020970.a_Ga0206972_1024_33, 3300020970.a_Ga0206972_1243_3, 3300020970.a_Ga0206972_1272_2	ACE65|ACE65_AL_00340, ACE65|ACE65_BL_00670, ACE65|ACE65_BL_00790, ACE65|ACE65_BM_00270	AlinenSedimentsD2_bin1100|AlinenSedimentsD2_bin1100_00909, AlinenSedimentsD2_bin1100|AlinenSedimentsD2_bin1100_01018, AlinenSedimentsD2_bin1100|AlinenSedimentsD2_bin1100_01203, AlinenSedimentsD2_bin1100|AlinenSedimentsD2_bin1100_01364, AlinenSedimentsD2_bin1100|AlinenSedimentsD2_bin1100_01621, AlinenSedimentsD2_bin1100|AlinenSedimentsD2_bin1100_01624, AlinenSedimentsD2_bin1100|AlinenSedimentsD2_b…	B4_bin14|MBF8262488.1, B4_bin14|MBF8262507.1, B4_bin14|MBF8262784.1, B4_bin14|MBF8262807.1, B4_bin14|MBF8262810.1, B4_bin14|MBF8263274.1, B4_bin14|MBF8263322.1, B4_bin14|MBF8263787.1	Bin61_76|Bin61_76_00029, Bin61_76|Bin61_76_00114, Bin61_76|Bin61_76_00700, Bin61_76|Bin61_76_00705, Bin61_76|Bin61_76_00982, Bin61_76|Bin61_76_01014	Bin65_10|Bin65_10_00272, Bin65_10|Bin65_10_00923, Bin65_10|Bin65_10_00966, Bin65_10|Bin65_10_00968, Bin65_10|Bin65_10_01017, Bin65_10|Bin65_10_01687	CC_bin22|MCI5051532.1, CC_bin22|MCI5051560.1, CC_bin22|MCI5051694.1	CG10BFR821140104234|COT85_02695, CG10BFR821140104234|COT85_05435, CG10BFR821140104234|COT85_05515, CG10BFR821140104234|COT85_05525, CG10BFR821140104234|COT85_05840, CG10BFR821140104234|COT85_05855, CG10BFR821140104234|COT85_06740, CG10BFR821140104234|COT85_06945, CG10BFR821140104234|COT85_06970	CHL1NORP91|COB21_02505, CHL1NORP91|COB21_03190
OG0000005	1021942-13|GLLEOLEH_00734, 1021942-13|GLLEOLEH_01038, 1021942-13|GLLEOLEH_01820	1021942-14|LGBMDHFM_00164, 1021942-14|LGBMDHFM_01005							1064120-29|MPNFDELO_00179, 1064120-29|MPNFDELO_00622, 1064120-29|MPNFDELO_00874, 1064120-29|MPNFDELO_01123, 1064120-29|MPNFDELO_01302, 1064120-29|MPNFDELO_01780	1070360-7|MNAFDIOF_00702, 1070360-7|MNAFDIOF_00875, 1070360-7|MNAFDIOF_00924, 1070360-7|MNAFDIOF_01168, 1070360-7|MNAFDIOF_01171, 1070360-7|MNAFDIOF_01345, 1070360-7|MNAFDIOF_01346, 1070360-7|MNAFDIOF_01380, 1070360-7|MNAFDIOF_01648, 1070360-7|MNAFDIOF_02017, 1070360-7|MNAFDIOF_02039	1095360-24|OKJDMFIN_00146, 1095360-24|OKJDMFIN_00282, 1095360-24|OKJDMFIN_00304, 1095360-24|OKJDMFIN_00401, 1095360-24|OKJDMFIN_01125	1096102-30|LBNIEKCL_00002, 1096102-30|LBNIEKCL_00260, 1096102-30|LBNIEKCL_01096, 1096102-30|LBNIEKCL_01206	Ga0210389_10002473_9, Ga0210389_10002635_5, Ga0210389_10002668_4, Ga0210389_10003212_10, Ga0210389_10005756_12, Ga0210389_10013165_4, Ga0210389_10016211_4, Ga0210389_10074042_3			3300006056-100|IAMNDGCP_00017, 3300006056-100|IAMNDGCP_00021, 3300006056-100|IAMNDGCP_00069, 3300006056-100|IAMNDGCP_00099, 3300006056-100|IAMNDGCP_00186, 3300006056-100|IAMNDGCP_00429, 3300006056-100|IAMNDGCP_00499, 3300006056-100|IAMNDGCP_00971, 3300006056-100|IAMNDGCP_00986, 3300006056-100|IAMNDGCP_01019, 3300006056-100|IAMNDGCP_01089, 3300006056-100|IAMNDGCP_01250, 3300006056-100|IAMNDGCP_013…			3300009083-135|FEPLNKGK_01174	3300009084-136|FIBMPHPK_00680, 3300009084-136|FIBMPHPK_00681, 3300009084-136|FIBMPHPK_00682, 3300009084-136|FIBMPHPK_00683	3300009084-150|LAOBABEO_00028, 3300009084-150|LAOBABEO_00029, 3300009084-150|LAOBABEO_00046, 3300009084-150|LAOBABEO_00047, 3300009084-150|LAOBABEO_00073, 3300009084-150|LAOBABEO_00090, 3300009084-150|LAOBABEO_00091, 3300009084-150|LAOBABEO_00497, 3300009084-150|LAOBABEO_00700, 3300009084-150|LAOBABEO_00701, 3300009084-150|LAOBABEO_00714, 3300009084-150|LAOBABEO_01236, 3300009084-150|LAOBABEO_012…	3300009703-49|PEBAADJC_00645	3300009709-46|LMICHLKC_00026, 3300009709-46|LMICHLKC_00027, 3300009709-46|LMICHLKC_00870, 3300009709-46|LMICHLKC_00885, 3300009709-46|LMICHLKC_00934, 3300009709-46|LMICHLKC_01078, 3300009709-46|LMICHLKC_01079, 3300009709-46|LMICHLKC_01178, 3300009709-46|LMICHLKC_01216	3300009787-37|NFOFENCB_00252, 3300009787-37|NFOFENCB_01162		3300011418-10|GGIABPDN_00189, 3300011418-10|GGIABPDN_00495, 3300011418-10|GGIABPDN_01547, 3300011418-10|GGIABPDN_01655, 3300011418-10|GGIABPDN_01665, 3300011418-10|GGIABPDN_01700, 3300011418-10|GGIABPDN_01917, 3300011418-10|GGIABPDN_02074, 3300011418-10|GGIABPDN_02300	3300011418-14|HEOKIGJJ_00750, 3300011418-14|HEOKIGJJ_01113, 3300011418-14|HEOKIGJJ_01172	3300012931-71|GKFENFGF_01745		3300013132-109|MOMFEKKI_00064, 3300013132-109|MOMFEKKI_00947	3300013133-59|PPLPNCIG_00305, 3300013133-59|PPLPNCIG_00462, 3300013133-59|PPLPNCIG_00537, 3300013133-59|PPLPNCIG_00932	3300020740.a_Ga0207056_1001_63, 3300020740.a_Ga0207056_1004_35, 3300020740.a_Ga0207056_1004_7, 3300020740.a_Ga0207056_1011_10, 3300020740.a_Ga0207056_1085_8, 3300020740.a_Ga0207056_1185_2	3300020889.a_Ga0207113_1023_42, 3300020889.a_Ga0207113_1077_4, 3300020889.a_Ga0207113_1110_3, 3300020889.a_Ga0207113_1130_10, 3300020889.a_Ga0207113_1131_9, 3300020889.a_Ga0207113_1192_6	3300020970.a_Ga0206972_1150_8		AlinenSedimentsD2_bin1100|AlinenSedimentsD2_bin1100_00382, AlinenSedimentsD2_bin1100|AlinenSedimentsD2_bin1100_00450, AlinenSedimentsD2_bin1100|AlinenSedimentsD2_bin1100_00779, AlinenSedimentsD2_bin1100|AlinenSedimentsD2_bin1100_01193, AlinenSedimentsD2_bin1100|AlinenSedimentsD2_bin1100_01324, AlinenSedimentsD2_bin1100|AlinenSedimentsD2_bin1100_01671	B4_bin14|MBF8262482.1, B4_bin14|MBF8262817.1, B4_bin14|MBF8263024.1, B4_bin14|MBF8263529.1, B4_bin14|MBF8263636.1		Bin65_10|Bin65_10_00867, Bin65_10|Bin65_10_01527
OG0000006	1021942-13|GLLEOLEH_00013, 1021942-13|GLLEOLEH_01018, 1021942-13|GLLEOLEH_01088, 1021942-13|GLLEOLEH_01421	1021942-14|LGBMDHFM_00060, 1021942-14|LGBMDHFM_00644, 1021942-14|LGBMDHFM_01271	1039689-34|IOFDCPKP_00071, 1039689-34|IOFDCPKP_00405, 1039689-34|IOFDCPKP_01005	1041544-29|GDLODPMM_00469, 1041544-29|GDLODPMM_02232, 1041544-29|GDLODPMM_02233	1045192-5|LKKCNNGL_00131, 1045192-5|LKKCNNGL_00132, 1045192-5|LKKCNNGL_00756, 1045192-5|LKKCNNGL_01061	1045240-7|NHDGFNMI_00405, 1045240-7|NHDGFNMI_00937, 1045240-7|NHDGFNMI_01047	1049244-12|DPKPGIHO_00615, 1049244-12|DPKPGIHO_00749, 1049244-12|DPKPGIHO_00789, 1049244-12|DPKPGIHO_00920	1063924-70|IDDGJEME_00168, 1063924-70|IDDGJEME_01076, 1063924-70|IDDGJEME_01479	1064120-29|MPNFDELO_01138, 1064120-29|MPNFDELO_01881	1070360-7|MNAFDIOF_01339, 1070360-7|MNAFDIOF_01341, 1070360-7|MNAFDIOF_02308	1095360-24|OKJDMFIN_01158, 1095360-24|OKJDMFIN_01317, 1095360-24|OKJDMFIN_01335	1096102-30|LBNIEKCL_00353, 1096102-30|LBNIEKCL_00981, 1096102-30|LBNIEKCL_01538	Ga0210389_10001178_18, Ga0210389_10008446_2, Ga0210389_10013840_6	3300004085-10|JMIPOPNA_00143, 3300004085-10|JMIPOPNA_00198, 3300004085-10|JMIPOPNA_00790	3300005529-103|HANACOGF_00533, 3300005529-103|HANACOGF_00676, 3300005529-103|HANACOGF_00792	3300006056-100|IAMNDGCP_00221, 3300006056-100|IAMNDGCP_00301, 3300006056-100|IAMNDGCP_01160	3300006056-139|LLNDBGHI_00795, 3300006056-139|LLNDBGHI_00970	3300006177-14|ECKMPJFO_00008, 3300006177-14|ECKMPJFO_00298, 3300006177-14|ECKMPJFO_01165	3300009083-135|FEPLNKGK_00656, 3300009083-135|FEPLNKGK_01276, 3300009083-135|FEPLNKGK_01277	3300009084-136|FIBMPHPK_00246, 3300009084-136|FIBMPHPK_01381, 3300009084-136|FIBMPHPK_01382, 3300009084-136|FIBMPHPK_01975	3300009084-150|LAOBABEO_00344, 3300009084-150|LAOBABEO_00345	3300009703-49|PEBAADJC_00446, 3300009703-49|PEBAADJC_00672, 3300009703-49|PEBAADJC_01653, 3300009703-49|PEBAADJC_01700	3300009709-46|LMICHLKC_01084, 3300009709-46|LMICHLKC_01325, 3300009709-46|LMICHLKC_01347	3300009787-37|NFOFENCB_00767, 3300009787-37|NFOFENCB_00768, 3300009787-37|NFOFENCB_01320	3300010035-10|IKNAMKLF_00012, 3300010035-10|IKNAMKLF_00405	3300011418-10|GGIABPDN_01537, 3300011418-10|GGIABPDN_01997	3300011418-14|HEOKIGJJ_01237, 3300011418-14|HEOKIGJJ_01573, 3300011418-14|HEOKIGJJ_01661, 3300011418-14|HEOKIGJJ_01662, 3300011418-14|HEOKIGJJ_01891	3300012931-71|GKFENFGF_00081, 3300012931-71|GKFENFGF_01260, 3300012931-71|GKFENFGF_01432	3300013126-109|KNBNGCFK_00101, 3300013126-109|KNBNGCFK_00169, 3300013126-109|KNBNGCFK_00662	3300013132-109|MOMFEKKI_00285, 3300013132-109|MOMFEKKI_00633, 3300013132-109|MOMFEKKI_01140, 3300013132-109|MOMFEKKI_01477	3300013133-59|PPLPNCIG_00833, 3300013133-59|PPLPNCIG_00937, 3300013133-59|PPLPNCIG_01284	3300020740.a_Ga0207056_1006_61, 3300020740.a_Ga0207056_1018_22, 3300020740.a_Ga0207056_1039_13, 3300020740.a_Ga0207056_1042_12	3300020889.a_Ga0207113_1104_1, 3300020889.a_Ga0207113_1113_3, 3300020889.a_Ga0207113_1125_18	3300020970.a_Ga0206972_1023_34, 3300020970.a_Ga0206972_1065_14, 3300020970.a_Ga0206972_1186_6	ACE65|ACE65_CK_00410, ACE65|ACE65_CW_00020, ACE65|ACE65_CW_00030	AlinenSedimentsD2_bin1100|AlinenSedimentsD2_bin1100_00168, AlinenSedimentsD2_bin1100|AlinenSedimentsD2_bin1100_01056, AlinenSedimentsD2_bin1100|AlinenSedimentsD2_bin1100_01506, AlinenSedimentsD2_bin1100|AlinenSedimentsD2_bin1100_01638	B4_bin14|MBF8262730.1, B4_bin14|MBF8263383.1, B4_bin14|MBF8263981.1	Bin61_76|Bin61_76_00504, Bin61_76|Bin61_76_00708, Bin61_76|Bin61_76_01273, Bin61_76|Bin61_76_01275	Bin65_10|Bin65_10_00077, Bin65_10|Bin65_10_00151, Bin65_10|Bin65_10_00970, Bin65_10|Bin65_10_01517	CC_bin22|MCI5051759.1, CC_bin22|MCI5052944.1, CC_bin22|MCI5053166.1	CG10BFR821140104234|COT85_02155, CG10BFR821140104234|COT85_02515, CG10BFR821140104234|COT85_04335, CG10BFR821140104234|COT85_05345	CHL1NORP91|COB21_04865, CHL1NORP91|COB21_05035, CHL1NORP91|COB21_05620	CHLAB|CAB_RS00670, CHLAB|CAB_RS02200	CHLAIB|H359_RS00945, CHLAIB|H359_RS02290	CHLAVI|RT28_RS01130, CHLAVI|RT28_RS04480	CHLBUT|E1N70_RS02655, CHLBUT|E1N70_RS04180	CHLCOR|KJIKHAEB_00665, CHLCOR|KJIKHAEB_00852	CHLCV|CCA_RS00670, CHLCV|CCA_RS02190	CHLFF|CF_RS02900, CHLFF|CF_RS04405
OG0000007	1021942-13|GLLEOLEH_00408, 1021942-13|GLLEOLEH_00582, 1021942-13|GLLEOLEH_00860, 1021942-13|GLLEOLEH_00896, 1021942-13|GLLEOLEH_01126	1021942-14|LGBMDHFM_00097		1041544-29|GDLODPMM_01725, 1041544-29|GDLODPMM_02279					1064120-29|MPNFDELO_00834, 1064120-29|MPNFDELO_00903, 1064120-29|MPNFDELO_01008, 1064120-29|MPNFDELO_01009, 1064120-29|MPNFDELO_01228, 1064120-29|MPNFDELO_01229		1095360-24|OKJDMFIN_00201, 1095360-24|OKJDMFIN_00202, 1095360-24|OKJDMFIN_00442, 1095360-24|OKJDMFIN_00443, 1095360-24|OKJDMFIN_00444, 1095360-24|OKJDMFIN_00445, 1095360-24|OKJDMFIN_00446, 1095360-24|OKJDMFIN_00544, 1095360-24|OKJDMFIN_00545, 1095360-24|OKJDMFIN_00962, 1095360-24|OKJDMFIN_01104	1096102-30|LBNIEKCL_00037, 1096102-30|LBNIEKCL_00038, 1096102-30|LBNIEKCL_00039, 1096102-30|LBNIEKCL_00040, 1096102-30|LBNIEKCL_00041, 1096102-30|LBNIEKCL_00042, 1096102-30|LBNIEKCL_00043, 1096102-30|LBNIEKCL_00044, 1096102-30|LBNIEKCL_00423, 1096102-30|LBNIEKCL_00710, 1096102-30|LBNIEKCL_01146, 1096102-30|LBNIEKCL_01285	Ga0210389_10001178_4, Ga0210389_10004014_5, Ga0210389_10004014_6, Ga0210389_10004014_7, Ga0210389_10004014_8, Ga0210389_10004014_9, Ga0210389_10006861_2		3300005529-103|HANACOGF_01213, 3300005529-103|HANACOGF_01369, 3300005529-103|HANACOGF_01525, 3300005529-103|HANACOGF_01526, 3300005529-103|HANACOGF_01527, 3300005529-103|HANACOGF_01528, 3300005529-103|HANACOGF_01529, 3300005529-103|HANACOGF_01530, 3300005529-103|HANACOGF_01531, 3300005529-103|HANACOGF_01536, 3300005529-103|HANACOGF_01643, 3300005529-103|HANACOGF_01644	3300006056-100|IAMNDGCP_00100, 3300006056-100|IAMNDGCP_00101, 3300006056-100|IAMNDGCP_01513, 3300006056-100|IAMNDGCP_01514		3300006177-14|ECKMPJFO_00461, 3300006177-14|ECKMPJFO_00462, 3300006177-14|ECKMPJFO_00463, 3300006177-14|ECKMPJFO_01673	3300009083-135|FEPLNKGK_00357	3300009084-136|FIBMPHPK_01419, 3300009084-136|FIBMPHPK_01546, 3300009084-136|FIBMPHPK_01926	3300009084-150|LAOBABEO_00071, 3300009084-150|LAOBABEO_01457	3300009703-49|PEBAADJC_00148, 3300009703-49|PEBAADJC_00657, 3300009703-49|PEBAADJC_01285, 3300009703-49|PEBAADJC_01286, 3300009703-49|PEBAADJC_01287, 3300009703-49|PEBAADJC_01529	3300009709-46|LMICHLKC_00040, 3300009709-46|LMICHLKC_00149, 3300009709-46|LMICHLKC_00874	3300009787-37|NFOFENCB_00627, 3300009787-37|NFOFENCB_01012	3300010035-10|IKNAMKLF_00459	3300011418-10|GGIABPDN_01179, 3300011418-10|GGIABPDN_01786, 3300011418-10|GGIABPDN_02325		3300012931-71|GKFENFGF_01824, 3300012931-71|GKFENFGF_01825, 3300012931-71|GKFENFGF_01826, 3300012931-71|GKFENFGF_01827		3300013132-109|MOMFEKKI_00209, 3300013132-109|MOMFEKKI_00210, 3300013132-109|MOMFEKKI_01230, 3300013132-109|MOMFEKKI_01231	3300013133-59|PPLPNCIG_00302, 3300013133-59|PPLPNCIG_00338, 3300013133-59|PPLPNCIG_00732, 3300013133-59|PPLPNCIG_00733	3300020740.a_Ga0207056_1006_14, 3300020740.a_Ga0207056_1051_18, 3300020740.a_Ga0207056_1095_12	3300020889.a_Ga0207113_1091_15, 3300020889.a_Ga0207113_1099_13	3300020970.a_Ga0206972_1009_29, 3300020970.a_Ga0206972_1011_11, 3300020970.a_Ga0206972_1050_15, 3300020970.a_Ga0206972_1050_16, 3300020970.a_Ga0206972_1050_17, 3300020970.a_Ga0206972_1050_18, 3300020970.a_Ga0206972_1050_19, 3300020970.a_Ga0206972_1073_6, 3300020970.a_Ga0206972_1081_4, 3300020970.a_Ga0206972_1106_1, 3300020970.a_Ga0206972_1106_2, 3300020970.a_Ga0206972_1195_3	ACE65|ACE65_BB_00260, ACE65|ACE65_CW_00640	AlinenSedimentsD2_bin1100|AlinenSedimentsD2_bin1100_00560, AlinenSedimentsD2_bin1100|AlinenSedimentsD2_bin1100_00561	B4_bin14|MBF8262347.1, B4_bin14|MBF8262348.1, B4_bin14|MBF8262349.1, B4_bin14|MBF8262357.1		Bin65_10|Bin65_10_00565, Bin65_10|Bin65_10_01100, Bin65_10|Bin65_10_01400, Bin65_10|Bin65_10_01401, Bin65_10|Bin65_10_01402, Bin65_10|Bin65_10_01403, Bin65_10|Bin65_10_01405, Bin65_10|Bin65_10_01406, Bin65_10|Bin65_10_01426, Bin65_10|Bin65_10_01685	CC_bin22|MCI5051766.1	CG10BFR821140104234|COT85_01315, CG10BFR821140104234|COT85_01595, CG10BFR821140104234|COT85_01600, CG10BFR821140104234|COT85_06775
OG0000008	1021942-13|GLLEOLEH_00417, 1021942-13|GLLEOLEH_00722, 1021942-13|GLLEOLEH_00926	1021942-14|LGBMDHFM_00165, 1021942-14|LGBMDHFM_00246, 1021942-14|LGBMDHFM_00370	1039689-34|IOFDCPKP_00957	1041544-29|GDLODPMM_01539, 1041544-29|GDLODPMM_02012, 1041544-29|GDLODPMM_02417	1045192-5|LKKCNNGL_00396, 1045192-5|LKKCNNGL_00539, 1045192-5|LKKCNNGL_00775	1045240-7|NHDGFNMI_00953, 1045240-7|NHDGFNMI_00965, 1045240-7|NHDGFNMI_01102	1049244-12|DPKPGIHO_00127, 1049244-12|DPKPGIHO_00642, 1049244-12|DPKPGIHO_00878	1063924-70|IDDGJEME_00341, 1063924-70|IDDGJEME_00918, 1063924-70|IDDGJEME_01564	1064120-29|MPNFDELO_00357, 1064120-29|MPNFDELO_00376, 1064120-29|MPNFDELO_00597	1070360-7|MNAFDIOF_00934, 1070360-7|MNAFDIOF_01477, 1070360-7|MNAFDIOF_01594	1095360-24|OKJDMFIN_00213, 1095360-24|OKJDMFIN_00529, 1095360-24|OKJDMFIN_01235	1096102-30|LBNIEKCL_01290	Ga0210389_10001577_2, Ga0210389_10006034_3, Ga0210389_10008054_7	3300004085-10|JMIPOPNA_00929, 3300004085-10|JMIPOPNA_00940, 3300004085-10|JMIPOPNA_00958	3300005529-103|HANACOGF_00047, 3300005529-103|HANACOGF_00827, 3300005529-103|HANACOGF_01410	3300006056-100|IAMNDGCP_00920, 3300006056-100|IAMNDGCP_00939, 3300006056-100|IAMNDGCP_01457	3300006056-139|LLNDBGHI_00281	3300006177-14|ECKMPJFO_00155, 3300006177-14|ECKMPJFO_00175, 3300006177-14|ECKMPJFO_01511	3300009083-135|FEPLNKGK_00877, 3300009083-135|FEPLNKGK_01123, 3300009083-135|FEPLNKGK_01602	3300009084-136|FIBMPHPK_00146, 3300009084-136|FIBMPHPK_00956, 3300009084-136|FIBMPHPK_01875	3300009084-150|LAOBABEO_00198, 3300009084-150|LAOBABEO_01063, 3300009084-150|LAOBABEO_01503	3300009703-49|PEBAADJC_00647, 3300009703-49|PEBAADJC_01192, 3300009703-49|PEBAADJC_01497	3300009709-46|LMICHLKC_00056, 3300009709-46|LMICHLKC_00863, 3300009709-46|LMICHLKC_01140	3300009787-37|NFOFENCB_00424, 3300009787-37|NFOFENCB_00703, 3300009787-37|NFOFENCB_01440	3300010035-10|IKNAMKLF_00097, 3300010035-10|IKNAMKLF_00150, 3300010035-10|IKNAMKLF_00547	3300011418-10|GGIABPDN_00120, 3300011418-10|GGIABPDN_01463, 3300011418-10|GGIABPDN_01698	3300011418-14|HEOKIGJJ_01051, 3300011418-14|HEOKIGJJ_01365, 3300011418-14|HEOKIGJJ_01542	3300012931-71|GKFENFGF_00766, 3300012931-71|GKFENFGF_01508, 3300012931-71|GKFENFGF_01766	3300013126-109|KNBNGCFK_00814	3300013132-109|MOMFEKKI_00854, 3300013132-109|MOMFEKKI_00944, 3300013132-109|MOMFEKKI_01163	3300013133-59|PPLPNCIG_00054, 3300013133-59|PPLPNCIG_00804, 3300013133-59|PPLPNCIG_01001	3300020740.a_Ga0207056_1001_14, 3300020740.a_Ga0207056_1064_3, 3300020740.a_Ga0207056_1130_4	3300020889.a_Ga0207113_1006_27, 3300020889.a_Ga0207113_1066_4, 3300020889.a_Ga0207113_1135_15	3300020970.a_Ga0206972_1009_45, 3300020970.a_Ga0206972_1106_16	ACE65|ACE65_BL_00050, ACE65|ACE65_BM_00370, ACE65|ACE65_CD_00280	AlinenSedimentsD2_bin1100|AlinenSedimentsD2_bin1100_00403	B4_bin14|MBF8262544.1, B4_bin14|MBF8263173.1, B4_bin14|MBF8264080.1	Bin61_76|Bin61_76_00742, Bin61_76|Bin61_76_00943, Bin61_76|Bin61_76_01024	Bin65_10|Bin65_10_00321, Bin65_10|Bin65_10_01442, Bin65_10|Bin65_10_01495	CC_bin22|MCI5051726.1, CC_bin22|MCI5052156.1, CC_bin22|MCI5053011.1	CG10BFR821140104234|COT85_03375, CG10BFR821140104234|COT85_05715, CG10BFR821140104234|COT85_06130	CHL1NORP91|COB21_01560, CHL1NORP91|COB21_01755, CHL1NORP91|COB21_05660	CHLAB|CAB_RS03155, CHLAB|CAB_RS04880	CHLAIB|H359_RS00180, CHLAIB|H359_RS03210	CHLAVI|RT28_RS02005, CHLAVI|RT28_RS03670	CHLBUT|E1N70_RS00080, CHLBUT|E1N70_RS01815	CHLCOR|KJIKHAEB_00072, CHLCOR|KJIKHAEB_00488	CHLCV|CCA_RS03235, CHLCV|CCA_RS04940	CHLFF|CF_RS00165, CHLFF|CF_RS01855
OG0000009	1021942-13|GLLEOLEH_00203	1021942-14|LGBMDHFM_00020, 1021942-14|LGBMDHFM_01139	1039689-34|IOFDCPKP_00552, 1039689-34|IOFDCPKP_00784	1041544-29|GDLODPMM_00765, 1041544-29|GDLODPMM_00781, 1041544-29|GDLODPMM_01774, 1041544-29|GDLODPMM_01776, 1041544-29|GDLODPMM_01854		1045240-7|NHDGFNMI_00543		1063924-70|IDDGJEME_00868	1064120-29|MPNFDELO_00489, 1064120-29|MPNFDELO_01006	1070360-7|MNAFDIOF_01828	1095360-24|OKJDMFIN_00531	1096102-30|LBNIEKCL_00340, 1096102-30|LBNIEKCL_00576	Ga0210389_10001372_1, Ga0210389_10004197_9		3300005529-103|HANACOGF_00751, 3300005529-103|HANACOGF_00752	3300006056-100|IAMNDGCP_00967, 3300006056-100|IAMNDGCP_00968, 3300006056-100|IAMNDGCP_01545	3300006056-139|LLNDBGHI_00427, 3300006056-139|LLNDBGHI_00455, 3300006056-139|LLNDBGHI_00744	3300006177-14|ECKMPJFO_00528	3300009083-135|FEPLNKGK_00135, 3300009083-135|FEPLNKGK_00485, 3300009083-135|FEPLNKGK_01632, 3300009083-135|FEPLNKGK_01691	3300009084-136|FIBMPHPK_00595, 3300009084-136|FIBMPHPK_01191, 3300009084-136|FIBMPHPK_01556	3300009084-150|LAOBABEO_00692, 3300009084-150|LAOBABEO_00693, 3300009084-150|LAOBABEO_01141, 3300009084-150|LAOBABEO_01142, 3300009084-150|LAOBABEO_01423, 3300009084-150|LAOBABEO_01433, 3300009084-150|LAOBABEO_01508	3300009703-49|PEBAADJC_01062	3300009709-46|LMICHLKC_01292	3300009787-37|NFOFENCB_00170, 3300009787-37|NFOFENCB_00321, 3300009787-37|NFOFENCB_01270	3300010035-10|IKNAMKLF_00825	3300011418-10|GGIABPDN_00249, 3300011418-10|GGIABPDN_00456, 3300011418-10|GGIABPDN_00475, 3300011418-10|GGIABPDN_00578, 3300011418-10|GGIABPDN_00971, 3300011418-10|GGIABPDN_01187, 3300011418-10|GGIABPDN_01486, 3300011418-10|GGIABPDN_01527, 3300011418-10|GGIABPDN_01619, 3300011418-10|GGIABPDN_01644, 3300011418-10|GGIABPDN_01737, 3300011418-10|GGIABPDN_01973	3300011418-14|HEOKIGJJ_00388, 3300011418-14|HEOKIGJJ_01057, 3300011418-14|HEOKIGJJ_01335, 3300011418-14|HEOKIGJJ_01336, 3300011418-14|HEOKIGJJ_01707, 3300011418-14|HEOKIGJJ_01735, 3300011418-14|HEOKIGJJ_01736			3300013132-109|MOMFEKKI_00453		3300020740.a_Ga0207056_1004_46, 3300020740.a_Ga0207056_1007_4, 3300020740.a_Ga0207056_1013_31, 3300020740.a_Ga0207056_1015_3, 3300020740.a_Ga0207056_1039_19, 3300020740.a_Ga0207056_1075_16, 3300020740.a_Ga0207056_1081_3, 3300020740.a_Ga0207056_1190_6, 3300020740.a_Ga0207056_1199_4, 3300020740.a_Ga0207056_1217_4	3300020889.a_Ga0207113_1159_5, 3300020889.a_Ga0207113_1184_8, 3300020889.a_Ga0207113_1197_12	3300020970.a_Ga0206972_1002_4, 3300020970.a_Ga0206972_1044_12	ACE65|ACE65_BE_00020, ACE65|ACE65_BX_00510, ACE65|ACE65_CO_00190	AlinenSedimentsD2_bin1100|AlinenSedimentsD2_bin1100_00130, AlinenSedimentsD2_bin1100|AlinenSedimentsD2_bin1100_00152, AlinenSedimentsD2_bin1100|AlinenSedimentsD2_bin1100_00532	B4_bin14|MBF8262370.1, B4_bin14|MBF8262479.1, B4_bin14|MBF8262524.1, B4_bin14|MBF8262782.1, B4_bin14|MBF8262851.1, B4_bin14|MBF8263371.1, B4_bin14|MBF8263542.1, B4_bin14|MBF8263645.1, B4_bin14|MBF8263646.1, B4_bin14|MBF8263647.1, B4_bin14|MBF8264041.1, B4_bin14|MBF8264042.1	Bin61_76|Bin61_76_01308	Bin65_10|Bin65_10_01058	CC_bin22|MCI5051579.1	CG10BFR821140104234|COT85_01190, CG10BFR821140104234|COT85_04915
OG0000010	1021942-13|GLLEOLEH_00016, 1021942-13|GLLEOLEH_00376, 1021942-13|GLLEOLEH_00877, 1021942-13|GLLEOLEH_01160, 1021942-13|GLLEOLEH_01523	1021942-14|LGBMDHFM_00534, 1021942-14|LGBMDHFM_01212	1039689-34|IOFDCPKP_01358	1041544-29|GDLODPMM_00254, 1041544-29|GDLODPMM_00270, 1041544-29|GDLODPMM_00442, 1041544-29|GDLODPMM_01128, 1041544-29|GDLODPMM_01718, 1041544-29|GDLODPMM_01763, 1041544-29|GDLODPMM_02197	1045192-5|LKKCNNGL_00360, 1045192-5|LKKCNNGL_00379, 1045192-5|LKKCNNGL_01006		1049244-12|DPKPGIHO_00609	1063924-70|IDDGJEME_01074	1064120-29|MPNFDELO_00558, 1064120-29|MPNFDELO_00804	1070360-7|MNAFDIOF_02103, 1070360-7|MNAFDIOF_02108	1095360-24|OKJDMFIN_00200, 1095360-24|OKJDMFIN_00207, 1095360-24|OKJDMFIN_01073	1096102-30|LBNIEKCL_00746, 1096102-30|LBNIEKCL_00783, 1096102-30|LBNIEKCL_01251, 1096102-30|LBNIEKCL_01486	Ga0210389_10003473_16, Ga0210389_10005794_5, Ga0210389_10013394_9		3300005529-103|HANACOGF_00291, 3300005529-103|HANACOGF_00701, 3300005529-103|HANACOGF_01610, 3300005529-103|HANACOGF_01685	3300006056-100|IAMNDGCP_01418, 3300006056-100|IAMNDGCP_01542	3300006056-139|LLNDBGHI_00030	3300006177-14|ECKMPJFO_00115, 3300006177-14|ECKMPJFO_00644	3300009083-135|FEPLNKGK_00008, 3300009083-135|FEPLNKGK_00650, 3300009083-135|FEPLNKGK_02068	3300009084-136|FIBMPHPK_00898, 3300009084-136|FIBMPHPK_00909, 3300009084-136|FIBMPHPK_01362	3300009084-150|LAOBABEO_00803, 3300009084-150|LAOBABEO_00945, 3300009084-150|LAOBABEO_01547	3300009703-49|PEBAADJC_00324, 3300009703-49|PEBAADJC_00415	3300009709-46|LMICHLKC_00987, 3300009709-46|LMICHLKC_01304, 3300009709-46|LMICHLKC_01345	3300009787-37|NFOFENCB_01184, 3300009787-37|NFOFENCB_01218	3300010035-10|IKNAMKLF_00981	3300011418-10|GGIABPDN_00866	3300011418-14|HEOKIGJJ_00613, 3300011418-14|HEOKIGJJ_00823, 3300011418-14|HEOKIGJJ_01079, 3300011418-14|HEOKIGJJ_01763	3300012931-71|GKFENFGF_00520, 3300012931-71|GKFENFGF_01307	3300013126-109|KNBNGCFK_00925	3300013132-109|MOMFEKKI_00280, 3300013132-109|MOMFEKKI_00764, 3300013132-109|MOMFEKKI_01429	3300013133-59|PPLPNCIG_00008, 3300013133-59|PPLPNCIG_00853, 3300013133-59|PPLPNCIG_01146	3300020740.a_Ga0207056_1004_45, 3300020740.a_Ga0207056_1033_24, 3300020740.a_Ga0207056_1078_12, 3300020740.a_Ga0207056_1086_17, 3300020740.a_Ga0207056_1192_7	3300020889.a_Ga0207113_1026_41, 3300020889.a_Ga0207113_1084_20, 3300020889.a_Ga0207113_1103_10, 3300020889.a_Ga0207113_1106_5, 3300020889.a_Ga0207113_1201_10, 3300020889.a_Ga0207113_1311_4	3300020970.a_Ga0206972_1010_17, 3300020970.a_Ga0206972_1046_4, 3300020970.a_Ga0206972_1091_1	ACE65|ACE65_AO_00350, ACE65|ACE65_AO_00600, ACE65|ACE65_CM_00350	AlinenSedimentsD2_bin1100|AlinenSedimentsD2_bin1100_00064, AlinenSedimentsD2_bin1100|AlinenSedimentsD2_bin1100_00759, AlinenSedimentsD2_bin1100|AlinenSedimentsD2_bin1100_01479, AlinenSedimentsD2_bin1100|AlinenSedimentsD2_bin1100_01491		Bin61_76|Bin61_76_00113	Bin65_10|Bin65_10_00174, Bin65_10|Bin65_10_00387, Bin65_10|Bin65_10_00546, Bin65_10|Bin65_10_01416, Bin65_10|Bin65_10_01511	CC_bin22|MCI5051854.1, CC_bin22|MCI5052088.1, CC_bin22|MCI5052721.1, CC_bin22|MCI5053177.1	CG10BFR821140104234|COT85_03115, CG10BFR821140104234|COT85_03715, CG10BFR821140104234|COT85_07950	CHL1NORP91|COB21_00030, CHL1NORP91|COB21_01120, CHL1NORP91|COB21_05540
OG0000011	1021942-13|GLLEOLEH_00264, 1021942-13|GLLEOLEH_00265, 1021942-13|GLLEOLEH_01225	1021942-14|LGBMDHFM_00921, 1021942-14|LGBMDHFM_00922		1041544-29|GDLODPMM_01274, 1041544-29|GDLODPMM_01275, 1041544-29|GDLODPMM_01883, 1041544-29|GDLODPMM_01884	1045192-5|LKKCNNGL_00516, 1045192-5|LKKCNNGL_00517	1045240-7|NHDGFNMI_00360, 1045240-7|NHDGFNMI_01388	1049244-12|DPKPGIHO_00956, 1049244-12|DPKPGIHO_00957	1063924-70|IDDGJEME_01212, 1063924-70|IDDGJEME_01213	1064120-29|MPNFDELO_01077, 1064120-29|MPNFDELO_01078, 1064120-29|MPNFDELO_01484	1070360-7|MNAFDIOF_00485, 1070360-7|MNAFDIOF_02064	1095360-24|OKJDMFIN_00906, 1095360-24|OKJDMFIN_00907	1096102-30|LBNIEKCL_00897, 1096102-30|LBNIEKCL_00898	Ga0210389_10002067_10, Ga0210389_10002067_11	3300004085-10|JMIPOPNA_00491, 3300004085-10|JMIPOPNA_00492	3300005529-103|HANACOGF_00643, 3300005529-103|HANACOGF_00644	3300006056-100|IAMNDGCP_01485, 3300006056-100|IAMNDGCP_01486	3300006056-139|LLNDBGHI_00232, 3300006056-139|LLNDBGHI_00233	3300006177-14|ECKMPJFO_00324, 3300006177-14|ECKMPJFO_00325, 3300006177-14|ECKMPJFO_00329	3300009083-135|FEPLNKGK_01406, 3300009083-135|FEPLNKGK_01407	3300009084-136|FIBMPHPK_00842, 3300009084-136|FIBMPHPK_00843	3300009084-150|LAOBABEO_01028	3300009703-49|PEBAADJC_01469, 3300009703-49|PEBAADJC_01470	3300009709-46|LMICHLKC_00761	3300009787-37|NFOFENCB_00828	3300010035-10|IKNAMKLF_01130, 3300010035-10|IKNAMKLF_01131	3300011418-10|GGIABPDN_00346, 3300011418-10|GGIABPDN_00347, 3300011418-10|GGIABPDN_00721, 3300011418-10|GGIABPDN_00722	3300011418-14|HEOKIGJJ_01139, 3300011418-14|HEOKIGJJ_01140	3300012931-71|GKFENFGF_00346, 3300012931-71|GKFENFGF_00347	3300013126-109|KNBNGCFK_00332, 3300013126-109|KNBNGCFK_00333	3300013132-109|MOMFEKKI_00073, 3300013132-109|MOMFEKKI_00074	3300013133-59|PPLPNCIG_00191, 3300013133-59|PPLPNCIG_00570, 3300013133-59|PPLPNCIG_00571	3300020740.a_Ga0207056_1015_22, 3300020740.a_Ga0207056_1039_2, 3300020740.a_Ga0207056_1039_3	3300020889.a_Ga0207113_1216_3, 3300020889.a_Ga0207113_1216_4, 3300020889.a_Ga0207113_1249_4, 3300020889.a_Ga0207113_1249_5	3300020970.a_Ga0206972_1004_59, 3300020970.a_Ga0206972_1124_6, 3300020970.a_Ga0206972_1124_7		AlinenSedimentsD2_bin1100|AlinenSedimentsD2_bin1100_00673, AlinenSedimentsD2_bin1100|AlinenSedimentsD2_bin1100_00674	B4_bin14|MBF8264014.1, B4_bin14|MBF8264015.1		Bin65_10|Bin65_10_00825, Bin65_10|Bin65_10_00826	CC_bin22|MCI5053140.1, CC_bin22|MCI5053141.1	CG10BFR821140104234|COT85_02025, CG10BFR821140104234|COT85_02030	CHL1NORP91|COB21_05280, CHL1NORP91|COB21_05285	CHLAB|CAB_RS00315, CHLAB|CAB_RS00320, CHLAB|CAB_RS02970, CHLAB|CAB_RS02975	CHLAIB|H359_RS00600, CHLAIB|H359_RS00605, CHLAIB|H359_RS03060, CHLAIB|H359_RS03065	CHLAVI|RT28_RS01825, CHLAVI|RT28_RS01830, CHLAVI|RT28_RS04135, CHLAVI|RT28_RS04140	CHLBUT|E1N70_RS02295, CHLBUT|E1N70_RS02300, CHLBUT|E1N70_RS04995, CHLBUT|E1N70_RS05000	CHLCOR|KJIKHAEB_00011, CHLCOR|KJIKHAEB_00012, CHLCOR|KJIKHAEB_00592, CHLCOR|KJIKHAEB_00593	CHLCV|CCA_RS00320, CHLCV|CCA_RS00325, CHLCV|CCA_RS03045, CHLCV|CCA_RS03050	CHLFF|CF_RS02020, CHLFF|CF_RS02025, CHLFF|CF_RS04750, CHLFF|CF_RS04755
OG0000012	1021942-13|GLLEOLEH_00454, 1021942-13|GLLEOLEH_00665, 1021942-13|GLLEOLEH_01676	1021942-14|LGBMDHFM_00075, 1021942-14|LGBMDHFM_00432	1039689-34|IOFDCPKP_00130	1041544-29|GDLODPMM_01164, 1041544-29|GDLODPMM_01181, 1041544-29|GDLODPMM_01306, 1041544-29|GDLODPMM_01890	1045192-5|LKKCNNGL_00221, 1045192-5|LKKCNNGL_00309	1045240-7|NHDGFNMI_00997	1049244-12|DPKPGIHO_00770, 1049244-12|DPKPGIHO_00800	1063924-70|IDDGJEME_00392, 1063924-70|IDDGJEME_01498	1064120-29|MPNFDELO_00840, 1064120-29|MPNFDELO_00841	1070360-7|MNAFDIOF_01157	1095360-24|OKJDMFIN_01170	1096102-30|LBNIEKCL_00621, 1096102-30|LBNIEKCL_01043, 1096102-30|LBNIEKCL_01109	Ga0210389_10003675_9	3300004085-10|JMIPOPNA_00391, 3300004085-10|JMIPOPNA_01078, 3300004085-10|JMIPOPNA_01079	3300005529-103|HANACOGF_00088, 3300005529-103|HANACOGF_01073	3300006056-100|IAMNDGCP_00331, 3300006056-100|IAMNDGCP_01217, 3300006056-100|IAMNDGCP_01658	3300006056-139|LLNDBGHI_00735	3300006177-14|ECKMPJFO_00846	3300009083-135|FEPLNKGK_01539, 3300009083-135|FEPLNKGK_01574, 3300009083-135|FEPLNKGK_01790, 3300009083-135|FEPLNKGK_01958	3300009084-136|FIBMPHPK_01494, 3300009084-136|FIBMPHPK_01595, 3300009084-136|FIBMPHPK_01976	3300009084-150|LAOBABEO_00444, 3300009084-150|LAOBABEO_00926, 3300009084-150|LAOBABEO_00927, 3300009084-150|LAOBABEO_01221	3300009703-49|PEBAADJC_00274, 3300009703-49|PEBAADJC_00496	3300009709-46|LMICHLKC_01067	3300009787-37|NFOFENCB_01364	3300010035-10|IKNAMKLF_00018, 3300010035-10|IKNAMKLF_00228	3300011418-10|GGIABPDN_00853, 3300011418-10|GGIABPDN_01213, 3300011418-10|GGIABPDN_01272, 3300011418-10|GGIABPDN_02052, 3300011418-10|GGIABPDN_02379	3300011418-14|HEOKIGJJ_00117, 3300011418-14|HEOKIGJJ_00223, 3300011418-14|HEOKIGJJ_00876	3300012931-71|GKFENFGF_00069, 3300012931-71|GKFENFGF_00975	3300013126-109|KNBNGCFK_00492	3300013132-109|MOMFEKKI_00600	3300013133-59|PPLPNCIG_00046, 3300013133-59|PPLPNCIG_00649, 3300013133-59|PPLPNCIG_01264	3300020740.a_Ga0207056_1001_62, 3300020740.a_Ga0207056_1016_26, 3300020740.a_Ga0207056_1046_8	3300020889.a_Ga0207113_1040_4	3300020970.a_Ga0206972_1004_48, 3300020970.a_Ga0206972_1033_13	ACE65|ACE65_AW_00070, ACE65|ACE65_BO_00670	AlinenSedimentsD2_bin1100|AlinenSedimentsD2_bin1100_00267, AlinenSedimentsD2_bin1100|AlinenSedimentsD2_bin1100_00353	B4_bin14|MBF8263235.1, B4_bin14|MBF8264065.1	Bin61_76|Bin61_76_01091	Bin65_10|Bin65_10_00281, Bin65_10|Bin65_10_00566	CC_bin22|MCI5051512.1, CC_bin22|MCI5051632.1, CC_bin22|MCI5052968.1	CG10BFR821140104234|COT85_01070, CG10BFR821140104234|COT85_05545	CHL1NORP91|COB21_02770, CHL1NORP91|COB21_04265	CHLAB|CAB_RS04460	CHLAIB|H359_RS04640	CHLAVI|RT28_RS03255	CHLBUT|E1N70_RS01390	CHLCOR|KJIKHAEB_00399	CHLCV|CCA_RS04520	CHLFF|CF_RS00585
OG0000013	1021942-13|GLLEOLEH_00661, 1021942-13|GLLEOLEH_01504, 1021942-13|GLLEOLEH_01601, 1021942-13|GLLEOLEH_01739	1021942-14|LGBMDHFM_00580	1039689-34|IOFDCPKP_00662		1045192-5|LKKCNNGL_00790, 1045192-5|LKKCNNGL_01246			1063924-70|IDDGJEME_00243, 1063924-70|IDDGJEME_00270, 1063924-70|IDDGJEME_00655, 1063924-70|IDDGJEME_00663, 1063924-70|IDDGJEME_00980	1064120-29|MPNFDELO_01113, 1064120-29|MPNFDELO_01148, 1064120-29|MPNFDELO_01424	1070360-7|MNAFDIOF_01154, 1070360-7|MNAFDIOF_01666	1095360-24|OKJDMFIN_01515, 1095360-24|OKJDMFIN_01517	1096102-30|LBNIEKCL_00495, 1096102-30|LBNIEKCL_00497, 1096102-30|LBNIEKCL_00578, 1096102-30|LBNIEKCL_01102	Ga0210389_10002702_1	3300004085-10|JMIPOPNA_00020, 3300004085-10|JMIPOPNA_00764	3300005529-103|HANACOGF_00110, 3300005529-103|HANACOGF_00330, 3300005529-103|HANACOGF_00404, 3300005529-103|HANACOGF_01307, 3300005529-103|HANACOGF_01474	3300006056-100|IAMNDGCP_00052, 3300006056-100|IAMNDGCP_00958, 3300006056-100|IAMNDGCP_01567	3300006056-139|LLNDBGHI_00407	3300006177-14|ECKMPJFO_00894, 3300006177-14|ECKMPJFO_01091, 3300006177-14|ECKMPJFO_01331, 3300006177-14|ECKMPJFO_01398		3300009084-136|FIBMPHPK_01100		3300009703-49|PEBAADJC_00590, 3300009703-49|PEBAADJC_00710, 3300009703-49|PEBAADJC_00711, 3300009703-49|PEBAADJC_00712, 3300009703-49|PEBAADJC_01389, 3300009703-49|PEBAADJC_01431, 3300009703-49|PEBAADJC_01594	3300009709-46|LMICHLKC_00079		3300010035-10|IKNAMKLF_00505	3300011418-10|GGIABPDN_01150, 3300011418-10|GGIABPDN_02334		3300012931-71|GKFENFGF_00110, 3300012931-71|GKFENFGF_00632, 3300012931-71|GKFENFGF_00733, 3300012931-71|GKFENFGF_00795	3300013126-109|KNBNGCFK_00557	3300013132-109|MOMFEKKI_00410, 3300013132-109|MOMFEKKI_00490	3300013133-59|PPLPNCIG_01061	3300020740.a_Ga0207056_1033_7		3300020970.a_Ga0206972_1002_82, 3300020970.a_Ga0206972_1010_60, 3300020970.a_Ga0206972_1041_26, 3300020970.a_Ga0206972_1070_10		AlinenSedimentsD2_bin1100|AlinenSedimentsD2_bin1100_00577, AlinenSedimentsD2_bin1100|AlinenSedimentsD2_bin1100_01128	B4_bin14|MBF8262629.1, B4_bin14|MBF8262763.1, B4_bin14|MBF8263090.1, B4_bin14|MBF8263624.1, B4_bin14|MBF8263625.1, B4_bin14|MBF8263921.1	Bin61_76|Bin61_76_00431, Bin61_76|Bin61_76_00563, Bin61_76|Bin61_76_01217	Bin65_10|Bin65_10_00370, Bin65_10|Bin65_10_01179	CC_bin22|MCI5051541.1, CC_bin22|MCI5051779.1, CC_bin22|MCI5051893.1, CC_bin22|MCI5051933.1, CC_bin22|MCI5051935.1, CC_bin22|MCI5051937.1, CC_bin22|MCI5052032.1	CG10BFR821140104234|COT85_00960, CG10BFR821140104234|COT85_04885	CHL1NORP91|COB21_01310, CHL1NORP91|COB21_03520, CHL1NORP91|COB21_03660
OG0000014	1021942-13|GLLEOLEH_01701	1021942-14|LGBMDHFM_00567	1039689-34|IOFDCPKP_00204	1041544-29|GDLODPMM_00209, 1041544-29|GDLODPMM_00609, 1041544-29|GDLODPMM_01989, 1041544-29|GDLODPMM_02059, 1041544-29|GDLODPMM_02384	1045192-5|LKKCNNGL_00965		1049244-12|DPKPGIHO_00129	1063924-70|IDDGJEME_00661, 1063924-70|IDDGJEME_01455	1064120-29|MPNFDELO_00961, 1064120-29|MPNFDELO_01322	1070360-7|MNAFDIOF_00378, 1070360-7|MNAFDIOF_01134, 1070360-7|MNAFDIOF_01918	1095360-24|OKJDMFIN_00765, 1095360-24|OKJDMFIN_01035	1096102-30|LBNIEKCL_00982, 1096102-30|LBNIEKCL_01183, 1096102-30|LBNIEKCL_01461	Ga0210389_10008582_3	3300004085-10|JMIPOPNA_00263	3300005529-103|HANACOGF_00629	3300006056-100|IAMNDGCP_01094, 3300006056-100|IAMNDGCP_01607	3300006056-139|LLNDBGHI_00808	3300006177-14|ECKMPJFO_00316, 3300006177-14|ECKMPJFO_01062	3300009083-135|FEPLNKGK_01207, 3300009083-135|FEPLNKGK_01499, 3300009083-135|FEPLNKGK_01552	3300009084-136|FIBMPHPK_01324, 3300009084-136|FIBMPHPK_01550, 3300009084-136|FIBMPHPK_01734, 3300009084-136|FIBMPHPK_01766	3300009084-150|LAOBABEO_01564, 3300009084-150|LAOBABEO_01690	3300009703-49|PEBAADJC_01278, 3300009703-49|PEBAADJC_01737	3300009709-46|LMICHLKC_00803	3300009787-37|NFOFENCB_00115	3300010035-10|IKNAMKLF_00167, 3300010035-10|IKNAMKLF_00510	3300011418-10|GGIABPDN_00266, 3300011418-10|GGIABPDN_01857	3300011418-14|HEOKIGJJ_00042, 3300011418-14|HEOKIGJJ_00624	3300012931-71|GKFENFGF_00515, 3300012931-71|GKFENFGF_01182	3300013126-109|KNBNGCFK_01023	3300013132-109|MOMFEKKI_00888, 3300013132-109|MOMFEKKI_01299	3300013133-59|PPLPNCIG_00561, 3300013133-59|PPLPNCIG_00878	3300020740.a_Ga0207056_1001_61, 3300020740.a_Ga0207056_1008_17		3300020970.a_Ga0206972_1028_9, 3300020970.a_Ga0206972_1093_15, 3300020970.a_Ga0206972_1147_4	ACE65|ACE65_AS_00370, ACE65|ACE65_BU_00360, ACE65|ACE65_CC_00030	AlinenSedimentsD2_bin1100|AlinenSedimentsD2_bin1100_01495	B4_bin14|MBF8263433.1, B4_bin14|MBF8263462.1, B4_bin14|MBF8263713.1, B4_bin14|MBF8263972.1	Bin61_76|Bin61_76_00486	Bin65_10|Bin65_10_00031, Bin65_10|Bin65_10_00691	CC_bin22|MCI5051775.1, CC_bin22|MCI5052423.1, CC_bin22|MCI5052637.1	CG10BFR821140104234|COT85_07820	CHL1NORP91|COB21_03615	CHLAB|CAB_RS00100, CHLAB|CAB_RS02755, CHLAB|CAB_RS02905	CHLAIB|H359_RS00385, CHLAIB|H359_RS02845, CHLAIB|H359_RS03010	CHLAVI|RT28_RS01670, CHLAVI|RT28_RS01765, CHLAVI|RT28_RS03920	CHLBUT|E1N70_RS02080, CHLBUT|E1N70_RS04740, CHLBUT|E1N70_RS04925	CHLCOR|KJIKHAEB_00022, CHLCOR|KJIKHAEB_00548, CHLCOR|KJIKHAEB_01039	CHLCV|CCA_RS00100, CHLCV|CCA_RS02755, CHLCV|CCA_RS02975	CHLFF|CF_RS02090, CHLFF|CF_RS02345, CHLFF|CF_RS04975
OG0000015	1021942-13|GLLEOLEH_00151, 1021942-13|GLLEOLEH_01393, 1021942-13|GLLEOLEH_01730	1021942-14|LGBMDHFM_00551, 1021942-14|LGBMDHFM_00658	1039689-34|IOFDCPKP_00084, 1039689-34|IOFDCPKP_00186, 1039689-34|IOFDCPKP_01090, 1039689-34|IOFDCPKP_01118	1041544-29|GDLODPMM_00750	1045192-5|LKKCNNGL_00862	1045240-7|NHDGFNMI_00607	1049244-12|DPKPGIHO_00165	1063924-70|IDDGJEME_00678, 1063924-70|IDDGJEME_00818, 1063924-70|IDDGJEME_00902, 1063924-70|IDDGJEME_01462	1064120-29|MPNFDELO_01278	1070360-7|MNAFDIOF_01181	1095360-24|OKJDMFIN_00726	1096102-30|LBNIEKCL_00923	Ga0210389_10003187_2	3300004085-10|JMIPOPNA_00332	3300005529-103|HANACOGF_00597, 3300005529-103|HANACOGF_00611	3300006056-100|IAMNDGCP_00027, 3300006056-100|IAMNDGCP_01503	3300006056-139|LLNDBGHI_00202, 3300006056-139|LLNDBGHI_00434		3300009083-135|FEPLNKGK_01474	3300009084-136|FIBMPHPK_00485	3300009084-150|LAOBABEO_01317		3300009709-46|LMICHLKC_00473, 3300009709-46|LMICHLKC_00655	3300009787-37|NFOFENCB_01139	3300010035-10|IKNAMKLF_00676	3300011418-10|GGIABPDN_01095, 3300011418-10|GGIABPDN_01525, 3300011418-10|GGIABPDN_01989	3300011418-14|HEOKIGJJ_01254		3300013126-109|KNBNGCFK_00994	3300013132-109|MOMFEKKI_00593, 3300013132-109|MOMFEKKI_00743, 3300013132-109|MOMFEKKI_00831, 3300013132-109|MOMFEKKI_00832, 3300013132-109|MOMFEKKI_01342, 3300013132-109|MOMFEKKI_01406, 3300013132-109|MOMFEKKI_01444	3300013133-59|PPLPNCIG_00034, 3300013133-59|PPLPNCIG_00129, 3300013133-59|PPLPNCIG_00130, 3300013133-59|PPLPNCIG_01230, 3300013133-59|PPLPNCIG_01231	3300020740.a_Ga0207056_1010_32, 3300020740.a_Ga0207056_1016_14	3300020889.a_Ga0207113_1104_3	3300020970.a_Ga0206972_1002_47	ACE65|ACE65_BQ_00040, ACE65|ACE65_BX_00310	AlinenSedimentsD2_bin1100|AlinenSedimentsD2_bin1100_00212, AlinenSedimentsD2_bin1100|AlinenSedimentsD2_bin1100_01432	B4_bin14|MBF8263559.1	Bin61_76|Bin61_76_00098, Bin61_76|Bin61_76_00358, Bin61_76|Bin61_76_00987	Bin65_10|Bin65_10_00652	CC_bin22|MCI5052824.1, CC_bin22|MCI5053128.1	CG10BFR821140104234|COT85_00645, CG10BFR821140104234|COT85_01785, CG10BFR821140104234|COT85_02545, CG10BFR821140104234|COT85_02550, CG10BFR821140104234|COT85_06260	CHL1NORP91|COB21_05950	CHLAB|CAB_RS00205	CHLAIB|H359_RS00490	CHLAVI|RT28_RS04025	CHLBUT|E1N70_RS02185	CHLCOR|KJIKHAEB_00569	CHLCV|CCA_RS00205	CHLFF|CF_RS04870
OG0000016	1021942-13|GLLEOLEH_00880, 1021942-13|GLLEOLEH_01284		1039689-34|IOFDCPKP_00217, 1039689-34|IOFDCPKP_00218	1041544-29|GDLODPMM_00325, 1041544-29|GDLODPMM_01208, 1041544-29|GDLODPMM_01209, 1041544-29|GDLODPMM_02377	1045192-5|LKKCNNGL_00591, 1045192-5|LKKCNNGL_00592, 1045192-5|LKKCNNGL_01005	1045240-7|NHDGFNMI_00166, 1045240-7|NHDGFNMI_01332	1049244-12|DPKPGIHO_00644, 1049244-12|DPKPGIHO_00832	1063924-70|IDDGJEME_00290	1064120-29|MPNFDELO_00016, 1064120-29|MPNFDELO_00415, 1064120-29|MPNFDELO_00455, 1064120-29|MPNFDELO_00889	1070360-7|MNAFDIOF_00440, 1070360-7|MNAFDIOF_02336				3300004085-10|JMIPOPNA_00627, 3300004085-10|JMIPOPNA_00628		3300006056-100|IAMNDGCP_01538	3300006056-139|LLNDBGHI_00667	3300006177-14|ECKMPJFO_00218	3300009083-135|FEPLNKGK_00449, 3300009083-135|FEPLNKGK_00464	3300009084-136|FIBMPHPK_00061, 3300009084-136|FIBMPHPK_00134, 3300009084-136|FIBMPHPK_00635, 3300009084-136|FIBMPHPK_00636, 3300009084-136|FIBMPHPK_01856	3300009084-150|LAOBABEO_00652	3300009703-49|PEBAADJC_00067, 3300009703-49|PEBAADJC_00328, 3300009703-49|PEBAADJC_00329, 3300009703-49|PEBAADJC_00330, 3300009703-49|PEBAADJC_00331	3300009709-46|LMICHLKC_00182, 3300009709-46|LMICHLKC_00359, 3300009709-46|LMICHLKC_00745	3300009787-37|NFOFENCB_00123, 3300009787-37|NFOFENCB_01177	3300010035-10|IKNAMKLF_00467, 3300010035-10|IKNAMKLF_00468, 3300010035-10|IKNAMKLF_00469	3300011418-10|GGIABPDN_00211, 3300011418-10|GGIABPDN_01149, 3300011418-10|GGIABPDN_01810	3300011418-14|HEOKIGJJ_00356, 3300011418-14|HEOKIGJJ_01376, 3300011418-14|HEOKIGJJ_01377, 3300011418-14|HEOKIGJJ_01811	3300012931-71|GKFENFGF_00192	3300013126-109|KNBNGCFK_00920			3300020740.a_Ga0207056_1032_4, 3300020740.a_Ga0207056_1039_1, 3300020740.a_Ga0207056_1054_6	3300020889.a_Ga0207113_1011_14, 3300020889.a_Ga0207113_1031_8, 3300020889.a_Ga0207113_1112_11, 3300020889.a_Ga0207113_1112_12	3300020970.a_Ga0206972_1016_27	ACE65|ACE65_AL_00370, ACE65|ACE65_CJ_00050, ACE65|ACE65_CQ_00900, ACE65|ACE65_CQ_00910	AlinenSedimentsD2_bin1100|AlinenSedimentsD2_bin1100_00579		Bin61_76|Bin61_76_00314		CC_bin22|MCI5051846.1, CC_bin22|MCI5052855.1, CC_bin22|MCI5052856.1	CG10BFR821140104234|COT85_07410	CHL1NORP91|COB21_01090	CHLAB|CAB_RS01095, CHLAB|CAB_RS04420	CHLAIB|H359_RS01350, CHLAIB|H359_RS04595	CHLAVI|RT28_RS00175, CHLAVI|RT28_RS03215	CHLBUT|E1N70_RS01350, CHLBUT|E1N70_RS03080	CHLCOR|KJIKHAEB_00391, CHLCOR|KJIKHAEB_00750	CHLCV|CCA_RS01095, CHLCV|CCA_RS04480	CHLFF|CF_RS00625, CHLFF|CF_RS03990
OG0000017	1021942-13|GLLEOLEH_00120, 1021942-13|GLLEOLEH_00657, 1021942-13|GLLEOLEH_00754	1021942-14|LGBMDHFM_00048, 1021942-14|LGBMDHFM_00080, 1021942-14|LGBMDHFM_00188		1041544-29|GDLODPMM_00073, 1041544-29|GDLODPMM_02299	1045192-5|LKKCNNGL_00240, 1045192-5|LKKCNNGL_00676	1045240-7|NHDGFNMI_00002, 1045240-7|NHDGFNMI_00592	1049244-12|DPKPGIHO_00262, 1049244-12|DPKPGIHO_00809	1063924-70|IDDGJEME_00211, 1063924-70|IDDGJEME_00435, 1063924-70|IDDGJEME_00436, 1063924-70|IDDGJEME_01519	1064120-29|MPNFDELO_00445, 1064120-29|MPNFDELO_00914	1070360-7|MNAFDIOF_00687, 1070360-7|MNAFDIOF_01613, 1070360-7|MNAFDIOF_01859	1095360-24|OKJDMFIN_00238, 1095360-24|OKJDMFIN_01259, 1095360-24|OKJDMFIN_01263	1096102-30|LBNIEKCL_01100, 1096102-30|LBNIEKCL_01307	Ga0210389_10002909_8, Ga0210389_10020482_3	3300004085-10|JMIPOPNA_00162, 3300004085-10|JMIPOPNA_00418	3300005529-103|HANACOGF_01430, 3300005529-103|HANACOGF_01561	3300006056-100|IAMNDGCP_00337, 3300006056-100|IAMNDGCP_00663	3300006056-139|LLNDBGHI_00033	3300006177-14|ECKMPJFO_00339, 3300006177-14|ECKMPJFO_00856, 3300006177-14|ECKMPJFO_01476	3300009083-135|FEPLNKGK_00948	3300009084-136|FIBMPHPK_00116, 3300009084-136|FIBMPHPK_00117, 3300009084-136|FIBMPHPK_01612	3300009084-150|LAOBABEO_00500, 3300009084-150|LAOBABEO_01015	3300009703-49|PEBAADJC_00490, 3300009703-49|PEBAADJC_01363	3300009709-46|LMICHLKC_00658, 3300009709-46|LMICHLKC_01062	3300009787-37|NFOFENCB_01450	3300010035-10|IKNAMKLF_00341, 3300010035-10|IKNAMKLF_00807, 3300010035-10|IKNAMKLF_01082	3300011418-10|GGIABPDN_00145, 3300011418-10|GGIABPDN_00414, 3300011418-10|GGIABPDN_01018	3300011418-14|HEOKIGJJ_01363, 3300011418-14|HEOKIGJJ_01620	3300012931-71|GKFENFGF_00551, 3300012931-71|GKFENFGF_01167	3300013126-109|KNBNGCFK_00799	3300013132-109|MOMFEKKI_00183, 3300013132-109|MOMFEKKI_00710	3300013133-59|PPLPNCIG_01364, 3300013133-59|PPLPNCIG_01439	3300020740.a_Ga0207056_1134_10, 3300020740.a_Ga0207056_1176_2	3300020889.a_Ga0207113_1134_9	3300020970.a_Ga0206972_1004_36, 3300020970.a_Ga0206972_1054_21	ACE65|ACE65_CK_00640	AlinenSedimentsD2_bin1100|AlinenSedimentsD2_bin1100_01559, AlinenSedimentsD2_bin1100|AlinenSedimentsD2_bin1100_01697	B4_bin14|MBF8262508.1, B4_bin14|MBF8262564.1, B4_bin14|MBF8263200.1	Bin61_76|Bin61_76_00275, Bin61_76|Bin61_76_00574, Bin61_76|Bin61_76_00701	Bin65_10|Bin65_10_00288, Bin65_10|Bin65_10_00473	CC_bin22|MCI5052173.1, CC_bin22|MCI5052978.1	CG10BFR821140104234|COT85_03285, CG10BFR821140104234|COT85_05575, CG10BFR821140104234|COT85_06965	CHL1NORP91|COB21_01485, CHL1NORP91|COB21_04225	CHLAB|CAB_RS01660, CHLAB|CAB_RS02405	CHLAIB|H359_RS01910, CHLAIB|H359_RS02500	CHLAVI|RT28_RS00645, CHLAVI|RT28_RS01345	CHLBUT|E1N70_RS03630, CHLBUT|E1N70_RS04390	CHLCOR|KJIKHAEB_00163, CHLCOR|KJIKHAEB_00896	CHLCV|CCA_RS01640, CHLCV|CCA_RS02400	CHLFF|CF_RS02690, CHLFF|CF_RS03420
OG0000018	1021942-13|GLLEOLEH_00204, 1021942-13|GLLEOLEH_00205, 1021942-13|GLLEOLEH_00206, 1021942-13|GLLEOLEH_00207	1021942-14|LGBMDHFM_00027, 1021942-14|LGBMDHFM_00029	1039689-34|IOFDCPKP_00551, 1039689-34|IOFDCPKP_00781, 1039689-34|IOFDCPKP_00782, 1039689-34|IOFDCPKP_00783	1041544-29|GDLODPMM_00782, 1041544-29|GDLODPMM_00784			1049244-12|DPKPGIHO_00016, 1049244-12|DPKPGIHO_00400, 1049244-12|DPKPGIHO_01008	1063924-70|IDDGJEME_00166, 1063924-70|IDDGJEME_00869, 1063924-70|IDDGJEME_00870, 1063924-70|IDDGJEME_00871, 1063924-70|IDDGJEME_00872, 1063924-70|IDDGJEME_00873	1064120-29|MPNFDELO_00457, 1064120-29|MPNFDELO_00488, 1064120-29|MPNFDELO_01184, 1064120-29|MPNFDELO_01558	1070360-7|MNAFDIOF_00312, 1070360-7|MNAFDIOF_00871, 1070360-7|MNAFDIOF_00872, 1070360-7|MNAFDIOF_01435, 1070360-7|MNAFDIOF_01563, 1070360-7|MNAFDIOF_01820, 1070360-7|MNAFDIOF_02119	1095360-24|OKJDMFIN_00364	1096102-30|LBNIEKCL_00338, 1096102-30|LBNIEKCL_00339, 1096102-30|LBNIEKCL_00574, 1096102-30|LBNIEKCL_00575	Ga0210389_10001372_2		3300005529-103|HANACOGF_00470, 3300005529-103|HANACOGF_00748, 3300005529-103|HANACOGF_00753	3300006056-100|IAMNDGCP_00966	3300006056-139|LLNDBGHI_00524	3300006177-14|ECKMPJFO_00379, 3300006177-14|ECKMPJFO_01010		3300009084-136|FIBMPHPK_01553, 3300009084-136|FIBMPHPK_01554, 3300009084-136|FIBMPHPK_01555	3300009084-150|LAOBABEO_01424	3300009703-49|PEBAADJC_00174, 3300009703-49|PEBAADJC_01063	3300009709-46|LMICHLKC_01293	3300009787-37|NFOFENCB_01271		3300011418-10|GGIABPDN_00158, 3300011418-10|GGIABPDN_01620	3300011418-14|HEOKIGJJ_00001, 3300011418-14|HEOKIGJJ_00002, 3300011418-14|HEOKIGJJ_00003	3300012931-71|GKFENFGF_01735, 3300012931-71|GKFENFGF_01736	3300013126-109|KNBNGCFK_00592, 3300013126-109|KNBNGCFK_00743	3300013132-109|MOMFEKKI_00452		3300020740.a_Ga0207056_1004_47, 3300020740.a_Ga0207056_1081_4, 3300020740.a_Ga0207056_1081_7	3300020889.a_Ga0207113_1100_2, 3300020889.a_Ga0207113_1100_3, 3300020889.a_Ga0207113_1106_7, 3300020889.a_Ga0207113_1184_7, 3300020889.a_Ga0207113_1197_11, 3300020889.a_Ga0207113_1201_7, 3300020889.a_Ga0207113_1344_2	3300020970.a_Ga0206972_1002_1, 3300020970.a_Ga0206972_1002_2, 3300020970.a_Ga0206972_1002_3	ACE65|ACE65_CO_00170, ACE65|ACE65_CO_00180	AlinenSedimentsD2_bin1100|AlinenSedimentsD2_bin1100_00145, AlinenSedimentsD2_bin1100|AlinenSedimentsD2_bin1100_00146, AlinenSedimentsD2_bin1100|AlinenSedimentsD2_bin1100_00530, AlinenSedimentsD2_bin1100|AlinenSedimentsD2_bin1100_00531	B4_bin14|MBF8263926.1	Bin61_76|Bin61_76_01307	Bin65_10|Bin65_10_01054, Bin65_10|Bin65_10_01055, Bin65_10|Bin65_10_01056, Bin65_10|Bin65_10_01057	CC_bin22|MCI5051578.1, CC_bin22|MCI5051815.1	CG10BFR821140104234|COT85_01185, CG10BFR821140104234|COT85_07900	CHL1NORP91|COB21_04300
OG0000019	1021942-13|GLLEOLEH_00404, 1021942-13|GLLEOLEH_00781	1021942-14|LGBMDHFM_00011, 1021942-14|LGBMDHFM_00177, 1021942-14|LGBMDHFM_00297	1039689-34|IOFDCPKP_00573	1041544-29|GDLODPMM_00051, 1041544-29|GDLODPMM_01104, 1041544-29|GDLODPMM_02027	1045192-5|LKKCNNGL_00671		1049244-12|DPKPGIHO_00700	1063924-70|IDDGJEME_00223, 1063924-70|IDDGJEME_01550	1064120-29|MPNFDELO_00118, 1064120-29|MPNFDELO_00367, 1064120-29|MPNFDELO_00752	1070360-7|MNAFDIOF_01323	1095360-24|OKJDMFIN_00231, 1095360-24|OKJDMFIN_00608, 1095360-24|OKJDMFIN_01192, 1095360-24|OKJDMFIN_01337	1096102-30|LBNIEKCL_01302	Ga0210389_10001719_5, Ga0210389_10002909_12	3300004085-10|JMIPOPNA_00707	3300005529-103|HANACOGF_00515, 3300005529-103|HANACOGF_01422	3300006056-100|IAMNDGCP_00657, 3300006056-100|IAMNDGCP_01417	3300006056-139|LLNDBGHI_00091, 3300006056-139|LLNDBGHI_00173	3300006177-14|ECKMPJFO_00160, 3300006177-14|ECKMPJFO_01470	3300009083-135|FEPLNKGK_00830, 3300009083-135|FEPLNKGK_00889	3300009084-136|FIBMPHPK_00831, 3300009084-136|FIBMPHPK_01344	3300009084-150|LAOBABEO_00181, 3300009084-150|LAOBABEO_01158	3300009703-49|PEBAADJC_01177, 3300009703-49|PEBAADJC_01354	3300009709-46|LMICHLKC_00363, 3300009709-46|LMICHLKC_01129	3300009787-37|NFOFENCB_00382, 3300009787-37|NFOFENCB_01532	3300010035-10|IKNAMKLF_00344	3300011418-10|GGIABPDN_00079, 3300011418-10|GGIABPDN_00527, 3300011418-10|GGIABPDN_01477, 3300011418-10|GGIABPDN_01614, 3300011418-10|GGIABPDN_01911, 3300011418-10|GGIABPDN_01933	3300011418-14|HEOKIGJJ_00598, 3300011418-14|HEOKIGJJ_01464, 3300011418-14|HEOKIGJJ_01607	3300012931-71|GKFENFGF_00009, 3300012931-71|GKFENFGF_01087	3300013126-109|KNBNGCFK_00546, 3300013126-109|KNBNGCFK_00802	3300013132-109|MOMFEKKI_00187, 3300013132-109|MOMFEKKI_00200, 3300013132-109|MOMFEKKI_00860	3300013133-59|PPLPNCIG_00141, 3300013133-59|PPLPNCIG_01147, 3300013133-59|PPLPNCIG_01443	3300020740.a_Ga0207056_1027_3, 3300020740.a_Ga0207056_1027_4, 3300020740.a_Ga0207056_1035_15, 3300020740.a_Ga0207056_1068_12, 3300020740.a_Ga0207056_1074_17, 3300020740.a_Ga0207056_1085_5	3300020889.a_Ga0207113_1011_62, 3300020889.a_Ga0207113_1068_14, 3300020889.a_Ga0207113_1083_26	3300020970.a_Ga0206972_1009_59, 3300020970.a_Ga0206972_1071_27	ACE65|ACE65_CD_00440	AlinenSedimentsD2_bin1100|AlinenSedimentsD2_bin1100_00525, AlinenSedimentsD2_bin1100|AlinenSedimentsD2_bin1100_00623	B4_bin14|MBF8262492.1, B4_bin14|MBF8262555.1, B4_bin14|MBF8263418.1, B4_bin14|MBF8263450.1	Bin61_76|Bin61_76_00023, Bin61_76|Bin61_76_00215, Bin61_76|Bin61_76_01228	Bin65_10|Bin65_10_00477	CC_bin22|MCI5051752.1, CC_bin22|MCI5052169.1	CG10BFR821140104234|COT85_03315, CG10BFR821140104234|COT85_07005	CHL1NORP91|COB21_01500	CHLAB|CAB_RS01925	CHLAIB|H359_RS03410		CHLBUT|E1N70_RS03895	CHLCOR|KJIKHAEB_01000	CHLCV|CCA_RS01920	CHLFF|CF_RS03170
OG0000020	1021942-13|GLLEOLEH_01546, 1021942-13|GLLEOLEH_01653	1021942-14|LGBMDHFM_00217, 1021942-14|LGBMDHFM_00399	1039689-34|IOFDCPKP_00828, 1039689-34|IOFDCPKP_01068	1041544-29|GDLODPMM_00240, 1041544-29|GDLODPMM_00806, 1041544-29|GDLODPMM_01654	1045192-5|LKKCNNGL_00308	1045240-7|NHDGFNMI_00930	1049244-12|DPKPGIHO_00050	1063924-70|IDDGJEME_00432, 1063924-70|IDDGJEME_00545	1064120-29|MPNFDELO_01130, 1064120-29|MPNFDELO_01816, 1064120-29|MPNFDELO_01846	1070360-7|MNAFDIOF_01301, 1070360-7|MNAFDIOF_01988	1095360-24|OKJDMFIN_01582, 1095360-24|OKJDMFIN_01745	1096102-30|LBNIEKCL_00266, 1096102-30|LBNIEKCL_00868, 1096102-30|LBNIEKCL_01182	Ga0210389_10009923_6, Ga0210389_10013165_3	3300004085-10|JMIPOPNA_01077	3300005529-103|HANACOGF_00141, 3300005529-103|HANACOGF_01387	3300006056-100|IAMNDGCP_00024, 3300006056-100|IAMNDGCP_00205	3300006056-139|LLNDBGHI_00056, 3300006056-139|LLNDBGHI_00265	3300006177-14|ECKMPJFO_00997, 3300006177-14|ECKMPJFO_01658	3300009083-135|FEPLNKGK_00127, 3300009083-135|FEPLNKGK_00579, 3300009083-135|FEPLNKGK_01593	3300009084-136|FIBMPHPK_00505, 3300009084-136|FIBMPHPK_00834, 3300009084-136|FIBMPHPK_00984, 3300009084-136|FIBMPHPK_00985	3300009084-150|LAOBABEO_01126, 3300009084-150|LAOBABEO_01159	3300009703-49|PEBAADJC_01223, 3300009703-49|PEBAADJC_01335	3300009709-46|LMICHLKC_01430	3300009787-37|NFOFENCB_00301	3300010035-10|IKNAMKLF_00965, 3300010035-10|IKNAMKLF_01111	3300011418-10|GGIABPDN_00301, 3300011418-10|GGIABPDN_01228, 3300011418-10|GGIABPDN_01830, 3300011418-10|GGIABPDN_02273	3300011418-14|HEOKIGJJ_00612, 3300011418-14|HEOKIGJJ_01678	3300012931-71|GKFENFGF_00483	3300013126-109|KNBNGCFK_00351, 3300013126-109|KNBNGCFK_00639	3300013132-109|MOMFEKKI_01173, 3300013132-109|MOMFEKKI_01259	3300013133-59|PPLPNCIG_00596, 3300013133-59|PPLPNCIG_01464	3300020740.a_Ga0207056_1006_35, 3300020740.a_Ga0207056_1007_40	3300020889.a_Ga0207113_1023_40, 3300020889.a_Ga0207113_1040_21	3300020970.a_Ga0206972_1023_7, 3300020970.a_Ga0206972_1100_17	ACE65|ACE65_BT_00110	AlinenSedimentsD2_bin1100|AlinenSedimentsD2_bin1100_00693	B4_bin14|MBF8263878.1	Bin61_76|Bin61_76_00678	Bin65_10|Bin65_10_00211, Bin65_10|Bin65_10_00259	CC_bin22|MCI5051581.1, CC_bin22|MCI5052622.1, CC_bin22|MCI5053107.1	CG10BFR821140104234|COT85_01835, CG10BFR821140104234|COT85_05970	CHL1NORP91|COB21_03130, CHL1NORP91|COB21_05475	CHLAB|CAB_RS04635	CHLAIB|H359_RS04815	CHLAVI|RT28_RS03430	CHLBUT|E1N70_RS01570	CHLCOR|KJIKHAEB_00435	CHLCV|CCA_RS04695	CHLFF|CF_RS00410
OG0000021	1021942-13|GLLEOLEH_00300, 1021942-13|GLLEOLEH_00504	1021942-14|LGBMDHFM_00517, 1021942-14|LGBMDHFM_00930	1039689-34|IOFDCPKP_00981, 1039689-34|IOFDCPKP_01244	1041544-29|GDLODPMM_01418, 1041544-29|GDLODPMM_01604	1045192-5|LKKCNNGL_00128, 1045192-5|LKKCNNGL_01243	1045240-7|NHDGFNMI_00735, 1045240-7|NHDGFNMI_01053	1049244-12|DPKPGIHO_00410, 1049244-12|DPKPGIHO_00489	1063924-70|IDDGJEME_00363, 1063924-70|IDDGJEME_01190	1064120-29|MPNFDELO_00719, 1064120-29|MPNFDELO_01042	1070360-7|MNAFDIOF_00963, 1070360-7|MNAFDIOF_01624	1095360-24|OKJDMFIN_00122, 1095360-24|OKJDMFIN_01282	1096102-30|LBNIEKCL_00877, 1096102-30|LBNIEKCL_00941	Ga0210389_10005310_3, Ga0210389_10067983_4	3300004085-10|JMIPOPNA_00762, 3300004085-10|JMIPOPNA_00826		3300006056-100|IAMNDGCP_00002, 3300006056-100|IAMNDGCP_00522, 3300006056-100|IAMNDGCP_01252	3300006056-139|LLNDBGHI_00364, 3300006056-139|LLNDBGHI_00769	3300006177-14|ECKMPJFO_01005, 3300006177-14|ECKMPJFO_01598	3300009083-135|FEPLNKGK_00254, 3300009083-135|FEPLNKGK_01624	3300009084-136|FIBMPHPK_00417, 3300009084-136|FIBMPHPK_00872	3300009084-150|LAOBABEO_00322, 3300009084-150|LAOBABEO_01200	3300009703-49|PEBAADJC_00739, 3300009703-49|PEBAADJC_01495	3300009709-46|LMICHLKC_00373, 3300009709-46|LMICHLKC_01055	3300009787-37|NFOFENCB_00162	3300010035-10|IKNAMKLF_00712, 3300010035-10|IKNAMKLF_00942	3300011418-10|GGIABPDN_01029, 3300011418-10|GGIABPDN_02196	3300011418-14|HEOKIGJJ_00323, 3300011418-14|HEOKIGJJ_01483	3300012931-71|GKFENFGF_00539, 3300012931-71|GKFENFGF_00540	3300013126-109|KNBNGCFK_00343, 3300013126-109|KNBNGCFK_00982	3300013132-109|MOMFEKKI_01267, 3300013132-109|MOMFEKKI_01359	3300013133-59|PPLPNCIG_00022, 3300013133-59|PPLPNCIG_00589	3300020740.a_Ga0207056_1054_10, 3300020740.a_Ga0207056_1068_3	3300020889.a_Ga0207113_1131_10, 3300020889.a_Ga0207113_1264_1	3300020970.a_Ga0206972_1002_27, 3300020970.a_Ga0206972_1095_8	ACE65|ACE65_BC_00070, ACE65|ACE65_BM_00080	AlinenSedimentsD2_bin1100|AlinenSedimentsD2_bin1100_01150, AlinenSedimentsD2_bin1100|AlinenSedimentsD2_bin1100_01453	B4_bin14|MBF8263294.1, B4_bin14|MBF8263501.1	Bin61_76|Bin61_76_00968, Bin61_76|Bin61_76_01097	Bin65_10|Bin65_10_00853, Bin65_10|Bin65_10_01234	CC_bin22|MCI5053116.1	CG10BFR821140104234|COT85_01880, CG10BFR821140104234|COT85_06365	CHL1NORP91|COB21_00980, CHL1NORP91|COB21_04535	CHLAB|CAB_RS01625, CHLAB|CAB_RS03630	CHLAIB|H359_RS01875, CHLAIB|H359_RS03840	CHLAVI|RT28_RS00610, CHLAVI|RT28_RS02450	CHLBUT|E1N70_RS00560, CHLBUT|E1N70_RS03595	CHLCOR|KJIKHAEB_00172, CHLCOR|KJIKHAEB_00231	CHLCV|CCA_RS01605, CHLCV|CCA_RS03695	CHLFF|CF_RS01400, CHLFF|CF_RS03460
OG0000022	1021942-13|GLLEOLEH_00457, 1021942-13|GLLEOLEH_01535, 1021942-13|GLLEOLEH_01684	1021942-14|LGBMDHFM_00388	1039689-34|IOFDCPKP_00153, 1039689-34|IOFDCPKP_00159, 1039689-34|IOFDCPKP_00166, 1039689-34|IOFDCPKP_00168, 1039689-34|IOFDCPKP_00174, 1039689-34|IOFDCPKP_00183	1041544-29|GDLODPMM_00562, 1041544-29|GDLODPMM_00691, 1041544-29|GDLODPMM_01386, 1041544-29|GDLODPMM_01394, 1041544-29|GDLODPMM_01997		1045240-7|NHDGFNMI_00671	1049244-12|DPKPGIHO_00048	1063924-70|IDDGJEME_00309, 1063924-70|IDDGJEME_00314, 1063924-70|IDDGJEME_00315, 1063924-70|IDDGJEME_00601, 1063924-70|IDDGJEME_00767, 1063924-70|IDDGJEME_01340	1064120-29|MPNFDELO_01236	1070360-7|MNAFDIOF_00996	1095360-24|OKJDMFIN_00553	1096102-30|LBNIEKCL_00058	Ga0210389_10027494_2		3300005529-103|HANACOGF_01375	3300006056-100|IAMNDGCP_00852	3300006056-139|LLNDBGHI_00001, 3300006056-139|LLNDBGHI_00685	3300006177-14|ECKMPJFO_00889, 3300006177-14|ECKMPJFO_01451	3300009083-135|FEPLNKGK_00919, 3300009083-135|FEPLNKGK_01109, 3300009083-135|FEPLNKGK_01394, 3300009083-135|FEPLNKGK_01858	3300009084-136|FIBMPHPK_00539	3300009084-150|LAOBABEO_00204, 3300009084-150|LAOBABEO_00979, 3300009084-150|LAOBABEO_01669	3300009703-49|PEBAADJC_01213, 3300009703-49|PEBAADJC_01691	3300009709-46|LMICHLKC_00025	3300009787-37|NFOFENCB_00046, 3300009787-37|NFOFENCB_00603	3300010035-10|IKNAMKLF_00896	3300011418-10|GGIABPDN_00074, 3300011418-10|GGIABPDN_00455, 3300011418-10|GGIABPDN_01098, 3300011418-10|GGIABPDN_02126	3300011418-14|HEOKIGJJ_00898, 3300011418-14|HEOKIGJJ_01714	3300012931-71|GKFENFGF_01146, 3300012931-71|GKFENFGF_01740	3300013126-109|KNBNGCFK_00648	3300013132-109|MOMFEKKI_00460	3300013133-59|PPLPNCIG_00070, 3300013133-59|PPLPNCIG_00941, 3300013133-59|PPLPNCIG_01452	3300020740.a_Ga0207056_1010_11		3300020970.a_Ga0206972_1149_5	ACE65|ACE65_BR_00760	AlinenSedimentsD2_bin1100|AlinenSedimentsD2_bin1100_00491, AlinenSedimentsD2_bin1100|AlinenSedimentsD2_bin1100_00662, AlinenSedimentsD2_bin1100|AlinenSedimentsD2_bin1100_01208, AlinenSedimentsD2_bin1100|AlinenSedimentsD2_bin1100_01645	B4_bin14|MBF8263296.1, B4_bin14|MBF8263429.1, B4_bin14|MBF8263788.1, B4_bin14|MBF8263886.1	Bin61_76|Bin61_76_00184	Bin65_10|Bin65_10_00269	CC_bin22|MCI5051547.1, CC_bin22|MCI5051592.1, CC_bin22|MCI5052005.1, CC_bin22|MCI5052044.1, CC_bin22|MCI5052082.1, CC_bin22|MCI5052581.1, CC_bin22|MCI5052799.1, CC_bin22|MCI5052800.1	CG10BFR821140104234|COT85_06030, CG10BFR821140104234|COT85_06830, CG10BFR821140104234|COT85_07635	CHL1NORP91|COB21_03885	CHLAB|CAB_RS00825	CHLAIB|H359_RS01105	CHLAVI|RT28_RS04630	CHLBUT|E1N70_RS02810	CHLCOR|KJIKHAEB_00699	CHLCV|CCA_RS00825	CHLFF|CF_RS04255
OG0000023	1021942-13|GLLEOLEH_00276	1021942-14|LGBMDHFM_00196	1039689-34|IOFDCPKP_00098, 1039689-34|IOFDCPKP_00399, 1039689-34|IOFDCPKP_00561	1041544-29|GDLODPMM_00727, 1041544-29|GDLODPMM_00729, 1041544-29|GDLODPMM_01276, 1041544-29|GDLODPMM_01605				1063924-70|IDDGJEME_00228, 1063924-70|IDDGJEME_00589	1064120-29|MPNFDELO_01313			1096102-30|LBNIEKCL_01082	Ga0210389_10004498_9		3300005529-103|HANACOGF_00714		3300006056-139|LLNDBGHI_00661	3300006177-14|ECKMPJFO_00438	3300009083-135|FEPLNKGK_00438, 3300009083-135|FEPLNKGK_00727, 3300009083-135|FEPLNKGK_00856, 3300009083-135|FEPLNKGK_01708, 3300009083-135|FEPLNKGK_02051	3300009084-136|FIBMPHPK_00188, 3300009084-136|FIBMPHPK_00625, 3300009084-136|FIBMPHPK_00921, 3300009084-136|FIBMPHPK_01227, 3300009084-136|FIBMPHPK_01838	3300009084-150|LAOBABEO_00216, 3300009084-150|LAOBABEO_00239, 3300009084-150|LAOBABEO_00241, 3300009084-150|LAOBABEO_00323, 3300009084-150|LAOBABEO_00695	3300009703-49|PEBAADJC_01308	3300009709-46|LMICHLKC_00277, 3300009709-46|LMICHLKC_00357, 3300009709-46|LMICHLKC_01199, 3300009709-46|LMICHLKC_01236, 3300009709-46|LMICHLKC_01251	3300009787-37|NFOFENCB_00970, 3300009787-37|NFOFENCB_00972, 3300009787-37|NFOFENCB_01577	3300010035-10|IKNAMKLF_00831	3300011418-10|GGIABPDN_00046, 3300011418-10|GGIABPDN_01091, 3300011418-10|GGIABPDN_02185	3300011418-14|HEOKIGJJ_00137, 3300011418-14|HEOKIGJJ_00221, 3300011418-14|HEOKIGJJ_00791, 3300011418-14|HEOKIGJJ_01485, 3300011418-14|HEOKIGJJ_01611, 3300011418-14|HEOKIGJJ_01615	3300012931-71|GKFENFGF_00051	3300013126-109|KNBNGCFK_00368	3300013132-109|MOMFEKKI_01243	3300013133-59|PPLPNCIG_01051	3300020740.a_Ga0207056_1005_40, 3300020740.a_Ga0207056_1019_9, 3300020740.a_Ga0207056_1020_30, 3300020740.a_Ga0207056_1020_32	3300020889.a_Ga0207113_1026_24, 3300020889.a_Ga0207113_1035_35, 3300020889.a_Ga0207113_1035_37, 3300020889.a_Ga0207113_1083_11, 3300020889.a_Ga0207113_1091_6, 3300020889.a_Ga0207113_1159_7	3300020970.a_Ga0206972_1050_4	ACE65|ACE65_AL_00510, ACE65|ACE65_AL_00520, ACE65|ACE65_BC_00060, ACE65|ACE65_CQ_00260	AlinenSedimentsD2_bin1100|AlinenSedimentsD2_bin1100_01681	B4_bin14|MBF8262756.1	Bin61_76|Bin61_76_00086, Bin61_76|Bin61_76_00188, Bin61_76|Bin61_76_00725, Bin61_76|Bin61_76_00958		CC_bin22|MCI5053087.1	CG10BFR821140104234|COT85_01700		CHLAB|CAB_RS03650, CHLAB|CAB_RS04730	CHLAIB|H359_RS03860, CHLAIB|H359_RS04910	CHLAVI|RT28_RS02470, CHLAVI|RT28_RS03525	CHLBUT|E1N70_RS00580, CHLBUT|E1N70_RS01665	CHLCOR|KJIKHAEB_00235, CHLCOR|KJIKHAEB_00456	CHLCV|CCA_RS03715, CHLCV|CCA_RS04790	CHLFF|CF_RS00315, CHLFF|CF_RS01380
OG0000024	1021942-13|GLLEOLEH_00647	1021942-14|LGBMDHFM_00676	1039689-34|IOFDCPKP_00279, 1039689-34|IOFDCPKP_00679, 1039689-34|IOFDCPKP_00922	1041544-29|GDLODPMM_00530, 1041544-29|GDLODPMM_00606, 1041544-29|GDLODPMM_00898, 1041544-29|GDLODPMM_01732	1045192-5|LKKCNNGL_00940	1045240-7|NHDGFNMI_00258, 1045240-7|NHDGFNMI_01233	1049244-12|DPKPGIHO_00541	1063924-70|IDDGJEME_00163, 1063924-70|IDDGJEME_00783, 1063924-70|IDDGJEME_00832	1064120-29|MPNFDELO_01652	1070360-7|MNAFDIOF_01058, 1070360-7|MNAFDIOF_01264	1095360-24|OKJDMFIN_00218, 1095360-24|OKJDMFIN_00403	1096102-30|LBNIEKCL_00826, 1096102-30|LBNIEKCL_01047	Ga0210389_10015587_2	3300004085-10|JMIPOPNA_00310	3300005529-103|HANACOGF_01220	3300006056-100|IAMNDGCP_01013	3300006056-139|LLNDBGHI_00126	3300006177-14|ECKMPJFO_00029, 3300006177-14|ECKMPJFO_00730	3300009083-135|FEPLNKGK_00732, 3300009083-135|FEPLNKGK_01679, 3300009083-135|FEPLNKGK_02020	3300009084-136|FIBMPHPK_00365, 3300009084-136|FIBMPHPK_01657, 3300009084-136|FIBMPHPK_01799	3300009084-150|LAOBABEO_00338, 3300009084-150|LAOBABEO_00434	3300009703-49|PEBAADJC_00191, 3300009703-49|PEBAADJC_00560	3300009709-46|LMICHLKC_00037, 3300009709-46|LMICHLKC_00338, 3300009709-46|LMICHLKC_00731, 3300009709-46|LMICHLKC_00991	3300009787-37|NFOFENCB_00191, 3300009787-37|NFOFENCB_00793, 3300009787-37|NFOFENCB_00805, 3300009787-37|NFOFENCB_01059	3300010035-10|IKNAMKLF_00278	3300011418-10|GGIABPDN_00022, 3300011418-10|GGIABPDN_01248, 3300011418-10|GGIABPDN_01677, 3300011418-10|GGIABPDN_02350, 3300011418-10|GGIABPDN_02363	3300011418-14|HEOKIGJJ_00192, 3300011418-14|HEOKIGJJ_01393	3300012931-71|GKFENFGF_01686	3300013126-109|KNBNGCFK_00400	3300013132-109|MOMFEKKI_00907	3300013133-59|PPLPNCIG_00331	3300020740.a_Ga0207056_1005_7, 3300020740.a_Ga0207056_1014_19, 3300020740.a_Ga0207056_1022_12, 3300020740.a_Ga0207056_1023_19, 3300020740.a_Ga0207056_1086_14, 3300020740.a_Ga0207056_1120_2	3300020889.a_Ga0207113_1046_16, 3300020889.a_Ga0207113_1065_15, 3300020889.a_Ga0207113_1085_16	3300020970.a_Ga0206972_1079_15, 3300020970.a_Ga0206972_1151_8	ACE65|ACE65_AS_00390, ACE65|ACE65_BB_00190	AlinenSedimentsD2_bin1100|AlinenSedimentsD2_bin1100_00816, AlinenSedimentsD2_bin1100|AlinenSedimentsD2_bin1100_01014	B4_bin14|MBF8262859.1, B4_bin14|MBF8263268.1	Bin61_76|Bin61_76_00996, Bin61_76|Bin61_76_01042, Bin61_76|Bin61_76_01132	Bin65_10|Bin65_10_01171, Bin65_10|Bin65_10_01267	CC_bin22|MCI5052242.1	CG10BFR821140104234|COT85_00160, CG10BFR821140104234|COT85_02680	CHL1NORP91|COB21_00230	CHLAB|CAB_RS02525, CHLAB|CAB_RS02680	CHLAIB|H359_RS02620, CHLAIB|H359_RS02765	CHLAVI|RT28_RS01605	CHLBUT|E1N70_RS04510, CHLBUT|E1N70_RS04665	CHLCOR|KJIKHAEB_00950	CHLCV|CCA_RS02520, CHLCV|CCA_RS02680	CHLFF|CF_RS02420
OG0000025	1021942-13|GLLEOLEH_00471, 1021942-13|GLLEOLEH_01084	1021942-14|LGBMDHFM_00063, 1021942-14|LGBMDHFM_01113		1041544-29|GDLODPMM_00427, 1041544-29|GDLODPMM_00464, 1041544-29|GDLODPMM_01536	1045192-5|LKKCNNGL_00136, 1045192-5|LKKCNNGL_00169	1045240-7|NHDGFNMI_00760, 1045240-7|NHDGFNMI_01045	1049244-12|DPKPGIHO_00531, 1049244-12|DPKPGIHO_00735	1063924-70|IDDGJEME_01484	1064120-29|MPNFDELO_00053	1070360-7|MNAFDIOF_01432, 1070360-7|MNAFDIOF_02311	1095360-24|OKJDMFIN_01154, 1095360-24|OKJDMFIN_01609	1096102-30|LBNIEKCL_00349, 1096102-30|LBNIEKCL_00490	Ga0210389_10013840_3	3300004085-10|JMIPOPNA_00058, 3300004085-10|JMIPOPNA_00176	3300005529-103|HANACOGF_00539, 3300005529-103|HANACOGF_01590	3300006056-100|IAMNDGCP_00258, 3300006056-100|IAMNDGCP_00307	3300006056-139|LLNDBGHI_00104, 3300006056-139|LLNDBGHI_00799	3300006177-14|ECKMPJFO_00953, 3300006177-14|ECKMPJFO_01745	3300009083-135|FEPLNKGK_00777, 3300009083-135|FEPLNKGK_00898	3300009084-136|FIBMPHPK_00251, 3300009084-136|FIBMPHPK_00587	3300009084-150|LAOBABEO_00362, 3300009084-150|LAOBABEO_01175, 3300009084-150|LAOBABEO_01516	3300009703-49|PEBAADJC_00982, 3300009703-49|PEBAADJC_01656	3300009709-46|LMICHLKC_00188, 3300009709-46|LMICHLKC_01077	3300009787-37|NFOFENCB_00186, 3300009787-37|NFOFENCB_00611	3300010035-10|IKNAMKLF_00637, 3300010035-10|IKNAMKLF_00730	3300011418-10|GGIABPDN_00590, 3300011418-10|GGIABPDN_01540	3300011418-14|HEOKIGJJ_00295, 3300011418-14|HEOKIGJJ_01887	3300012931-71|GKFENFGF_00694	3300013126-109|KNBNGCFK_00166, 3300013126-109|KNBNGCFK_00722	3300013132-109|MOMFEKKI_00433	3300013133-59|PPLPNCIG_00518, 3300013133-59|PPLPNCIG_01279	3300020740.a_Ga0207056_1010_26, 3300020740.a_Ga0207056_1087_5	3300020889.a_Ga0207113_1135_18, 3300020889.a_Ga0207113_1142_6, 3300020889.a_Ga0207113_1171_3	3300020970.a_Ga0206972_1063_24, 3300020970.a_Ga0206972_1065_10	ACE65|ACE65_BM_00340, ACE65|ACE65_CK_00360, ACE65|ACE65_CP_00110	AlinenSedimentsD2_bin1100|AlinenSedimentsD2_bin1100_00133, AlinenSedimentsD2_bin1100|AlinenSedimentsD2_bin1100_00611	B4_bin14|MBF8262727.1, B4_bin14|MBF8263028.1	Bin61_76|Bin61_76_00719, Bin61_76|Bin61_76_01270	Bin65_10|Bin65_10_00154, Bin65_10|Bin65_10_00593	CC_bin22|MCI5052026.1, CC_bin22|MCI5052951.1	CG10BFR821140104234|COT85_04535, CG10BFR821140104234|COT85_05360	CHL1NORP91|COB21_05050, CHL1NORP91|COB21_05560	CHLAB|CAB_RS01050, CHLAB|CAB_RS02215	CHLAIB|H359_RS01310, CHLAIB|H359_RS02300	CHLAVI|RT28_RS00140, CHLAVI|RT28_RS01145	CHLBUT|E1N70_RS03035, CHLBUT|E1N70_RS04195	CHLCOR|KJIKHAEB_00743, CHLCOR|KJIKHAEB_00855	CHLCV|CCA_RS01050, CHLCV|CCA_RS02205	CHLFF|CF_RS02885, CHLFF|CF_RS04035
OG0000026	1021942-13|GLLEOLEH_00230, 1021942-13|GLLEOLEH_01092, 1021942-13|GLLEOLEH_01287, 1021942-13|GLLEOLEH_01317	1021942-14|LGBMDHFM_00346, 1021942-14|LGBMDHFM_00636, 1021942-14|LGBMDHFM_00807, 1021942-14|LGBMDHFM_00939			1045192-5|LKKCNNGL_00529, 1045192-5|LKKCNNGL_01168		1049244-12|DPKPGIHO_00780	1063924-70|IDDGJEME_00068, 1063924-70|IDDGJEME_00382, 1063924-70|IDDGJEME_00717, 1063924-70|IDDGJEME_00912, 1063924-70|IDDGJEME_01100	1064120-29|MPNFDELO_00074, 1064120-29|MPNFDELO_00460, 1064120-29|MPNFDELO_00694	1070360-7|MNAFDIOF_01712, 1070360-7|MNAFDIOF_02145	1095360-24|OKJDMFIN_00784, 1095360-24|OKJDMFIN_00926, 1095360-24|OKJDMFIN_01438	1096102-30|LBNIEKCL_00469, 1096102-30|LBNIEKCL_00854, 1096102-30|LBNIEKCL_00955, 1096102-30|LBNIEKCL_01031, 1096102-30|LBNIEKCL_01138, 1096102-30|LBNIEKCL_01282	Ga0210389_10000958_12, Ga0210389_10000958_15	3300004085-10|JMIPOPNA_00123, 3300004085-10|JMIPOPNA_00450	3300005529-103|HANACOGF_00429, 3300005529-103|HANACOGF_01000, 3300005529-103|HANACOGF_01497	3300006056-100|IAMNDGCP_00841, 3300006056-100|IAMNDGCP_01029	3300006056-139|LLNDBGHI_00457, 3300006056-139|LLNDBGHI_00458, 3300006056-139|LLNDBGHI_00461	3300006177-14|ECKMPJFO_00309, 3300006177-14|ECKMPJFO_00505, 3300006177-14|ECKMPJFO_00854, 3300006177-14|ECKMPJFO_01597				3300009703-49|PEBAADJC_00185, 3300009703-49|PEBAADJC_00506, 3300009703-49|PEBAADJC_00894, 3300009703-49|PEBAADJC_01455	3300009709-46|LMICHLKC_00436			3300011418-10|GGIABPDN_00260		3300012931-71|GKFENFGF_01268, 3300012931-71|GKFENFGF_01331, 3300012931-71|GKFENFGF_01586	3300013126-109|KNBNGCFK_00318, 3300013126-109|KNBNGCFK_00747, 3300013126-109|KNBNGCFK_00755	3300013132-109|MOMFEKKI_00242, 3300013132-109|MOMFEKKI_00294, 3300013132-109|MOMFEKKI_00311, 3300013132-109|MOMFEKKI_00978	3300013133-59|PPLPNCIG_00241, 3300013133-59|PPLPNCIG_00720, 3300013133-59|PPLPNCIG_01022, 3300013133-59|PPLPNCIG_01030			3300020970.a_Ga0206972_1011_6, 3300020970.a_Ga0206972_1128_3, 3300020970.a_Ga0206972_1195_1		AlinenSedimentsD2_bin1100|AlinenSedimentsD2_bin1100_00994, AlinenSedimentsD2_bin1100|AlinenSedimentsD2_bin1100_01085, AlinenSedimentsD2_bin1100|AlinenSedimentsD2_bin1100_01380	B4_bin14|MBF8262964.1, B4_bin14|MBF8263374.1, B4_bin14|MBF8263567.1, B4_bin14|MBF8263818.1		Bin65_10|Bin65_10_00255, Bin65_10|Bin65_10_00813, Bin65_10|Bin65_10_01285	CC_bin22|MCI5051792.1, CC_bin22|MCI5053155.1	CG10BFR821140104234|COT85_02105, CG10BFR821140104234|COT85_02310, CG10BFR821140104234|COT85_06350	CHL1NORP91|COB21_00355, CHL1NORP91|COB21_03240, CHL1NORP91|COB21_03750, CHL1NORP91|COB21_03765	CHLAB|CAB_RS02510	CHLAIB|H359_RS02605	CHLAVI|RT28_RS01450	CHLBUT|E1N70_RS04495	CHLCOR|KJIKHAEB_00918	CHLCV|CCA_RS02505	CHLFF|CF_RS02590
OG0000027	1021942-13|GLLEOLEH_00640, 1021942-13|GLLEOLEH_00733, 1021942-13|GLLEOLEH_01388			1041544-29|GDLODPMM_01070					1064120-29|MPNFDELO_00253, 1064120-29|MPNFDELO_00265		1095360-24|OKJDMFIN_00463, 1095360-24|OKJDMFIN_00497, 1095360-24|OKJDMFIN_00884, 1095360-24|OKJDMFIN_01296	1096102-30|LBNIEKCL_01046	Ga0210389_10008582_1			3300006056-100|IAMNDGCP_00329, 3300006056-100|IAMNDGCP_00565, 3300006056-100|IAMNDGCP_00569, 3300006056-100|IAMNDGCP_00628, 3300006056-100|IAMNDGCP_00784, 3300006056-100|IAMNDGCP_00789, 3300006056-100|IAMNDGCP_00991, 3300006056-100|IAMNDGCP_01076, 3300006056-100|IAMNDGCP_01233, 3300006056-100|IAMNDGCP_01310			3300009083-135|FEPLNKGK_00916				3300009709-46|LMICHLKC_00196, 3300009709-46|LMICHLKC_01127, 3300009709-46|LMICHLKC_01275, 3300009709-46|LMICHLKC_01284	3300009787-37|NFOFENCB_00811		3300011418-10|GGIABPDN_00810, 3300011418-10|GGIABPDN_02076	3300011418-14|HEOKIGJJ_00950	3300012931-71|GKFENFGF_00820	3300013126-109|KNBNGCFK_00817	3300013132-109|MOMFEKKI_01478	3300013133-59|PPLPNCIG_00093, 3300013133-59|PPLPNCIG_00265, 3300013133-59|PPLPNCIG_00738	3300020740.a_Ga0207056_1004_20, 3300020740.a_Ga0207056_1009_13, 3300020740.a_Ga0207056_1010_40, 3300020740.a_Ga0207056_1022_28, 3300020740.a_Ga0207056_1023_22, 3300020740.a_Ga0207056_1036_1, 3300020740.a_Ga0207056_1067_19, 3300020740.a_Ga0207056_1085_6, 3300020740.a_Ga0207056_1111_10	3300020889.a_Ga0207113_1077_16, 3300020889.a_Ga0207113_1099_5, 3300020889.a_Ga0207113_1176_6	3300020970.a_Ga0206972_1002_45, 3300020970.a_Ga0206972_1013_24, 3300020970.a_Ga0206972_1070_3, 3300020970.a_Ga0206972_1200_5			B4_bin14|MBF8262675.1, B4_bin14|MBF8262715.1, B4_bin14|MBF8262850.1, B4_bin14|MBF8262959.1, B4_bin14|MBF8262967.1, B4_bin14|MBF8263144.1, B4_bin14|MBF8263308.1, B4_bin14|MBF8263492.1, B4_bin14|MBF8263565.1, B4_bin14|MBF8263847.1		Bin65_10|Bin65_10_00507
OG0000028	1021942-13|GLLEOLEH_01246, 1021942-13|GLLEOLEH_01361	1021942-14|LGBMDHFM_01124, 1021942-14|LGBMDHFM_01286	1039689-34|IOFDCPKP_00134, 1039689-34|IOFDCPKP_00187	1041544-29|GDLODPMM_00458, 1041544-29|GDLODPMM_02222	1045192-5|LKKCNNGL_00382, 1045192-5|LKKCNNGL_00900	1045240-7|NHDGFNMI_00758	1049244-12|DPKPGIHO_00529, 1049244-12|DPKPGIHO_00673	1063924-70|IDDGJEME_00519, 1063924-70|IDDGJEME_01061	1064120-29|MPNFDELO_00818, 1064120-29|MPNFDELO_01807	1070360-7|MNAFDIOF_00224, 1070360-7|MNAFDIOF_01448	1095360-24|OKJDMFIN_01358, 1095360-24|OKJDMFIN_01755	1096102-30|LBNIEKCL_00023, 1096102-30|LBNIEKCL_00251	Ga0210389_10001766_20, Ga0210389_10007739_3	3300004085-10|JMIPOPNA_00805, 3300004085-10|JMIPOPNA_00896	3300005529-103|HANACOGF_00579, 3300005529-103|HANACOGF_01016	3300006056-100|IAMNDGCP_00811, 3300006056-100|IAMNDGCP_01144	3300006056-139|LLNDBGHI_00095, 3300006056-139|LLNDBGHI_01025	3300006177-14|ECKMPJFO_01628, 3300006177-14|ECKMPJFO_01728	3300009083-135|FEPLNKGK_00786, 3300009083-135|FEPLNKGK_01283	3300009084-136|FIBMPHPK_00257, 3300009084-136|FIBMPHPK_01372	3300009084-150|LAOBABEO_00835, 3300009084-150|LAOBABEO_01331	3300009703-49|PEBAADJC_00089, 3300009703-49|PEBAADJC_00258	3300009709-46|LMICHLKC_00174, 3300009709-46|LMICHLKC_01386	3300009787-37|NFOFENCB_01327, 3300009787-37|NFOFENCB_01517	3300010035-10|IKNAMKLF_00535, 3300010035-10|IKNAMKLF_01028	3300011418-10|GGIABPDN_00166, 3300011418-10|GGIABPDN_00223	3300011418-14|HEOKIGJJ_01099, 3300011418-14|HEOKIGJJ_01192	3300012931-71|GKFENFGF_00617, 3300012931-71|GKFENFGF_01018	3300013126-109|KNBNGCFK_00045, 3300013126-109|KNBNGCFK_00862	3300013132-109|MOMFEKKI_00405, 3300013132-109|MOMFEKKI_01123	3300013133-59|PPLPNCIG_00213, 3300013133-59|PPLPNCIG_01218	3300020740.a_Ga0207056_1005_11, 3300020740.a_Ga0207056_1078_3	3300020889.a_Ga0207113_1031_25, 3300020889.a_Ga0207113_1135_7	3300020970.a_Ga0206972_1024_36, 3300020970.a_Ga0206972_1055_22	ACE65|ACE65_AK_00050, ACE65|ACE65_CK_00190	AlinenSedimentsD2_bin1100|AlinenSedimentsD2_bin1100_00029, AlinenSedimentsD2_bin1100|AlinenSedimentsD2_bin1100_00845	B4_bin14|MBF8263034.1, B4_bin14|MBF8263754.1		Bin65_10|Bin65_10_00606, Bin65_10|Bin65_10_01652	CC_bin22|MCI5052039.1, CC_bin22|MCI5052503.1	CG10BFR821140104234|COT85_04205, CG10BFR821140104234|COT85_06440	CHL1NORP91|COB21_04480, CHL1NORP91|COB21_05920	CHLAB|CAB_RS00975	CHLAIB|H359_RS01250	CHLAVI|RT28_RS00075	CHLBUT|E1N70_RS02960	CHLCOR|KJIKHAEB_00729	CHLCV|CCA_RS00975	CHLFF|CF_RS04105
OG0000029	1021942-13|GLLEOLEH_01374, 1021942-13|GLLEOLEH_01758	1021942-14|LGBMDHFM_00894, 1021942-14|LGBMDHFM_01365	1039689-34|IOFDCPKP_00641, 1039689-34|IOFDCPKP_01340	1041544-29|GDLODPMM_00260, 1041544-29|GDLODPMM_01282	1045192-5|LKKCNNGL_00162, 1045192-5|LKKCNNGL_01263	1045240-7|NHDGFNMI_00597, 1045240-7|NHDGFNMI_00729	1049244-12|DPKPGIHO_00112, 1049244-12|DPKPGIHO_00308	1063924-70|IDDGJEME_01585	1064120-29|MPNFDELO_01259, 1064120-29|MPNFDELO_01771	1070360-7|MNAFDIOF_00248, 1070360-7|MNAFDIOF_00441	1095360-24|OKJDMFIN_00578, 1095360-24|OKJDMFIN_01089	1096102-30|LBNIEKCL_00761	Ga0210389_10001766_9	3300004085-10|JMIPOPNA_00346	3300005529-103|HANACOGF_00729, 3300005529-103|HANACOGF_01513	3300006056-100|IAMNDGCP_01228	3300006056-139|LLNDBGHI_00139, 3300006056-139|LLNDBGHI_00533	3300006177-14|ECKMPJFO_00654, 3300006177-14|ECKMPJFO_01717	3300009083-135|FEPLNKGK_01097, 3300009083-135|FEPLNKGK_01398, 3300009083-135|FEPLNKGK_01733	3300009084-136|FIBMPHPK_00608, 3300009084-136|FIBMPHPK_00904	3300009084-150|LAOBABEO_00618, 3300009084-150|LAOBABEO_01017	3300009703-49|PEBAADJC_00245, 3300009703-49|PEBAADJC_00424	3300009709-46|LMICHLKC_00164, 3300009709-46|LMICHLKC_00412	3300009787-37|NFOFENCB_01220, 3300009787-37|NFOFENCB_01674	3300010035-10|IKNAMKLF_00421	3300011418-10|GGIABPDN_02059, 3300011418-10|GGIABPDN_02244	3300011418-14|HEOKIGJJ_00728, 3300011418-14|HEOKIGJJ_01144	3300012931-71|GKFENFGF_01654	3300013126-109|KNBNGCFK_00058, 3300013126-109|KNBNGCFK_00288	3300013132-109|MOMFEKKI_00394, 3300013132-109|MOMFEKKI_00502	3300013133-59|PPLPNCIG_00224, 3300013133-59|PPLPNCIG_01087	3300020740.a_Ga0207056_1165_7	3300020889.a_Ga0207113_1068_6, 3300020889.a_Ga0207113_1138_3	3300020970.a_Ga0206972_1046_19, 3300020970.a_Ga0206972_1055_11	ACE65|ACE65_AO_00400, ACE65|ACE65_CQ_00200	AlinenSedimentsD2_bin1100|AlinenSedimentsD2_bin1100_01192	B4_bin14|MBF8262600.1, B4_bin14|MBF8263046.1	Bin61_76|Bin61_76_00341, Bin61_76|Bin61_76_01037	Bin65_10|Bin65_10_00866, Bin65_10|Bin65_10_00980	CC_bin22|MCI5052068.1, CC_bin22|MCI5052187.1	CG10BFR821140104234|COT85_03060, CG10BFR821140104234|COT85_06515	CHL1NORP91|COB21_00270, CHL1NORP91|COB21_04670	CHLAB|CAB_RS02020, CHLAB|CAB_RS04490	CHLAIB|H359_RS02125, CHLAIB|H359_RS04670	CHLAVI|RT28_RS03285	CHLBUT|E1N70_RS01420, CHLBUT|E1N70_RS03995	CHLCOR|KJIKHAEB_00405, CHLCOR|KJIKHAEB_01016	CHLCV|CCA_RS02010, CHLCV|CCA_RS04550	CHLFF|CF_RS00555, CHLFF|CF_RS03070
OG0000030	1021942-13|GLLEOLEH_00371, 1021942-13|GLLEOLEH_01519	1021942-14|LGBMDHFM_00575, 1021942-14|LGBMDHFM_00882	1039689-34|IOFDCPKP_00213, 1039689-34|IOFDCPKP_00850	1041544-29|GDLODPMM_00273, 1041544-29|GDLODPMM_02392	1045192-5|LKKCNNGL_00437	1045240-7|NHDGFNMI_00113	1049244-12|DPKPGIHO_00659	1063924-70|IDDGJEME_01028, 1063924-70|IDDGJEME_01472	1064120-29|MPNFDELO_00563	1070360-7|MNAFDIOF_00409, 1070360-7|MNAFDIOF_00683	1095360-24|OKJDMFIN_00774, 1095360-24|OKJDMFIN_01071	1096102-30|LBNIEKCL_00744, 1096102-30|LBNIEKCL_01004	Ga0210389_10010860_5, Ga0210389_10053729_4	3300004085-10|JMIPOPNA_00421	3300005529-103|HANACOGF_00288, 3300005529-103|HANACOGF_00640	3300006056-100|IAMNDGCP_00091, 3300006056-100|IAMNDGCP_01010	3300006056-139|LLNDBGHI_00208	3300006177-14|ECKMPJFO_00640, 3300006177-14|ECKMPJFO_01046	3300009083-135|FEPLNKGK_00705, 3300009083-135|FEPLNKGK_01534	3300009084-136|FIBMPHPK_00895, 3300009084-136|FIBMPHPK_01331	3300009084-150|LAOBABEO_00943, 3300009084-150|LAOBABEO_01571	3300009703-49|PEBAADJC_00411, 3300009703-49|PEBAADJC_01719	3300009709-46|LMICHLKC_00486, 3300009709-46|LMICHLKC_01179	3300009787-37|NFOFENCB_00312, 3300009787-37|NFOFENCB_01415	3300010035-10|IKNAMKLF_00173	3300011418-10|GGIABPDN_00273, 3300011418-10|GGIABPDN_02228	3300011418-14|HEOKIGJJ_00689, 3300011418-14|HEOKIGJJ_00820	3300012931-71|GKFENFGF_00525, 3300012931-71|GKFENFGF_01642	3300013126-109|KNBNGCFK_01029	3300013132-109|MOMFEKKI_00782, 3300013132-109|MOMFEKKI_01292	3300013133-59|PPLPNCIG_00887, 3300013133-59|PPLPNCIG_01409	3300020740.a_Ga0207056_1017_5, 3300020740.a_Ga0207056_1144_6	3300020889.a_Ga0207113_1011_7, 3300020889.a_Ga0207113_1135_12	3300020970.a_Ga0206972_1275_3	ACE65|ACE65_AO_00310, ACE65|ACE65_BU_00270	AlinenSedimentsD2_bin1100|AlinenSedimentsD2_bin1100_00285	B4_bin14|MBF8262589.1, B4_bin14|MBF8263993.1	Bin61_76|Bin61_76_00046, Bin61_76|Bin61_76_00286	Bin65_10|Bin65_10_00700, Bin65_10|Bin65_10_01514	CC_bin22|MCI5052414.1, CC_bin22|MCI5052888.1	CG10BFR821140104234|COT85_03140, CG10BFR821140104234|COT85_07780	CHL1NORP91|COB21_01355	CHLAB|CAB_RS00125, CHLAB|CAB_RS01975	CHLAIB|H359_RS00410, CHLAIB|H359_RS02100	CHLAVI|RT28_RS00925, CHLAVI|RT28_RS03945	CHLBUT|E1N70_RS02105, CHLBUT|E1N70_RS03945	CHLCOR|KJIKHAEB_00553, CHLCOR|KJIKHAEB_01009	CHLCV|CCA_RS00125, CHLCV|CCA_RS01970	CHLFF|CF_RS03120, CHLFF|CF_RS04950
OG0000031	1021942-13|GLLEOLEH_00241, 1021942-13|GLLEOLEH_01269, 1021942-13|GLLEOLEH_01389	1021942-14|LGBMDHFM_01050, 1021942-14|LGBMDHFM_01099			1045192-5|LKKCNNGL_01193		1049244-12|DPKPGIHO_00632, 1049244-12|DPKPGIHO_00866	1063924-70|IDDGJEME_00298, 1063924-70|IDDGJEME_00466, 1063924-70|IDDGJEME_00709, 1063924-70|IDDGJEME_00726, 1063924-70|IDDGJEME_00737	1064120-29|MPNFDELO_01065	1070360-7|MNAFDIOF_00412, 1070360-7|MNAFDIOF_00492, 1070360-7|MNAFDIOF_00508, 1070360-7|MNAFDIOF_02100	1095360-24|OKJDMFIN_00634	1096102-30|LBNIEKCL_00441, 1096102-30|LBNIEKCL_01240, 1096102-30|LBNIEKCL_01373		3300004085-10|JMIPOPNA_00103	3300005529-103|HANACOGF_00188	3300006056-100|IAMNDGCP_00071, 3300006056-100|IAMNDGCP_00687, 3300006056-100|IAMNDGCP_00850, 3300006056-100|IAMNDGCP_01493	3300006056-139|LLNDBGHI_00949	3300006177-14|ECKMPJFO_01531		3300009084-136|FIBMPHPK_00677	3300009084-150|LAOBABEO_01712, 3300009084-150|LAOBABEO_01713	3300009703-49|PEBAADJC_00162, 3300009703-49|PEBAADJC_00772, 3300009703-49|PEBAADJC_01154, 3300009703-49|PEBAADJC_01155	3300009709-46|LMICHLKC_00408, 3300009709-46|LMICHLKC_00512	3300009787-37|NFOFENCB_01121	3300010035-10|IKNAMKLF_00630, 3300010035-10|IKNAMKLF_00935	3300011418-10|GGIABPDN_00514		3300012931-71|GKFENFGF_00667	3300013126-109|KNBNGCFK_00613	3300013132-109|MOMFEKKI_01028, 3300013132-109|MOMFEKKI_01034, 3300013132-109|MOMFEKKI_01054, 3300013132-109|MOMFEKKI_01377, 3300013132-109|MOMFEKKI_01378, 3300013132-109|MOMFEKKI_01393	3300013133-59|PPLPNCIG_00171, 3300013133-59|PPLPNCIG_01071, 3300013133-59|PPLPNCIG_01107, 3300013133-59|PPLPNCIG_01108, 3300013133-59|PPLPNCIG_01242, 3300013133-59|PPLPNCIG_01248	3300020740.a_Ga0207056_1016_20, 3300020740.a_Ga0207056_1086_10	3300020889.a_Ga0207113_1130_6	3300020970.a_Ga0206972_1179_3		AlinenSedimentsD2_bin1100|AlinenSedimentsD2_bin1100_00769	B4_bin14|MBF8262537.1, B4_bin14|MBF8263578.1	Bin61_76|Bin61_76_00824	Bin65_10|Bin65_10_01256	CC_bin22|MCI5051919.1, CC_bin22|MCI5052325.1	CG10BFR821140104234|COT85_05595	CHL1NORP91|COB21_01270, CHL1NORP91|COB21_03270, CHL1NORP91|COB21_05215, CHL1NORP91|COB21_05575, CHL1NORP91|COB21_05580, CHL1NORP91|COB21_05975
OG0000032	1021942-13|GLLEOLEH_00313, 1021942-13|GLLEOLEH_00711	1021942-14|LGBMDHFM_00381, 1021942-14|LGBMDHFM_01104	1039689-34|IOFDCPKP_00370, 1039689-34|IOFDCPKP_01009, 1039689-34|IOFDCPKP_01115	1041544-29|GDLODPMM_00398, 1041544-29|GDLODPMM_00571	1045192-5|LKKCNNGL_01347	1045240-7|NHDGFNMI_00754	1049244-12|DPKPGIHO_00806	1063924-70|IDDGJEME_00616, 1063924-70|IDDGJEME_00928	1064120-29|MPNFDELO_00320, 1064120-29|MPNFDELO_01227	1070360-7|MNAFDIOF_00529, 1070360-7|MNAFDIOF_02179	1095360-24|OKJDMFIN_00543, 1095360-24|OKJDMFIN_01668	1096102-30|LBNIEKCL_00427, 1096102-30|LBNIEKCL_00480		3300004085-10|JMIPOPNA_00218	3300005529-103|HANACOGF_00062, 3300005529-103|HANACOGF_01575	3300006056-100|IAMNDGCP_00564, 3300006056-100|IAMNDGCP_00989	3300006056-139|LLNDBGHI_00473	3300006177-14|ECKMPJFO_01539, 3300006177-14|ECKMPJFO_01755	3300009083-135|FEPLNKGK_00799, 3300009083-135|FEPLNKGK_01391	3300009084-136|FIBMPHPK_00164, 3300009084-136|FIBMPHPK_00829	3300009084-150|LAOBABEO_01218, 3300009084-150|LAOBABEO_01531	3300009703-49|PEBAADJC_00469, 3300009703-49|PEBAADJC_01206	3300009709-46|LMICHLKC_00043, 3300009709-46|LMICHLKC_00212	3300009787-37|NFOFENCB_00075, 3300009787-37|NFOFENCB_01049	3300010035-10|IKNAMKLF_00538	3300011418-10|GGIABPDN_01707, 3300011418-10|GGIABPDN_01798	3300011418-14|HEOKIGJJ_00926, 3300011418-14|HEOKIGJJ_01751	3300012931-71|GKFENFGF_00702, 3300012931-71|GKFENFGF_01754	3300013126-109|KNBNGCFK_00675, 3300013126-109|KNBNGCFK_00732	3300013132-109|MOMFEKKI_01154, 3300013132-109|MOMFEKKI_01466	3300013133-59|PPLPNCIG_00508, 3300013133-59|PPLPNCIG_00818	3300020740.a_Ga0207056_1018_11, 3300020740.a_Ga0207056_1073_8	3300020889.a_Ga0207113_1023_50, 3300020889.a_Ga0207113_1163_1	3300020970.a_Ga0206972_1004_62, 3300020970.a_Ga0206972_1106_4	ACE65|ACE65_BR_00860	AlinenSedimentsD2_bin1100|AlinenSedimentsD2_bin1100_00037	B4_bin14|MBF8263018.1, B4_bin14|MBF8263859.1	Bin61_76|Bin61_76_00240, Bin61_76|Bin61_76_01019	Bin65_10|Bin65_10_00580, Bin65_10|Bin65_10_01098	CC_bin22|MCI5051737.1, CC_bin22|MCI5052018.1	CG10BFR821140104234|COT85_04425, CG10BFR821140104234|COT85_06065	CHL1NORP91|COB21_02395, CHL1NORP91|COB21_04150	CHLAB|CAB_RS01125	CHLAIB|H359_RS01380	CHLAVI|RT28_RS00205	CHLBUT|E1N70_RS03110	CHLCOR|KJIKHAEB_00756	CHLCV|CCA_RS01125	CHLFF|CF_RS03960
OG0000033	1021942-13|GLLEOLEH_01602, 1021942-13|GLLEOLEH_01682, 1021942-13|GLLEOLEH_01683	1021942-14|LGBMDHFM_01241	1039689-34|IOFDCPKP_00149, 1039689-34|IOFDCPKP_00154, 1039689-34|IOFDCPKP_00155, 1039689-34|IOFDCPKP_00158	1041544-29|GDLODPMM_00526, 1041544-29|GDLODPMM_00836, 1041544-29|GDLODPMM_00964, 1041544-29|GDLODPMM_01385, 1041544-29|GDLODPMM_01399, 1041544-29|GDLODPMM_01597		1045240-7|NHDGFNMI_00103	1049244-12|DPKPGIHO_00941	1063924-70|IDDGJEME_00064, 1063924-70|IDDGJEME_00269, 1063924-70|IDDGJEME_00277, 1063924-70|IDDGJEME_00278, 1063924-70|IDDGJEME_01344	1064120-29|MPNFDELO_01423	1070360-7|MNAFDIOF_00922, 1070360-7|MNAFDIOF_00923	1095360-24|OKJDMFIN_00681	1096102-30|LBNIEKCL_00577	Ga0210389_10008397_8		3300005529-103|HANACOGF_00111	3300006056-100|IAMNDGCP_00369	3300006056-139|LLNDBGHI_00706	3300006177-14|ECKMPJFO_01328	3300009083-135|FEPLNKGK_00158, 3300009083-135|FEPLNKGK_01108	3300009084-136|FIBMPHPK_01862	3300009084-150|LAOBABEO_01431	3300009703-49|PEBAADJC_01432	3300009709-46|LMICHLKC_01401	3300009787-37|NFOFENCB_00116	3300010035-10|IKNAMKLF_00064	3300011418-10|GGIABPDN_01935	3300011418-14|HEOKIGJJ_00914, 3300011418-14|HEOKIGJJ_01768	3300012931-71|GKFENFGF_01365	3300013126-109|KNBNGCFK_00839	3300013132-109|MOMFEKKI_00347	3300013133-59|PPLPNCIG_00069, 3300013133-59|PPLPNCIG_00071, 3300013133-59|PPLPNCIG_00940, 3300013133-59|PPLPNCIG_01159	3300020740.a_Ga0207056_1004_5, 3300020740.a_Ga0207056_1032_13, 3300020740.a_Ga0207056_1060_2, 3300020740.a_Ga0207056_1124_10, 3300020740.a_Ga0207056_1124_6, 3300020740.a_Ga0207056_1144_10		3300020970.a_Ga0206972_1070_11	ACE65|ACE65_AN_00200	AlinenSedimentsD2_bin1100|AlinenSedimentsD2_bin1100_00126, AlinenSedimentsD2_bin1100|AlinenSedimentsD2_bin1100_00305, AlinenSedimentsD2_bin1100|AlinenSedimentsD2_bin1100_01068, AlinenSedimentsD2_bin1100|AlinenSedimentsD2_bin1100_01207, AlinenSedimentsD2_bin1100|AlinenSedimentsD2_bin1100_01567, AlinenSedimentsD2_bin1100|AlinenSedimentsD2_bin1100_01644	B4_bin14|MBF8263584.1, B4_bin14|MBF8263781.1, B4_bin14|MBF8263789.1	Bin61_76|Bin61_76_00229	Bin65_10|Bin65_10_00939, Bin65_10|Bin65_10_00940, Bin65_10|Bin65_10_01119	CC_bin22|MCI5051618.1, CC_bin22|MCI5052084.1, CC_bin22|MCI5052523.1, CC_bin22|MCI5052798.1	CG10BFR821140104234|COT85_00945, CG10BFR821140104234|COT85_06800, CG10BFR821140104234|COT85_06825	CHL1NORP91|COB21_03515	CHLAB|CAB_RS05015	CHLAIB|H359_RS00050	CHLAVI|RT28_RS03800	CHLBUT|E1N70_RS01950	CHLCOR|KJIKHAEB_00516	CHLCV|CCA_RS05075	CHLFF|CF_RS00030
OG0000034	1021942-13|GLLEOLEH_01334		1039689-34|IOFDCPKP_00535, 1039689-34|IOFDCPKP_00608, 1039689-34|IOFDCPKP_00753	1041544-29|GDLODPMM_00156					1064120-29|MPNFDELO_00178, 1064120-29|MPNFDELO_00335, 1064120-29|MPNFDELO_00700, 1064120-29|MPNFDELO_00990, 1064120-29|MPNFDELO_01473	1070360-7|MNAFDIOF_01522	1095360-24|OKJDMFIN_00159, 1095360-24|OKJDMFIN_00479	1096102-30|LBNIEKCL_00656, 1096102-30|LBNIEKCL_01270, 1096102-30|LBNIEKCL_01383	Ga0210389_10002473_13, Ga0210389_10003473_10, Ga0210389_10005701_1, Ga0210389_10005701_2, Ga0210389_10008684_7		3300005529-103|HANACOGF_01401, 3300005529-103|HANACOGF_01573	3300006056-100|IAMNDGCP_00126, 3300006056-100|IAMNDGCP_00566, 3300006056-100|IAMNDGCP_00849, 3300006056-100|IAMNDGCP_00929, 3300006056-100|IAMNDGCP_01450		3300006177-14|ECKMPJFO_01242	3300009083-135|FEPLNKGK_00834, 3300009083-135|FEPLNKGK_01043, 3300009083-135|FEPLNKGK_01044, 3300009083-135|FEPLNKGK_01225	3300009084-136|FIBMPHPK_01223	3300009084-150|LAOBABEO_00304, 3300009084-150|LAOBABEO_00305	3300009703-49|PEBAADJC_00682, 3300009703-49|PEBAADJC_00738, 3300009703-49|PEBAADJC_00995	3300009709-46|LMICHLKC_00515, 3300009709-46|LMICHLKC_00516, 3300009709-46|LMICHLKC_00681, 3300009709-46|LMICHLKC_01215		3300010035-10|IKNAMKLF_00384	3300011418-10|GGIABPDN_00357, 3300011418-10|GGIABPDN_00747, 3300011418-10|GGIABPDN_01167, 3300011418-10|GGIABPDN_01325, 3300011418-10|GGIABPDN_01835, 3300011418-10|GGIABPDN_02088	3300011418-14|HEOKIGJJ_00741, 3300011418-14|HEOKIGJJ_00866, 3300011418-14|HEOKIGJJ_01614, 3300011418-14|HEOKIGJJ_01765, 3300011418-14|HEOKIGJJ_01794	3300012931-71|GKFENFGF_01750	3300013126-109|KNBNGCFK_00004		3300013133-59|PPLPNCIG_00515, 3300013133-59|PPLPNCIG_01074, 3300013133-59|PPLPNCIG_01142	3300020740.a_Ga0207056_1004_62, 3300020740.a_Ga0207056_1009_24, 3300020740.a_Ga0207056_1048_10, 3300020740.a_Ga0207056_1050_20, 3300020740.a_Ga0207056_1135_6	3300020889.a_Ga0207113_1042_21, 3300020889.a_Ga0207113_1125_1	3300020970.a_Ga0206972_1002_13, 3300020970.a_Ga0206972_1022_35, 3300020970.a_Ga0206972_1022_38, 3300020970.a_Ga0206972_1028_20, 3300020970.a_Ga0206972_1058_10	ACE65|ACE65_BG_00600	AlinenSedimentsD2_bin1100|AlinenSedimentsD2_bin1100_00239, AlinenSedimentsD2_bin1100|AlinenSedimentsD2_bin1100_00497, AlinenSedimentsD2_bin1100|AlinenSedimentsD2_bin1100_00500	B4_bin14|MBF8262381.1, B4_bin14|MBF8262733.1, B4_bin14|MBF8263721.1		Bin65_10|Bin65_10_00818, Bin65_10|Bin65_10_00931, Bin65_10|Bin65_10_01438
OG0000035	1021942-13|GLLEOLEH_00019, 1021942-13|GLLEOLEH_00220, 1021942-13|GLLEOLEH_00317, 1021942-13|GLLEOLEH_00925	1021942-14|LGBMDHFM_01355		1041544-29|GDLODPMM_01939				1063924-70|IDDGJEME_00161, 1063924-70|IDDGJEME_00238, 1063924-70|IDDGJEME_00654, 1063924-70|IDDGJEME_00973	1064120-29|MPNFDELO_01185	1070360-7|MNAFDIOF_01551, 1070360-7|MNAFDIOF_01577, 1070360-7|MNAFDIOF_02144	1095360-24|OKJDMFIN_00417, 1095360-24|OKJDMFIN_01513	1096102-30|LBNIEKCL_00176, 1096102-30|LBNIEKCL_00478, 1096102-30|LBNIEKCL_01396, 1096102-30|LBNIEKCL_01423	Ga0210389_10002702_3, Ga0210389_10003777_2, Ga0210389_10005455_13, Ga0210389_10016068_6		3300005529-103|HANACOGF_00474, 3300005529-103|HANACOGF_01178, 3300005529-103|HANACOGF_01477, 3300005529-103|HANACOGF_01572	3300006056-100|IAMNDGCP_01515, 3300006056-100|IAMNDGCP_01566	3300006056-139|LLNDBGHI_00406	3300006177-14|ECKMPJFO_00771, 3300006177-14|ECKMPJFO_00816, 3300006177-14|ECKMPJFO_01309				3300009703-49|PEBAADJC_00984, 3300009703-49|PEBAADJC_01126, 3300009703-49|PEBAADJC_01147, 3300009703-49|PEBAADJC_01616	3300009709-46|LMICHLKC_01025, 3300009709-46|LMICHLKC_01311	3300009787-37|NFOFENCB_00044		3300011418-10|GGIABPDN_00974, 3300011418-10|GGIABPDN_01310, 3300011418-10|GGIABPDN_01318, 3300011418-10|GGIABPDN_01503	3300011418-14|HEOKIGJJ_00861		3300013126-109|KNBNGCFK_00381, 3300013126-109|KNBNGCFK_00390	3300013132-109|MOMFEKKI_00556, 3300013132-109|MOMFEKKI_00769, 3300013132-109|MOMFEKKI_01176, 3300013132-109|MOMFEKKI_01232	3300013133-59|PPLPNCIG_00169, 3300013133-59|PPLPNCIG_00731, 3300013133-59|PPLPNCIG_01076, 3300013133-59|PPLPNCIG_01224			3300020970.a_Ga0206972_1004_57, 3300020970.a_Ga0206972_1009_35, 3300020970.a_Ga0206972_1014_5, 3300020970.a_Ga0206972_1017_4, 3300020970.a_Ga0206972_1028_2	ACE65|ACE65_AE_00270		B4_bin14|MBF8262793.1	Bin61_76|Bin61_76_00301, Bin61_76|Bin61_76_00752, Bin61_76|Bin61_76_01096	Bin65_10|Bin65_10_00578, Bin65_10|Bin65_10_01071	CC_bin22|MCI5051767.1, CC_bin22|MCI5051780.1, CC_bin22|MCI5052584.1, CC_bin22|MCI5052647.1	CG10BFR821140104234|COT85_00085, CG10BFR821140104234|COT85_03620, CG10BFR821140104234|COT85_04640, CG10BFR821140104234|COT85_06155, CG10BFR821140104234|COT85_06310	CHL1NORP91|COB21_03595, CHL1NORP91|COB21_04685
OG0000036	1021942-13|GLLEOLEH_00218, 1021942-13|GLLEOLEH_01009	1021942-14|LGBMDHFM_01353		1041544-29|GDLODPMM_00502, 1041544-29|GDLODPMM_00532, 1041544-29|GDLODPMM_01549, 1041544-29|GDLODPMM_01937				1063924-70|IDDGJEME_00652, 1063924-70|IDDGJEME_00785	1064120-29|MPNFDELO_00911, 1064120-29|MPNFDELO_01032	1070360-7|MNAFDIOF_00385, 1070360-7|MNAFDIOF_01549	1095360-24|OKJDMFIN_00861	1096102-30|LBNIEKCL_01050, 1096102-30|LBNIEKCL_01394			3300005529-103|HANACOGF_01176, 3300005529-103|HANACOGF_01475	3300006056-100|IAMNDGCP_01564	3300006056-139|LLNDBGHI_00404, 3300006056-139|LLNDBGHI_01043	3300006177-14|ECKMPJFO_00769, 3300006177-14|ECKMPJFO_00814, 3300006177-14|ECKMPJFO_00958	3300009083-135|FEPLNKGK_01681, 3300009083-135|FEPLNKGK_02002	3300009084-136|FIBMPHPK_00363, 3300009084-136|FIBMPHPK_01180	3300009084-150|LAOBABEO_00854	3300009703-49|PEBAADJC_00985	3300009709-46|LMICHLKC_00818, 3300009709-46|LMICHLKC_00989, 3300009709-46|LMICHLKC_01027, 3300009709-46|LMICHLKC_01309	3300009787-37|NFOFENCB_00042, 3300009787-37|NFOFENCB_00281, 3300009787-37|NFOFENCB_00795, 3300009787-37|NFOFENCB_01084		3300011418-10|GGIABPDN_00432, 3300011418-10|GGIABPDN_00976, 3300011418-10|GGIABPDN_01320, 3300011418-10|GGIABPDN_01659, 3300011418-10|GGIABPDN_02365	3300011418-14|HEOKIGJJ_00123, 3300011418-14|HEOKIGJJ_00190, 3300011418-14|HEOKIGJJ_01802, 3300011418-14|HEOKIGJJ_01894	3300012931-71|GKFENFGF_00587, 3300012931-71|GKFENFGF_01634	3300013126-109|KNBNGCFK_00392	3300013132-109|MOMFEKKI_00244	3300013133-59|PPLPNCIG_00167, 3300013133-59|PPLPNCIG_00443	3300020740.a_Ga0207056_1014_21, 3300020740.a_Ga0207056_1015_15, 3300020740.a_Ga0207056_1022_10, 3300020740.a_Ga0207056_1039_10, 3300020740.a_Ga0207056_1120_4	3300020889.a_Ga0207113_1006_49, 3300020889.a_Ga0207113_1026_50, 3300020889.a_Ga0207113_1065_17, 3300020889.a_Ga0207113_1085_18	3300020970.a_Ga0206972_1009_37, 3300020970.a_Ga0206972_1017_6, 3300020970.a_Ga0206972_1151_10	ACE65|ACE65_AS_00410, ACE65|ACE65_BM_00500	AlinenSedimentsD2_bin1100|AlinenSedimentsD2_bin1100_00502, AlinenSedimentsD2_bin1100|AlinenSedimentsD2_bin1100_00862	B4_bin14|MBF8263079.1, B4_bin14|MBF8263523.1	Bin61_76|Bin61_76_00754, Bin61_76|Bin61_76_00998	Bin65_10|Bin65_10_00556, Bin65_10|Bin65_10_01069	CC_bin22|MCI5051782.1, CC_bin22|MCI5052008.1, CC_bin22|MCI5052582.1	CG10BFR821140104234|COT85_00035, CG10BFR821140104234|COT85_02940, CG10BFR821140104234|COT85_03630
OG0000037	1021942-13|GLLEOLEH_00491, 1021942-13|GLLEOLEH_00492	1021942-14|LGBMDHFM_00462, 1021942-14|LGBMDHFM_00463	1039689-34|IOFDCPKP_00649	1041544-29|GDLODPMM_01952, 1041544-29|GDLODPMM_01953	1045192-5|LKKCNNGL_01201, 1045192-5|LKKCNNGL_01202	1045240-7|NHDGFNMI_00557, 1045240-7|NHDGFNMI_00558	1049244-12|DPKPGIHO_00599, 1049244-12|DPKPGIHO_00600	1063924-70|IDDGJEME_00841, 1063924-70|IDDGJEME_00842	1064120-29|MPNFDELO_00547, 1064120-29|MPNFDELO_00548	1070360-7|MNAFDIOF_02277, 1070360-7|MNAFDIOF_02278	1095360-24|OKJDMFIN_00380, 1095360-24|OKJDMFIN_00381	1096102-30|LBNIEKCL_00815	Ga0210389_10002473_2, Ga0210389_10002473_3	3300004085-10|JMIPOPNA_00997, 3300004085-10|JMIPOPNA_00998	3300005529-103|HANACOGF_01229, 3300005529-103|HANACOGF_01230	3300006056-100|IAMNDGCP_01530, 3300006056-100|IAMNDGCP_01531	3300006056-139|LLNDBGHI_00120, 3300006056-139|LLNDBGHI_00121	3300006177-14|ECKMPJFO_00717, 3300006177-14|ECKMPJFO_00718	3300009083-135|FEPLNKGK_01685, 3300009083-135|FEPLNKGK_01686	3300009084-136|FIBMPHPK_00813, 3300009084-136|FIBMPHPK_00814	3300009084-150|LAOBABEO_01647, 3300009084-150|LAOBABEO_01648	3300009703-49|PEBAADJC_00543, 3300009703-49|PEBAADJC_00544	3300009709-46|LMICHLKC_00922	3300009787-37|NFOFENCB_01586, 3300009787-37|NFOFENCB_01588	3300010035-10|IKNAMKLF_00122, 3300010035-10|IKNAMKLF_00123	3300011418-10|GGIABPDN_01572	3300011418-14|HEOKIGJJ_01550, 3300011418-14|HEOKIGJJ_01551, 3300011418-14|HEOKIGJJ_01552	3300012931-71|GKFENFGF_01816, 3300012931-71|GKFENFGF_01817	3300013126-109|KNBNGCFK_00213, 3300013126-109|KNBNGCFK_00214	3300013132-109|MOMFEKKI_00821, 3300013132-109|MOMFEKKI_00822	3300013133-59|PPLPNCIG_00160, 3300013133-59|PPLPNCIG_00161		3300020889.a_Ga0207113_1199_8, 3300020889.a_Ga0207113_1199_9	3300020970.a_Ga0206972_1118_10, 3300020970.a_Ga0206972_1118_9	ACE65|ACE65_CD_00100, ACE65|ACE65_CD_00110	AlinenSedimentsD2_bin1100|AlinenSedimentsD2_bin1100_01438, AlinenSedimentsD2_bin1100|AlinenSedimentsD2_bin1100_01439	B4_bin14|MBF8263285.1, B4_bin14|MBF8263286.1		Bin65_10|Bin65_10_00110, Bin65_10|Bin65_10_00111	CC_bin22|MCI5052232.1, CC_bin22|MCI5052233.1	CG10BFR821140104234|COT85_02735, CG10BFR821140104234|COT85_02740	CHL1NORP91|COB21_00190, CHL1NORP91|COB21_00195	CHLAB|CAB_RS01225	CHLAIB|H359_RS01480	CHLAVI|RT28_RS00310	CHLBUT|E1N70_RS03230	CHLCOR|KJIKHAEB_00780	CHLCV|CCA_RS01225	CHLFF|CF_RS03855
OG0000038	1021942-13|GLLEOLEH_00416, 1021942-13|GLLEOLEH_00723	1021942-14|LGBMDHFM_00166, 1021942-14|LGBMDHFM_00369	1039689-34|IOFDCPKP_00958	1041544-29|GDLODPMM_02013, 1041544-29|GDLODPMM_02416	1045192-5|LKKCNNGL_00540	1045240-7|NHDGFNMI_00952	1049244-12|DPKPGIHO_00128, 1049244-12|DPKPGIHO_00641	1063924-70|IDDGJEME_00917, 1063924-70|IDDGJEME_01563	1064120-29|MPNFDELO_00356, 1064120-29|MPNFDELO_00375	1070360-7|MNAFDIOF_00933, 1070360-7|MNAFDIOF_01476	1095360-24|OKJDMFIN_00214, 1095360-24|OKJDMFIN_00528	1096102-30|LBNIEKCL_01291	Ga0210389_10008054_8	3300004085-10|JMIPOPNA_00959	3300005529-103|HANACOGF_00046, 3300005529-103|HANACOGF_01411	3300006056-100|IAMNDGCP_00940, 3300006056-100|IAMNDGCP_01458	3300006056-139|LLNDBGHI_00280	3300006177-14|ECKMPJFO_00174, 3300006177-14|ECKMPJFO_01512	3300009083-135|FEPLNKGK_00878, 3300009083-135|FEPLNKGK_01603	3300009084-136|FIBMPHPK_00145, 3300009084-136|FIBMPHPK_01876	3300009084-150|LAOBABEO_00197, 3300009084-150|LAOBABEO_01502	3300009703-49|PEBAADJC_01496	3300009709-46|LMICHLKC_00057, 3300009709-46|LMICHLKC_01139	3300009787-37|NFOFENCB_00425, 3300009787-37|NFOFENCB_01441	3300010035-10|IKNAMKLF_00098, 3300010035-10|IKNAMKLF_00548	3300011418-10|GGIABPDN_00119, 3300011418-10|GGIABPDN_01697	3300011418-14|HEOKIGJJ_01050, 3300011418-14|HEOKIGJJ_01541	3300012931-71|GKFENFGF_01509, 3300012931-71|GKFENFGF_01767	3300013126-109|KNBNGCFK_00813	3300013132-109|MOMFEKKI_00855, 3300013132-109|MOMFEKKI_01164	3300013133-59|PPLPNCIG_00803, 3300013133-59|PPLPNCIG_01002	3300020740.a_Ga0207056_1001_13, 3300020740.a_Ga0207056_1130_5	3300020889.a_Ga0207113_1006_28, 3300020889.a_Ga0207113_1066_5	3300020970.a_Ga0206972_1009_46, 3300020970.a_Ga0206972_1106_17	ACE65|ACE65_BL_00040, ACE65|ACE65_CD_00290	AlinenSedimentsD2_bin1100|AlinenSedimentsD2_bin1100_00402, AlinenSedimentsD2_bin1100|AlinenSedimentsD2_bin1100_00891	B4_bin14|MBF8262545.1, B4_bin14|MBF8264079.1	Bin61_76|Bin61_76_00743, Bin61_76|Bin61_76_01025	Bin65_10|Bin65_10_01443, Bin65_10|Bin65_10_01496	CC_bin22|MCI5051725.1, CC_bin22|MCI5052157.1	CG10BFR821140104234|COT85_03370, CG10BFR821140104234|COT85_06135	CHL1NORP91|COB21_01555, CHL1NORP91|COB21_05665	CHLAB|CAB_RS03150	CHLAIB|H359_RS03205	CHLAVI|RT28_RS02000	CHLBUT|E1N70_RS00075	CHLCOR|KJIKHAEB_00071	CHLCV|CCA_RS03230	CHLFF|CF_RS01860
OG0000039		1021942-14|LGBMDHFM_00039, 1021942-14|LGBMDHFM_00041, 1021942-14|LGBMDHFM_00352, 1021942-14|LGBMDHFM_00493, 1021942-14|LGBMDHFM_01039		1041544-29|GDLODPMM_01575, 1041544-29|GDLODPMM_02286				1063924-70|IDDGJEME_00814	1064120-29|MPNFDELO_00368	1070360-7|MNAFDIOF_00398, 1070360-7|MNAFDIOF_01098, 1070360-7|MNAFDIOF_01335, 1070360-7|MNAFDIOF_02043	1095360-24|OKJDMFIN_00614	1096102-30|LBNIEKCL_00098, 1096102-30|LBNIEKCL_00173, 1096102-30|LBNIEKCL_01110, 1096102-30|LBNIEKCL_01111	Ga0210389_10002067_1		3300005529-103|HANACOGF_01482	3300006056-100|IAMNDGCP_00089	3300006056-139|LLNDBGHI_00413, 3300006056-139|LLNDBGHI_00475, 3300006056-139|LLNDBGHI_00946, 3300006056-139|LLNDBGHI_00947	3300006177-14|ECKMPJFO_01626	3300009083-135|FEPLNKGK_01412	3300009084-136|FIBMPHPK_01417		3300009703-49|PEBAADJC_00742, 3300009703-49|PEBAADJC_00744, 3300009703-49|PEBAADJC_00745	3300009709-46|LMICHLKC_00998, 3300009709-46|LMICHLKC_01242	3300009787-37|NFOFENCB_00723	3300010035-10|IKNAMKLF_00001, 3300010035-10|IKNAMKLF_00002, 3300010035-10|IKNAMKLF_00004, 3300010035-10|IKNAMKLF_00085, 3300010035-10|IKNAMKLF_00449, 3300010035-10|IKNAMKLF_00465, 3300010035-10|IKNAMKLF_00532, 3300010035-10|IKNAMKLF_00533, 3300010035-10|IKNAMKLF_01060, 3300010035-10|IKNAMKLF_01145		3300011418-14|HEOKIGJJ_00216, 3300011418-14|HEOKIGJJ_01404, 3300011418-14|HEOKIGJJ_01405, 3300011418-14|HEOKIGJJ_01406, 3300011418-14|HEOKIGJJ_01407	3300012931-71|GKFENFGF_00719, 3300012931-71|GKFENFGF_00894, 3300012931-71|GKFENFGF_01708					3300020889.a_Ga0207113_1006_50, 3300020889.a_Ga0207113_1085_13	3300020970.a_Ga0206972_1010_44, 3300020970.a_Ga0206972_1073_15			B4_bin14|MBF8263536.1, B4_bin14|MBF8264007.1		Bin65_10|Bin65_10_00622, Bin65_10|Bin65_10_00626, Bin65_10|Bin65_10_00705, Bin65_10|Bin65_10_00706	CC_bin22|MCI5052098.1, CC_bin22|MCI5052099.1	CG10BFR821140104234|COT85_04220
OG0000040	1021942-13|GLLEOLEH_00216, 1021942-13|GLLEOLEH_01127, 1021942-13|GLLEOLEH_01473	1021942-14|LGBMDHFM_00085, 1021942-14|LGBMDHFM_00955		1041544-29|GDLODPMM_00141, 1041544-29|GDLODPMM_00142	1045192-5|LKKCNNGL_00597	1045240-7|NHDGFNMI_00742	1049244-12|DPKPGIHO_00118	1063924-70|IDDGJEME_01386	1064120-29|MPNFDELO_01781	1070360-7|MNAFDIOF_01034	1095360-24|OKJDMFIN_00145, 1095360-24|OKJDMFIN_00281, 1095360-24|OKJDMFIN_00449	1096102-30|LBNIEKCL_00400	Ga0210389_10001086_4, Ga0210389_10020644_5		3300005529-103|HANACOGF_01524, 3300005529-103|HANACOGF_01645	3300006056-100|IAMNDGCP_01376	3300006056-139|LLNDBGHI_00924, 3300006056-139|LLNDBGHI_00927	3300006177-14|ECKMPJFO_00834, 3300006177-14|ECKMPJFO_01127, 3300006177-14|ECKMPJFO_01215	3300009083-135|FEPLNKGK_01325, 3300009083-135|FEPLNKGK_01326	3300009084-136|FIBMPHPK_00234, 3300009084-136|FIBMPHPK_00235	3300009084-150|LAOBABEO_00667, 3300009084-150|LAOBABEO_00668	3300009703-49|PEBAADJC_00895, 3300009703-49|PEBAADJC_01510, 3300009703-49|PEBAADJC_01562	3300009709-46|LMICHLKC_00150, 3300009709-46|LMICHLKC_00912	3300009787-37|NFOFENCB_00141, 3300009787-37|NFOFENCB_00142		3300011418-10|GGIABPDN_00139, 3300011418-10|GGIABPDN_00140	3300011418-14|HEOKIGJJ_00636, 3300011418-14|HEOKIGJJ_00637	3300012931-71|GKFENFGF_00129, 3300012931-71|GKFENFGF_00285	3300013126-109|KNBNGCFK_00151, 3300013126-109|KNBNGCFK_01098	3300013132-109|MOMFEKKI_00626, 3300013132-109|MOMFEKKI_00754	3300013133-59|PPLPNCIG_00257, 3300013133-59|PPLPNCIG_00614	3300020740.a_Ga0207056_1064_16, 3300020740.a_Ga0207056_1064_17, 3300020740.a_Ga0207056_1064_18	3300020889.a_Ga0207113_1132_12, 3300020889.a_Ga0207113_1132_13	3300020970.a_Ga0206972_1011_5, 3300020970.a_Ga0206972_1022_32	ACE65|ACE65_BG_00390, ACE65|ACE65_BG_00400	AlinenSedimentsD2_bin1100|AlinenSedimentsD2_bin1100_01237	B4_bin14|MBF8262683.1, B4_bin14|MBF8263405.1	Bin61_76|Bin61_76_00319, Bin61_76|Bin61_76_00783, Bin61_76|Bin61_76_00784	Bin65_10|Bin65_10_00180, Bin65_10|Bin65_10_00365, Bin65_10|Bin65_10_01395	CC_bin22|MCI5052575.1	CG10BFR821140104234|COT85_00120, CG10BFR821140104234|COT85_01230, CG10BFR821140104234|COT85_07190	CHL1NORP91|COB21_02140	CHLAB|CAB_RS03710	CHLAIB|H359_RS03915	CHLAVI|RT28_RS02530	CHLBUT|E1N70_RS00640	CHLCOR|KJIKHAEB_00246	CHLCV|CCA_RS03775	CHLFF|CF_RS01320
OG0000041			1039689-34|IOFDCPKP_00750, 1039689-34|IOFDCPKP_01003, 1039689-34|IOFDCPKP_01152	1041544-29|GDLODPMM_00148, 1041544-29|GDLODPMM_01533	1045192-5|LKKCNNGL_00264, 1045192-5|LKKCNNGL_00265, 1045192-5|LKKCNNGL_00429, 1045192-5|LKKCNNGL_01200	1045240-7|NHDGFNMI_00743, 1045240-7|NHDGFNMI_00744	1049244-12|DPKPGIHO_00314, 1049244-12|DPKPGIHO_00315, 1049244-12|DPKPGIHO_00724, 1049244-12|DPKPGIHO_01004	1063924-70|IDDGJEME_00693, 1063924-70|IDDGJEME_00721, 1063924-70|IDDGJEME_00725, 1063924-70|IDDGJEME_00804, 1063924-70|IDDGJEME_00805		1070360-7|MNAFDIOF_01598		1096102-30|LBNIEKCL_00295		3300004085-10|JMIPOPNA_00399, 3300004085-10|JMIPOPNA_00889, 3300004085-10|JMIPOPNA_01058, 3300004085-10|JMIPOPNA_01059		3300006056-100|IAMNDGCP_00507, 3300006056-100|IAMNDGCP_01301			3300009083-135|FEPLNKGK_00852	3300009084-136|FIBMPHPK_00919	3300009084-150|LAOBABEO_00218, 3300009084-150|LAOBABEO_01173	3300009703-49|PEBAADJC_00454, 3300009703-49|PEBAADJC_00701		3300009787-37|NFOFENCB_00705	3300010035-10|IKNAMKLF_00131, 3300010035-10|IKNAMKLF_00132	3300011418-10|GGIABPDN_00085	3300011418-14|HEOKIGJJ_00255, 3300011418-14|HEOKIGJJ_00649		3300013126-109|KNBNGCFK_00314, 3300013126-109|KNBNGCFK_00458, 3300013126-109|KNBNGCFK_00459, 3300013126-109|KNBNGCFK_00521, 3300013126-109|KNBNGCFK_00522				3300020889.a_Ga0207113_1051_40, 3300020889.a_Ga0207113_1171_2	3300020970.a_Ga0206972_1082_13	ACE65|ACE65_BG_00480					CC_bin22|MCI5051952.1, CC_bin22|MCI5051954.1, CC_bin22|MCI5051955.1, CC_bin22|MCI5051992.1, CC_bin22|MCI5053159.1		CHL1NORP91|COB21_02860, CHL1NORP91|COB21_02865, CHL1NORP91|COB21_03225	CHLAB|CAB_RS02480	CHLAIB|H359_RS02575	CHLAVI|RT28_RS01420	CHLBUT|E1N70_RS04465	CHLCOR|KJIKHAEB_00911	CHLCV|CCA_RS02475	CHLFF|CF_RS02615
OG0000042	1021942-13|GLLEOLEH_00321, 1021942-13|GLLEOLEH_01654	1021942-14|LGBMDHFM_00216, 1021942-14|LGBMDHFM_01094	1039689-34|IOFDCPKP_00829	1041544-29|GDLODPMM_01653, 1041544-29|GDLODPMM_02298	1045192-5|LKKCNNGL_00803	1045240-7|NHDGFNMI_01309	1049244-12|DPKPGIHO_00986	1063924-70|IDDGJEME_00544, 1063924-70|IDDGJEME_00611	1064120-29|MPNFDELO_01478, 1064120-29|MPNFDELO_01845	1070360-7|MNAFDIOF_01260	1095360-24|OKJDMFIN_01583, 1095360-24|OKJDMFIN_01662	1096102-30|LBNIEKCL_00867, 1096102-30|LBNIEKCL_01040	Ga0210389_10013165_2, Ga0210389_10030397_1	3300004085-10|JMIPOPNA_00353	3300005529-103|HANACOGF_00142, 3300005529-103|HANACOGF_01568	3300006056-100|IAMNDGCP_00023, 3300006056-100|IAMNDGCP_01626	3300006056-139|LLNDBGHI_00057	3300006177-14|ECKMPJFO_00996, 3300006177-14|ECKMPJFO_01759	3300009083-135|FEPLNKGK_01594	3300009084-136|FIBMPHPK_00833	3300009084-150|LAOBABEO_01013, 3300009084-150|LAOBABEO_01160	3300009703-49|PEBAADJC_00479, 3300009703-49|PEBAADJC_01332	3300009709-46|LMICHLKC_00217, 3300009709-46|LMICHLKC_00732		3300010035-10|IKNAMKLF_00615, 3300010035-10|IKNAMKLF_00966	3300011418-10|GGIABPDN_01793, 3300011418-10|GGIABPDN_02272	3300011418-14|HEOKIGJJ_01528, 3300011418-14|HEOKIGJJ_01621	3300012931-71|GKFENFGF_00710	3300013126-109|KNBNGCFK_00352	3300013132-109|MOMFEKKI_01258	3300013133-59|PPLPNCIG_00503, 3300013133-59|PPLPNCIG_00597	3300020740.a_Ga0207056_1007_41, 3300020740.a_Ga0207056_1176_4	3300020889.a_Ga0207113_1040_22	3300020970.a_Ga0206972_1004_53, 3300020970.a_Ga0206972_1100_18	ACE65|ACE65_BT_00090, ACE65|ACE65_CK_00630	AlinenSedimentsD2_bin1100|AlinenSedimentsD2_bin1100_01136	B4_bin14|MBF8263008.1	Bin61_76|Bin61_76_00509	Bin65_10|Bin65_10_00210, Bin65_10|Bin65_10_00574	CC_bin22|MCI5052012.1, CC_bin22|MCI5053106.1	CG10BFR821140104234|COT85_01830, CG10BFR821140104234|COT85_04390	CHL1NORP91|COB21_04125, CHL1NORP91|COB21_05480	CHLAB|CAB_RS01140, CHLAB|CAB_RS02120	CHLAIB|H359_RS01395, CHLAIB|H359_RS02225	CHLAVI|RT28_RS00220, CHLAVI|RT28_RS01065	CHLBUT|E1N70_RS03125, CHLBUT|E1N70_RS04105	CHLCOR|KJIKHAEB_00759, CHLCOR|KJIKHAEB_00830	CHLCV|CCA_RS01140, CHLCV|CCA_RS02115	CHLFF|CF_RS02970, CHLFF|CF_RS03945
OG0000043	1021942-13|GLLEOLEH_00563, 1021942-13|GLLEOLEH_00825	1021942-14|LGBMDHFM_00832, 1021942-14|LGBMDHFM_00961	1039689-34|IOFDCPKP_00476, 1039689-34|IOFDCPKP_01312	1041544-29|GDLODPMM_00278, 1041544-29|GDLODPMM_00915	1045192-5|LKKCNNGL_00002, 1045192-5|LKKCNNGL_00058	1045240-7|NHDGFNMI_00621	1049244-12|DPKPGIHO_00483, 1049244-12|DPKPGIHO_00590	1063924-70|IDDGJEME_01359	1064120-29|MPNFDELO_01108, 1064120-29|MPNFDELO_01296	1070360-7|MNAFDIOF_01266, 1070360-7|MNAFDIOF_01516	1095360-24|OKJDMFIN_00355, 1095360-24|OKJDMFIN_01523	1096102-30|LBNIEKCL_00660, 1096102-30|LBNIEKCL_01529	Ga0210389_10024776_4, Ga0210389_10029929_1, Ga0210389_10056117_2	3300004085-10|JMIPOPNA_00528, 3300004085-10|JMIPOPNA_00641	3300005529-103|HANACOGF_00361, 3300005529-103|HANACOGF_01311	3300006056-100|IAMNDGCP_00964, 3300006056-100|IAMNDGCP_01547	3300006056-139|LLNDBGHI_00414, 3300006056-139|LLNDBGHI_00568	3300006177-14|ECKMPJFO_01385	3300009083-135|FEPLNKGK_01529, 3300009083-135|FEPLNKGK_01965	3300009084-136|FIBMPHPK_00890, 3300009084-136|FIBMPHPK_01052	3300009084-150|LAOBABEO_00938, 3300009084-150|LAOBABEO_01420	3300009703-49|PEBAADJC_01396	3300009709-46|LMICHLKC_01170	3300009787-37|NFOFENCB_00302	3300010035-10|IKNAMKLF_00446, 3300010035-10|IKNAMKLF_00880	3300011418-10|GGIABPDN_01082	3300011418-14|HEOKIGJJ_00943	3300012931-71|GKFENFGF_00979, 3300012931-71|GKFENFGF_01671	3300013126-109|KNBNGCFK_00693	3300013132-109|MOMFEKKI_00220	3300013133-59|PPLPNCIG_00761, 3300013133-59|PPLPNCIG_01067	3300020740.a_Ga0207056_1017_1, 3300020740.a_Ga0207056_1020_5	3300020889.a_Ga0207113_1011_2, 3300020889.a_Ga0207113_1102_22	3300020970.a_Ga0206972_1017_37, 3300020970.a_Ga0206972_1050_28	ACE65|ACE65_AO_00260, ACE65|ACE65_BE_01180	AlinenSedimentsD2_bin1100|AlinenSedimentsD2_bin1100_00558, AlinenSedimentsD2_bin1100|AlinenSedimentsD2_bin1100_01278	B4_bin14|MBF8262367.1, B4_bin14|MBF8262957.1	Bin61_76|Bin61_76_00539, Bin61_76|Bin61_76_00651	Bin65_10|Bin65_10_00391, Bin65_10|Bin65_10_00748	CC_bin22|MCI5051649.1, CC_bin22|MCI5052917.1	CG10BFR821140104234|COT85_03550	CHL1NORP91|COB21_03680	CHLAB|CAB_RS04755	CHLAIB|H359_RS04935	CHLAVI|RT28_RS03550	CHLBUT|E1N70_RS01690	CHLCOR|KJIKHAEB_00461	CHLCV|CCA_RS04815	CHLFF|CF_RS00290
OG0000044	1021942-13|GLLEOLEH_01254, 1021942-13|GLLEOLEH_01255		1039689-34|IOFDCPKP_01163	1041544-29|GDLODPMM_02260	1045192-5|LKKCNNGL_00177, 1045192-5|LKKCNNGL_00178	1045240-7|NHDGFNMI_00272, 1045240-7|NHDGFNMI_00273	1049244-12|DPKPGIHO_00033, 1049244-12|DPKPGIHO_00034	1063924-70|IDDGJEME_01052, 1063924-70|IDDGJEME_01053	1064120-29|MPNFDELO_01093	1070360-7|MNAFDIOF_01306, 1070360-7|MNAFDIOF_01307	1095360-24|OKJDMFIN_01364	1096102-30|LBNIEKCL_00242	Ga0210389_10003272_1, Ga0210389_10009868_1	3300004085-10|JMIPOPNA_00283, 3300004085-10|JMIPOPNA_00284	3300005529-103|HANACOGF_00023, 3300005529-103|HANACOGF_00024	3300006056-100|IAMNDGCP_00798, 3300006056-100|IAMNDGCP_00799	3300006056-139|LLNDBGHI_01033	3300006177-14|ECKMPJFO_01107	3300009083-135|FEPLNKGK_00602, 3300009083-135|FEPLNKGK_00608	3300009084-136|FIBMPHPK_01422, 3300009084-136|FIBMPHPK_01423	3300009084-150|LAOBABEO_00379, 3300009084-150|LAOBABEO_01101	3300009703-49|PEBAADJC_00096	3300009709-46|LMICHLKC_01375, 3300009709-46|LMICHLKC_01376	3300009787-37|NFOFENCB_00258, 3300009787-37|NFOFENCB_00259	3300010035-10|IKNAMKLF_00768, 3300010035-10|IKNAMKLF_00769	3300011418-10|GGIABPDN_00849, 3300011418-10|GGIABPDN_00850	3300011418-14|HEOKIGJJ_01102	3300012931-71|GKFENFGF_00625	3300013126-109|KNBNGCFK_00868	3300013132-109|MOMFEKKI_01116, 3300013132-109|MOMFEKKI_01117	3300013133-59|PPLPNCIG_01211, 3300013133-59|PPLPNCIG_01212	3300020740.a_Ga0207056_1119_2	3300020889.a_Ga0207113_1163_10, 3300020889.a_Ga0207113_1163_9	3300020970.a_Ga0206972_1087_4, 3300020970.a_Ga0206972_1087_5	ACE65|ACE65_CW_00400, ACE65|ACE65_CW_00420	AlinenSedimentsD2_bin1100|AlinenSedimentsD2_bin1100_00052	B4_bin14|MBF8263746.1	Bin61_76|Bin61_76_00886	Bin65_10|Bin65_10_01644, Bin65_10|Bin65_10_01645	CC_bin22|MCI5052495.1, CC_bin22|MCI5052496.1	CG10BFR821140104234|COT85_04250	CHL1NORP91|COB21_04445, CHL1NORP91|COB21_04450	CHLAB|CAB_RS00905, CHLAB|CAB_RS00910	CHLAIB|H359_RS01185, CHLAIB|H359_RS01190	CHLAVI|RT28_RS00020, CHLAVI|RT28_RS00025	CHLBUT|E1N70_RS02890, CHLBUT|E1N70_RS02895	CHLCOR|KJIKHAEB_00715, CHLCOR|KJIKHAEB_00716	CHLCV|CCA_RS00905, CHLCV|CCA_RS00910	CHLFF|CF_RS04170, CHLFF|CF_RS04175
OG0000045	1021942-13|GLLEOLEH_00594, 1021942-13|GLLEOLEH_00709, 1021942-13|GLLEOLEH_01732	1021942-14|LGBMDHFM_00140, 1021942-14|LGBMDHFM_00720	1039689-34|IOFDCPKP_00343, 1039689-34|IOFDCPKP_01093	1041544-29|GDLODPMM_00158, 1041544-29|GDLODPMM_00215, 1041544-29|GDLODPMM_02111	1045192-5|LKKCNNGL_01025	1045240-7|NHDGFNMI_00973	1049244-12|DPKPGIHO_00611	1063924-70|IDDGJEME_01444	1064120-29|MPNFDELO_00204, 1064120-29|MPNFDELO_00370	1070360-7|MNAFDIOF_02018	1095360-24|OKJDMFIN_00535, 1095360-24|OKJDMFIN_01012	1096102-30|LBNIEKCL_01443	Ga0210389_10000958_9		3300005529-103|HANACOGF_01664	3300006056-100|IAMNDGCP_01434	3300006056-139|LLNDBGHI_00082, 3300006056-139|LLNDBGHI_00601	3300006177-14|ECKMPJFO_00074, 3300006177-14|ECKMPJFO_00297	3300009083-135|FEPLNKGK_00362	3300009084-136|FIBMPHPK_00548	3300009084-150|LAOBABEO_01042, 3300009084-150|LAOBABEO_01279		3300009709-46|LMICHLKC_00667, 3300009709-46|LMICHLKC_01353	3300009787-37|NFOFENCB_00097	3300010035-10|IKNAMKLF_00521	3300011418-10|GGIABPDN_00400, 3300011418-10|GGIABPDN_00401, 3300011418-10|GGIABPDN_00937, 3300011418-10|GGIABPDN_02305	3300011418-14|HEOKIGJJ_00051, 3300011418-14|HEOKIGJJ_00103	3300012931-71|GKFENFGF_00289, 3300012931-71|GKFENFGF_00506, 3300012931-71|GKFENFGF_01527	3300013126-109|KNBNGCFK_00424	3300013132-109|MOMFEKKI_00253, 3300013132-109|MOMFEKKI_00619	3300013133-59|PPLPNCIG_00187		3300020889.a_Ga0207113_1035_19, 3300020889.a_Ga0207113_1277_4	3300020970.a_Ga0206972_1009_60	ACE65|ACE65_BS_00480, ACE65|ACE65_CY_00090	AlinenSedimentsD2_bin1100|AlinenSedimentsD2_bin1100_00441, AlinenSedimentsD2_bin1100|AlinenSedimentsD2_bin1100_00754, AlinenSedimentsD2_bin1100|AlinenSedimentsD2_bin1100_01306	B4_bin14|MBF8262432.1, B4_bin14|MBF8263802.1	Bin61_76|Bin61_76_01199	Bin65_10|Bin65_10_00049, Bin65_10|Bin65_10_00177	CC_bin22|MCI5051828.1, CC_bin22|MCI5051890.1, CC_bin22|MCI5052774.1	CG10BFR821140104234|COT85_03905	CHL1NORP91|COB21_01250	CHLAB|CAB_RS01305	CHLAIB|H359_RS01560	CHLAVI|RT28_RS00390	CHLBUT|E1N70_RS03315	CHLCOR|KJIKHAEB_00796	CHLCV|CCA_RS01305	CHLFF|CF_RS03780
OG0000046	1021942-13|GLLEOLEH_00649, 1021942-13|GLLEOLEH_00815	1021942-14|LGBMDHFM_00981	1039689-34|IOFDCPKP_00272, 1039689-34|IOFDCPKP_00487	1041544-29|GDLODPMM_00037, 1041544-29|GDLODPMM_00888	1045192-5|LKKCNNGL_00796, 1045192-5|LKKCNNGL_00941	1045240-7|NHDGFNMI_00878, 1045240-7|NHDGFNMI_01174	1049244-12|DPKPGIHO_00240, 1049244-12|DPKPGIHO_00993	1063924-70|IDDGJEME_00633, 1063924-70|IDDGJEME_00834	1064120-29|MPNFDELO_00337, 1064120-29|MPNFDELO_01654	1070360-7|MNAFDIOF_00970, 1070360-7|MNAFDIOF_01953	1095360-24|OKJDMFIN_01503	1096102-30|LBNIEKCL_00680, 1096102-30|LBNIEKCL_00824	Ga0210389_10002702_11	3300004085-10|JMIPOPNA_00309, 3300004085-10|JMIPOPNA_00911	3300005529-103|HANACOGF_01222, 3300005529-103|HANACOGF_01324	3300006056-100|IAMNDGCP_00954, 3300006056-100|IAMNDGCP_01520		3300006177-14|ECKMPJFO_01417	3300009083-135|FEPLNKGK_01518, 3300009083-135|FEPLNKGK_01917	3300009084-136|FIBMPHPK_01096, 3300009084-136|FIBMPHPK_01756	3300009084-150|LAOBABEO_00705, 3300009084-150|LAOBABEO_01407	3300009703-49|PEBAADJC_00558, 3300009703-49|PEBAADJC_01384	3300009709-46|LMICHLKC_00337, 3300009709-46|LMICHLKC_01095	3300009787-37|NFOFENCB_00389, 3300009787-37|NFOFENCB_01031	3300010035-10|IKNAMKLF_00030, 3300010035-10|IKNAMKLF_00280	3300011418-10|GGIABPDN_00239, 3300011418-10|GGIABPDN_02347	3300011418-14|HEOKIGJJ_00956	3300012931-71|GKFENFGF_00963, 3300012931-71|GKFENFGF_01684	3300013126-109|KNBNGCFK_00700	3300013132-109|MOMFEKKI_00415, 3300013132-109|MOMFEKKI_00829	3300013133-59|PPLPNCIG_00333, 3300013133-59|PPLPNCIG_01018	3300020740.a_Ga0207056_1113_3	3300020889.a_Ga0207113_1006_40, 3300020889.a_Ga0207113_1134_12	3300020970.a_Ga0206972_1079_17	ACE65|ACE65_AX_00040, ACE65|ACE65_BJ_00350	AlinenSedimentsD2_bin1100|AlinenSedimentsD2_bin1100_00506, AlinenSedimentsD2_bin1100|AlinenSedimentsD2_bin1100_01016	B4_bin14|MBF8263272.1, B4_bin14|MBF8264030.1	Bin61_76|Bin61_76_00121	Bin65_10|Bin65_10_01265, Bin65_10|Bin65_10_01540	CC_bin22|MCI5051662.1	CG10BFR821140104234|COT85_02690, CG10BFR821140104234|COT85_04970	CHL1NORP91|COB21_03640	CHLAB|CAB_RS05025	CHLAIB|H359_RS00240	CHLAVI|RT28_RS03810	CHLBUT|E1N70_RS01960	CHLCOR|KJIKHAEB_00518	CHLCV|CCA_RS05085	CHLFF|CF_RS00020
OG0000047	1021942-13|GLLEOLEH_00729, 1021942-13|GLLEOLEH_01454	1021942-14|LGBMDHFM_00288, 1021942-14|LGBMDHFM_00491	1039689-34|IOFDCPKP_01370	1041544-29|GDLODPMM_00330, 1041544-29|GDLODPMM_00983	1045192-5|LKKCNNGL_00794	1045240-7|NHDGFNMI_00845	1049244-12|DPKPGIHO_00076	1063924-70|IDDGJEME_01420, 1063924-70|IDDGJEME_01576	1064120-29|MPNFDELO_00436	1070360-7|MNAFDIOF_02245	1095360-24|OKJDMFIN_00526, 1095360-24|OKJDMFIN_00947	1096102-30|LBNIEKCL_00141, 1096102-30|LBNIEKCL_00446	Ga0210389_10003212_1, Ga0210389_10006034_1, Ga0210389_10013394_8	3300004085-10|JMIPOPNA_00913	3300005529-103|HANACOGF_00548, 3300005529-103|HANACOGF_00807	3300006056-100|IAMNDGCP_00485, 3300006056-100|IAMNDGCP_00823	3300006056-139|LLNDBGHI_00170, 3300006056-139|LLNDBGHI_00648	3300006177-14|ECKMPJFO_01269, 3300006177-14|ECKMPJFO_01508	3300009083-135|FEPLNKGK_00074, 3300009083-135|FEPLNKGK_00874	3300009084-136|FIBMPHPK_00150, 3300009084-136|FIBMPHPK_01627	3300009084-150|LAOBABEO_00126, 3300009084-150|LAOBABEO_01776	3300009703-49|PEBAADJC_00070, 3300009703-49|PEBAADJC_01190	3300009709-46|LMICHLKC_00902, 3300009709-46|LMICHLKC_01538	3300009787-37|NFOFENCB_00427	3300010035-10|IKNAMKLF_00583	3300011418-10|GGIABPDN_01693	3300011418-14|HEOKIGJJ_01744	3300012931-71|GKFENFGF_00170, 3300012931-71|GKFENFGF_01773	3300013126-109|KNBNGCFK_00119, 3300013126-109|KNBNGCFK_01066	3300013132-109|MOMFEKKI_00720, 3300013132-109|MOMFEKKI_00948	3300013133-59|PPLPNCIG_00082, 3300013133-59|PPLPNCIG_01398	3300020740.a_Ga0207056_1008_24	3300020889.a_Ga0207113_1023_47, 3300020889.a_Ga0207113_1179_3, 3300020889.a_Ga0207113_1179_4	3300020970.a_Ga0206972_1013_42, 3300020970.a_Ga0206972_1122_11	ACE65|ACE65_AZ_00060, ACE65|ACE65_BL_00740	AlinenSedimentsD2_bin1100|AlinenSedimentsD2_bin1100_01079, AlinenSedimentsD2_bin1100|AlinenSedimentsD2_bin1100_01576	B4_bin14|MBF8263480.1, B4_bin14|MBF8264047.1	Bin61_76|Bin61_76_01034	Bin65_10|Bin65_10_00498, Bin65_10|Bin65_10_01573	CC_bin22|MCI5051719.1	CG10BFR821140104234|COT85_06190, CG10BFR821140104234|COT85_07400	CHL1NORP91|COB21_00415, CHL1NORP91|COB21_05815	CHLAB|CAB_RS04905	CHLAIB|H359_RS00155	CHLAVI|RT28_RS03695	CHLBUT|E1N70_RS01840	CHLCOR|KJIKHAEB_00493	CHLCV|CCA_RS04965	CHLFF|CF_RS00140
OG0000048	1021942-13|GLLEOLEH_00904, 1021942-13|GLLEOLEH_00905	1021942-14|LGBMDHFM_00305, 1021942-14|LGBMDHFM_00306	1039689-34|IOFDCPKP_01343	1041544-29|GDLODPMM_01028	1045192-5|LKKCNNGL_00910, 1045192-5|LKKCNNGL_00911	1045240-7|NHDGFNMI_01157, 1045240-7|NHDGFNMI_01158	1049244-12|DPKPGIHO_00178, 1049244-12|DPKPGIHO_00179	1063924-70|IDDGJEME_00493, 1063924-70|IDDGJEME_00494	1064120-29|MPNFDELO_01437, 1064120-29|MPNFDELO_01438	1070360-7|MNAFDIOF_01560	1095360-24|OKJDMFIN_00675, 1095360-24|OKJDMFIN_00676	1096102-30|LBNIEKCL_00271, 1096102-30|LBNIEKCL_00272	Ga0210389_10006861_10, Ga0210389_10006861_9	3300004085-10|JMIPOPNA_00268	3300005529-103|HANACOGF_01447, 3300005529-103|HANACOGF_01448	3300006056-100|IAMNDGCP_01057, 3300006056-100|IAMNDGCP_01058, 3300006056-100|IAMNDGCP_01467	3300006056-139|LLNDBGHI_00309, 3300006056-139|LLNDBGHI_00310	3300006177-14|ECKMPJFO_01288, 3300006177-14|ECKMPJFO_01289	3300009083-135|FEPLNKGK_00866, 3300009083-135|FEPLNKGK_01026	3300009084-136|FIBMPHPK_00090	3300009084-150|LAOBABEO_01104, 3300009084-150|LAOBABEO_01105	3300009703-49|PEBAADJC_00041, 3300009703-49|PEBAADJC_00042	3300009709-46|LMICHLKC_00068, 3300009709-46|LMICHLKC_00069	3300009787-37|NFOFENCB_00786	3300010035-10|IKNAMKLF_00648, 3300010035-10|IKNAMKLF_00649	3300011418-10|GGIABPDN_00389, 3300011418-10|GGIABPDN_02105	3300011418-14|HEOKIGJJ_01187, 3300011418-14|HEOKIGJJ_01770	3300012931-71|GKFENFGF_01178, 3300012931-71|GKFENFGF_01179	3300013126-109|KNBNGCFK_01052, 3300013126-109|KNBNGCFK_01053	3300013132-109|MOMFEKKI_01220, 3300013132-109|MOMFEKKI_01221	3300013133-59|PPLPNCIG_00903, 3300013133-59|PPLPNCIG_00904	3300020740.a_Ga0207056_1086_6, 3300020740.a_Ga0207056_1133_2	3300020889.a_Ga0207113_1046_27, 3300020889.a_Ga0207113_1132_22, 3300020889.a_Ga0207113_1250_4	3300020970.a_Ga0206972_1027_3, 3300020970.a_Ga0206972_1027_4	ACE65|ACE65_BL_00310	AlinenSedimentsD2_bin1100|AlinenSedimentsD2_bin1100_00651, AlinenSedimentsD2_bin1100|AlinenSedimentsD2_bin1100_00652	B4_bin14|MBF8263458.1, B4_bin14|MBF8263459.1	Bin61_76|Bin61_76_00644	Bin65_10|Bin65_10_00518, Bin65_10|Bin65_10_00519	CC_bin22|MCI5052371.1, CC_bin22|MCI5052372.1	CG10BFR821140104234|COT85_07510, CG10BFR821140104234|COT85_07515	CHL1NORP91|COB21_04885, CHL1NORP91|COB21_04890	CHLAB|CAB_RS00875	CHLAIB|H359_RS01155	CHLAVI|RT28_RS04680	CHLBUT|E1N70_RS02860	CHLCOR|KJIKHAEB_00709	CHLCV|CCA_RS00875	CHLFF|CF_RS04205
OG0000049	1021942-13|GLLEOLEH_00414, 1021942-13|GLLEOLEH_01210	1021942-14|LGBMDHFM_00168, 1021942-14|LGBMDHFM_00233	1039689-34|IOFDCPKP_00960, 1039689-34|IOFDCPKP_01137	1041544-29|GDLODPMM_01515, 1041544-29|GDLODPMM_02017	1045192-5|LKKCNNGL_00228, 1045192-5|LKKCNNGL_00542, 1045192-5|LKKCNNGL_01331	1045240-7|NHDGFNMI_00361	1049244-12|DPKPGIHO_00292	1063924-70|IDDGJEME_01561	1064120-29|MPNFDELO_00170, 1064120-29|MPNFDELO_01003	1070360-7|MNAFDIOF_00699, 1070360-7|MNAFDIOF_01603	1095360-24|OKJDMFIN_00216, 1095360-24|OKJDMFIN_01246	1096102-30|LBNIEKCL_01293, 1096102-30|LBNIEKCL_01678	Ga0210389_10001577_15, Ga0210389_10008054_10	3300004085-10|JMIPOPNA_00603, 3300004085-10|JMIPOPNA_00608	3300005529-103|HANACOGF_01413, 3300005529-103|HANACOGF_01544	3300006056-100|IAMNDGCP_00946, 3300006056-100|IAMNDGCP_01632	3300006056-139|LLNDBGHI_00278	3300006177-14|ECKMPJFO_00172, 3300006177-14|ECKMPJFO_00912	3300009083-135|FEPLNKGK_00265, 3300009083-135|FEPLNKGK_00880	3300009084-136|FIBMPHPK_00143, 3300009084-136|FIBMPHPK_01558	3300009084-150|LAOBABEO_00192	3300009703-49|PEBAADJC_00018, 3300009703-49|PEBAADJC_01346	3300009709-46|LMICHLKC_00107, 3300009709-46|LMICHLKC_01137	3300009787-37|NFOFENCB_00103, 3300009787-37|NFOFENCB_01057	3300010035-10|IKNAMKLF_00597	3300011418-10|GGIABPDN_00117, 3300011418-10|GGIABPDN_01012	3300011418-14|HEOKIGJJ_00280	3300012931-71|GKFENFGF_00755, 3300012931-71|GKFENFGF_01638	3300013126-109|KNBNGCFK_00811	3300013132-109|MOMFEKKI_00197, 3300013132-109|MOMFEKKI_00839	3300013133-59|PPLPNCIG_01004, 3300013133-59|PPLPNCIG_01378	3300020740.a_Ga0207056_1001_10	3300020889.a_Ga0207113_1026_25, 3300020889.a_Ga0207113_1033_36	3300020970.a_Ga0206972_1004_17, 3300020970.a_Ga0206972_1009_48	ACE65|ACE65_CD_00350	AlinenSedimentsD2_bin1100|AlinenSedimentsD2_bin1100_00538, AlinenSedimentsD2_bin1100|AlinenSedimentsD2_bin1100_01352	B4_bin14|MBF8262547.1, B4_bin14|MBF8263189.1	Bin61_76|Bin61_76_00937	Bin65_10|Bin65_10_00306, Bin65_10|Bin65_10_01445	CC_bin22|MCI5052159.1	CG10BFR821140104234|COT85_03355, CG10BFR821140104234|COT85_05655	CHL1NORP91|COB21_01545	CHLAB|CAB_RS01680	CHLAIB|H359_RS01930	CHLAVI|RT28_RS00665	CHLBUT|E1N70_RS03650	CHLCOR|KJIKHAEB_00159	CHLCV|CCA_RS01660	CHLFF|CF_RS03395
OG0000050	1021942-13|GLLEOLEH_00897, 1021942-13|GLLEOLEH_01474	1021942-14|LGBMDHFM_00084, 1021942-14|LGBMDHFM_00313	1039689-34|IOFDCPKP_01352	1041544-29|GDLODPMM_00140, 1041544-29|GDLODPMM_01020	1045192-5|LKKCNNGL_00710	1045240-7|NHDGFNMI_00741, 1045240-7|NHDGFNMI_00978	1049244-12|DPKPGIHO_00117	1063924-70|IDDGJEME_01387	1064120-29|MPNFDELO_00353, 1064120-29|MPNFDELO_01154	1070360-7|MNAFDIOF_02069	1095360-24|OKJDMFIN_00283, 1095360-24|OKJDMFIN_00819	1096102-30|LBNIEKCL_00277, 1096102-30|LBNIEKCL_00401	Ga0210389_10006861_4, Ga0210389_10020644_4	3300004085-10|JMIPOPNA_00573	3300005529-103|HANACOGF_00787, 3300005529-103|HANACOGF_01453	3300006056-100|IAMNDGCP_00692	3300006056-139|LLNDBGHI_00304	3300006177-14|ECKMPJFO_01216, 3300006177-14|ECKMPJFO_01294	3300009083-135|FEPLNKGK_01178, 3300009083-135|FEPLNKGK_01324	3300009084-136|FIBMPHPK_00233, 3300009084-136|FIBMPHPK_01260	3300009084-150|LAOBABEO_00666, 3300009084-150|LAOBABEO_01110	3300009703-49|PEBAADJC_00034, 3300009703-49|PEBAADJC_01561	3300009709-46|LMICHLKC_00075, 3300009709-46|LMICHLKC_00911	3300009787-37|NFOFENCB_00085, 3300009787-37|NFOFENCB_00812	3300010035-10|IKNAMKLF_00654	3300011418-10|GGIABPDN_02112	3300011418-14|HEOKIGJJ_00638, 3300011418-14|HEOKIGJJ_01196	3300012931-71|GKFENFGF_00357, 3300012931-71|GKFENFGF_01378	3300013126-109|KNBNGCFK_01049	3300013132-109|MOMFEKKI_00753, 3300013132-109|MOMFEKKI_01214	3300013133-59|PPLPNCIG_00615, 3300013133-59|PPLPNCIG_00994	3300020740.a_Ga0207056_1064_19	3300020889.a_Ga0207113_1103_4, 3300020889.a_Ga0207113_1132_14	3300020970.a_Ga0206972_1011_4, 3300020970.a_Ga0206972_1104_5	ACE65|ACE65_BG_00380, ACE65|ACE65_BL_00400	AlinenSedimentsD2_bin1100|AlinenSedimentsD2_bin1100_00164, AlinenSedimentsD2_bin1100|AlinenSedimentsD2_bin1100_01238	B4_bin14|MBF8262684.1, B4_bin14|MBF8263452.1	Bin61_76|Bin61_76_00782, Bin61_76|Bin61_76_00950	Bin65_10|Bin65_10_00144, Bin65_10|Bin65_10_00179	CC_bin22|MCI5052376.1, CC_bin22|MCI5052574.1	CG10BFR821140104234|COT85_07195, CG10BFR821140104234|COT85_07545	CHL1NORP91|COB21_02135, CHL1NORP91|COB21_04910	CHLAB|CAB_RS00850	CHLAIB|H359_RS01130	CHLAVI|RT28_RS04655	CHLBUT|E1N70_RS02835	CHLCOR|KJIKHAEB_00704	CHLCV|CCA_RS00850	CHLFF|CF_RS04230
OG0000051	1021942-13|GLLEOLEH_01556, 1021942-13|GLLEOLEH_01775	1021942-14|LGBMDHFM_00409, 1021942-14|LGBMDHFM_01135	1039689-34|IOFDCPKP_00722, 1039689-34|IOFDCPKP_01109	1041544-29|GDLODPMM_00539	1045192-5|LKKCNNGL_00525		1049244-12|DPKPGIHO_00069	1063924-70|IDDGJEME_00381, 1063924-70|IDDGJEME_01130, 1063924-70|IDDGJEME_01151	1064120-29|MPNFDELO_01362, 1064120-29|MPNFDELO_01904	1070360-7|MNAFDIOF_00500, 1070360-7|MNAFDIOF_00707, 1070360-7|MNAFDIOF_00710	1095360-24|OKJDMFIN_00570, 1095360-24|OKJDMFIN_01686	1096102-30|LBNIEKCL_00306, 1096102-30|LBNIEKCL_00508, 1096102-30|LBNIEKCL_01360	Ga0210389_10002903_10, Ga0210389_10005155_9	3300004085-10|JMIPOPNA_00456	3300005529-103|HANACOGF_00795, 3300005529-103|HANACOGF_01402	3300006056-100|IAMNDGCP_00108, 3300006056-100|IAMNDGCP_01216		3300006177-14|ECKMPJFO_00481, 3300006177-14|ECKMPJFO_01488, 3300006177-14|ECKMPJFO_01677	3300009083-135|FEPLNKGK_01408	3300009084-136|FIBMPHPK_01413	3300009084-150|LAOBABEO_01677	3300009703-49|PEBAADJC_00232, 3300009703-49|PEBAADJC_01231	3300009709-46|LMICHLKC_00457, 3300009709-46|LMICHLKC_01007	3300009787-37|NFOFENCB_00385	3300010035-10|IKNAMKLF_00079	3300011418-10|GGIABPDN_00757, 3300011418-10|GGIABPDN_01144	3300011418-14|HEOKIGJJ_00990	3300012931-71|GKFENFGF_00067, 3300012931-71|GKFENFGF_00495, 3300012931-71|GKFENFGF_00657, 3300012931-71|GKFENFGF_01601		3300013132-109|MOMFEKKI_00268, 3300013132-109|MOMFEKKI_01185, 3300013132-109|MOMFEKKI_01365	3300013133-59|PPLPNCIG_00402, 3300013133-59|PPLPNCIG_00404, 3300013133-59|PPLPNCIG_01150, 3300013133-59|PPLPNCIG_01311	3300020740.a_Ga0207056_1013_19	3300020889.a_Ga0207113_1040_7	3300020970.a_Ga0206972_1023_28, 3300020970.a_Ga0206972_1071_4	ACE65|ACE65_BR_00420	AlinenSedimentsD2_bin1100|AlinenSedimentsD2_bin1100_00827, AlinenSedimentsD2_bin1100|AlinenSedimentsD2_bin1100_00859, AlinenSedimentsD2_bin1100|AlinenSedimentsD2_bin1100_01316	B4_bin14|MBF8262816.1, B4_bin14|MBF8263540.1	Bin61_76|Bin61_76_00199	Bin65_10|Bin65_10_00248, Bin65_10|Bin65_10_01000	CC_bin22|MCI5051513.1, CC_bin22|MCI5051566.1, CC_bin22|MCI5051692.1, CC_bin22|MCI5051706.1	CG10BFR821140104234|COT85_05890, CG10BFR821140104234|COT85_06585	CHL1NORP91|COB21_03175, CHL1NORP91|COB21_06040
OG0000052	1021942-13|GLLEOLEH_00342, 1021942-13|GLLEOLEH_00344	1021942-14|LGBMDHFM_00597, 1021942-14|LGBMDHFM_00598	1039689-34|IOFDCPKP_00180	1041544-29|GDLODPMM_00694, 1041544-29|GDLODPMM_00695	1045192-5|LKKCNNGL_00275, 1045192-5|LKKCNNGL_00277	1045240-7|NHDGFNMI_00437	1049244-12|DPKPGIHO_00692, 1049244-12|DPKPGIHO_00694	1063924-70|IDDGJEME_01000, 1063924-70|IDDGJEME_01001	1064120-29|MPNFDELO_00304, 1064120-29|MPNFDELO_00306	1070360-7|MNAFDIOF_00890, 1070360-7|MNAFDIOF_00892	1095360-24|OKJDMFIN_00812, 1095360-24|OKJDMFIN_00813	1096102-30|LBNIEKCL_01264, 1096102-30|LBNIEKCL_01266	Ga0210389_10029287_2, Ga0210389_10029287_3	3300004085-10|JMIPOPNA_00434, 3300004085-10|JMIPOPNA_00436	3300005529-103|HANACOGF_00040, 3300005529-103|HANACOGF_00042	3300006056-100|IAMNDGCP_01239, 3300006056-100|IAMNDGCP_01241	3300006056-139|LLNDBGHI_00909	3300006177-14|ECKMPJFO_00884, 3300006177-14|ECKMPJFO_00886	3300009083-135|FEPLNKGK_00914, 3300009083-135|FEPLNKGK_00915	3300009084-136|FIBMPHPK_00536, 3300009084-136|FIBMPHPK_00537	3300009084-150|LAOBABEO_00357, 3300009084-150|LAOBABEO_00358, 3300009084-150|LAOBABEO_00359	3300009703-49|PEBAADJC_01687, 3300009703-49|PEBAADJC_01689	3300009709-46|LMICHLKC_00087, 3300009709-46|LMICHLKC_00570		3300010035-10|IKNAMKLF_00661, 3300010035-10|IKNAMKLF_00663		3300011418-14|HEOKIGJJ_00231	3300012931-71|GKFENFGF_00444, 3300012931-71|GKFENFGF_00446	3300013126-109|KNBNGCFK_01044, 3300013126-109|KNBNGCFK_01045	3300013132-109|MOMFEKKI_01204, 3300013132-109|MOMFEKKI_01205	3300013133-59|PPLPNCIG_00985, 3300013133-59|PPLPNCIG_00987	3300020740.a_Ga0207056_1007_10, 3300020740.a_Ga0207056_1007_9		3300020970.a_Ga0206972_1017_30, 3300020970.a_Ga0206972_1017_32	ACE65|ACE65_CH_00110, ACE65|ACE65_CH_00120	AlinenSedimentsD2_bin1100|AlinenSedimentsD2_bin1100_00386	B4_bin14|MBF8263427.1		Bin65_10|Bin65_10_00903, Bin65_10|Bin65_10_00905	CC_bin22|MCI5052384.1, CC_bin22|MCI5052386.1	CG10BFR821140104234|COT85_07650, CG10BFR821140104234|COT85_07660	CHL1NORP91|COB21_04940
OG0000053	1021942-13|GLLEOLEH_00372, 1021942-13|GLLEOLEH_01490	1021942-14|LGBMDHFM_00261, 1021942-14|LGBMDHFM_00574	1039689-34|IOFDCPKP_00211, 1039689-34|IOFDCPKP_00251	1041544-29|GDLODPMM_01562, 1041544-29|GDLODPMM_02390	1045192-5|LKKCNNGL_00438	1045240-7|NHDGFNMI_00112		1063924-70|IDDGJEME_01266	1064120-29|MPNFDELO_00592	1070360-7|MNAFDIOF_01922	1095360-24|OKJDMFIN_00773, 1095360-24|OKJDMFIN_01219	1096102-30|LBNIEKCL_01003, 1096102-30|LBNIEKCL_01650	Ga0210389_10007326_1, Ga0210389_10053729_5	3300004085-10|JMIPOPNA_00422	3300005529-103|HANACOGF_00639, 3300005529-103|HANACOGF_01065	3300006056-100|IAMNDGCP_00090, 3300006056-100|IAMNDGCP_01358	3300006056-139|LLNDBGHI_00813	3300006177-14|ECKMPJFO_01048, 3300006177-14|ECKMPJFO_01618	3300009083-135|FEPLNKGK_01546	3300009084-136|FIBMPHPK_01330	3300009084-150|LAOBABEO_01570	3300009703-49|PEBAADJC_00962, 3300009703-49|PEBAADJC_01729	3300009709-46|LMICHLKC_00096, 3300009709-46|LMICHLKC_01177	3300009787-37|NFOFENCB_01676	3300010035-10|IKNAMKLF_00174	3300011418-10|GGIABPDN_00272, 3300011418-10|GGIABPDN_01445	3300011418-14|HEOKIGJJ_00688	3300012931-71|GKFENFGF_00524, 3300012931-71|GKFENFGF_00781	3300013126-109|KNBNGCFK_01028	3300013132-109|MOMFEKKI_00928, 3300013132-109|MOMFEKKI_01294	3300013133-59|PPLPNCIG_00278, 3300013133-59|PPLPNCIG_00885	3300020740.a_Ga0207056_1144_7	3300020889.a_Ga0207113_1042_15	3300020970.a_Ga0206972_1275_4	ACE65|ACE65_AR_00100, ACE65|ACE65_BU_00280	AlinenSedimentsD2_bin1100|AlinenSedimentsD2_bin1100_01420, AlinenSedimentsD2_bin1100|AlinenSedimentsD2_bin1100_01488	B4_bin14|MBF8263163.1, B4_bin14|MBF8263992.1	Bin61_76|Bin61_76_00946	Bin65_10|Bin65_10_00441, Bin65_10|Bin65_10_00699	CC_bin22|MCI5052415.1, CC_bin22|MCI5053023.1	CG10BFR821140104234|COT85_00790, CG10BFR821140104234|COT85_07785	CHL1NORP91|COB21_00565	CHLAB|CAB_RS00120, CHLAB|CAB_RS04245	CHLAIB|H359_RS00405, CHLAIB|H359_RS04430	CHLAVI|RT28_RS03045, CHLAVI|RT28_RS03940	CHLBUT|E1N70_RS01180, CHLBUT|E1N70_RS02100	CHLCOR|KJIKHAEB_00351, CHLCOR|KJIKHAEB_00552	CHLCV|CCA_RS00120, CHLCV|CCA_RS04300	CHLFF|CF_RS00800, CHLFF|CF_RS04955
OG0000054	1021942-13|GLLEOLEH_00314, 1021942-13|GLLEOLEH_00703	1021942-14|LGBMDHFM_00364, 1021942-14|LGBMDHFM_01103		1041544-29|GDLODPMM_00397, 1041544-29|GDLODPMM_00857	1045192-5|LKKCNNGL_01348		1049244-12|DPKPGIHO_00807	1063924-70|IDDGJEME_00513, 1063924-70|IDDGJEME_00615	1064120-29|MPNFDELO_00319, 1064120-29|MPNFDELO_01319	1070360-7|MNAFDIOF_02128, 1070360-7|MNAFDIOF_02180	1095360-24|OKJDMFIN_01463, 1095360-24|OKJDMFIN_01667	1096102-30|LBNIEKCL_00479, 1096102-30|LBNIEKCL_01056	Ga0210389_10005412_12	3300004085-10|JMIPOPNA_00217	3300005529-103|HANACOGF_00454, 3300005529-103|HANACOGF_01574	3300006056-100|IAMNDGCP_00563, 3300006056-100|IAMNDGCP_01471		3300006177-14|ECKMPJFO_00833, 3300006177-14|ECKMPJFO_01756	3300009083-135|FEPLNKGK_00798, 3300009083-135|FEPLNKGK_01843	3300009084-136|FIBMPHPK_00165, 3300009084-136|FIBMPHPK_01471	3300009084-150|LAOBABEO_01219, 3300009084-150|LAOBABEO_01537	3300009703-49|PEBAADJC_00470, 3300009703-49|PEBAADJC_00640	3300009709-46|LMICHLKC_00213, 3300009709-46|LMICHLKC_00722	3300009787-37|NFOFENCB_00226, 3300009787-37|NFOFENCB_01048	3300010035-10|IKNAMKLF_00375	3300011418-10|GGIABPDN_00681, 3300011418-10|GGIABPDN_01797	3300011418-14|HEOKIGJJ_00932, 3300011418-14|HEOKIGJJ_01752	3300012931-71|GKFENFGF_00703, 3300012931-71|GKFENFGF_01204	3300013126-109|KNBNGCFK_00291, 3300013126-109|KNBNGCFK_00733	3300013132-109|MOMFEKKI_01000, 3300013132-109|MOMFEKKI_01465	3300013133-59|PPLPNCIG_00507, 3300013133-59|PPLPNCIG_00946	3300020740.a_Ga0207056_1041_4, 3300020740.a_Ga0207056_1073_9	3300020889.a_Ga0207113_1023_51, 3300020889.a_Ga0207113_1171_8	3300020970.a_Ga0206972_1004_61, 3300020970.a_Ga0206972_1058_24	ACE65|ACE65_AN_00350, ACE65|ACE65_CP_00400	AlinenSedimentsD2_bin1100|AlinenSedimentsD2_bin1100_00696	B4_bin14|MBF8263017.1, B4_bin14|MBF8263961.1	Bin61_76|Bin61_76_00242, Bin61_76|Bin61_76_00668	Bin65_10|Bin65_10_00579, Bin65_10|Bin65_10_01305	CC_bin22|MCI5052017.1, CC_bin22|MCI5052250.1	CG10BFR821140104234|COT85_00115, CG10BFR821140104234|COT85_04420	CHL1NORP91|COB21_03825, CHL1NORP91|COB21_04145
OG0000055	1021942-13|GLLEOLEH_00299, 1021942-13|GLLEOLEH_00999	1021942-14|LGBMDHFM_00516	1039689-34|IOFDCPKP_00982, 1039689-34|IOFDCPKP_01049, 1039689-34|IOFDCPKP_01051	1041544-29|GDLODPMM_01416, 1041544-29|GDLODPMM_01730	1045192-5|LKKCNNGL_00129	1045240-7|NHDGFNMI_01052	1049244-12|DPKPGIHO_00409	1063924-70|IDDGJEME_00362, 1063924-70|IDDGJEME_00982	1064120-29|MPNFDELO_00693, 1064120-29|MPNFDELO_00716	1070360-7|MNAFDIOF_01623	1095360-24|OKJDMFIN_00121, 1095360-24|OKJDMFIN_00856	1096102-30|LBNIEKCL_00942, 1096102-30|LBNIEKCL_01533	Ga0210389_10005310_2	3300004085-10|JMIPOPNA_00827	3300005529-103|HANACOGF_00189	3300006056-100|IAMNDGCP_00523, 3300006056-100|IAMNDGCP_00524, 3300006056-100|IAMNDGCP_01031	3300006056-139|LLNDBGHI_00767	3300006177-14|ECKMPJFO_00199, 3300006177-14|ECKMPJFO_01599	3300009083-135|FEPLNKGK_00635, 3300009083-135|FEPLNKGK_01320	3300009084-136|FIBMPHPK_00314, 3300009084-136|FIBMPHPK_01796	3300009084-150|LAOBABEO_00961, 3300009084-150|LAOBABEO_01199	3300009703-49|PEBAADJC_00614, 3300009703-49|PEBAADJC_00740	3300009709-46|LMICHLKC_00372, 3300009709-46|LMICHLKC_00889, 3300009709-46|LMICHLKC_01156	3300009787-37|NFOFENCB_00352, 3300009787-37|NFOFENCB_01006	3300010035-10|IKNAMKLF_00713	3300011418-10|GGIABPDN_01030, 3300011418-10|GGIABPDN_01777	3300011418-14|HEOKIGJJ_00153, 3300011418-14|HEOKIGJJ_00324	3300012931-71|GKFENFGF_00541, 3300012931-71|GKFENFGF_00999	3300013126-109|KNBNGCFK_00981	3300013132-109|MOMFEKKI_00981, 3300013132-109|MOMFEKKI_01362	3300013133-59|PPLPNCIG_00020, 3300013133-59|PPLPNCIG_01027	3300020740.a_Ga0207056_1002_6, 3300020740.a_Ga0207056_1268_1		3300020970.a_Ga0206972_1002_26	ACE65|ACE65_BB_00240, ACE65|ACE65_BM_00090	AlinenSedimentsD2_bin1100|AlinenSedimentsD2_bin1100_00811, AlinenSedimentsD2_bin1100|AlinenSedimentsD2_bin1100_01173	B4_bin14|MBF8262865.1, B4_bin14|MBF8263502.1	Bin61_76|Bin61_76_00804	Bin65_10|Bin65_10_01235	CC_bin22|MCI5052739.1, CC_bin22|MCI5052841.1	CG10BFR821140104234|COT85_00300, CG10BFR821140104234|COT85_06370	CHL1NORP91|COB21_00975	CHLAB|CAB_RS01620	CHLAIB|H359_RS01870	CHLAVI|RT28_RS00605	CHLBUT|E1N70_RS03590	CHLCOR|KJIKHAEB_00173	CHLCV|CCA_RS01600	CHLFF|CF_RS03465
OG0000056	1021942-13|GLLEOLEH_00701, 1021942-13|GLLEOLEH_01261	1021942-14|LGBMDHFM_01297	1039689-34|IOFDCPKP_01171	1041544-29|GDLODPMM_01328	1045192-5|LKKCNNGL_01386	1045240-7|NHDGFNMI_00693	1049244-12|DPKPGIHO_00374	1063924-70|IDDGJEME_01048	1064120-29|MPNFDELO_00965, 1064120-29|MPNFDELO_01101, 1064120-29|MPNFDELO_01320	1070360-7|MNAFDIOF_01270	1095360-24|OKJDMFIN_01371, 1095360-24|OKJDMFIN_01464	1096102-30|LBNIEKCL_00236, 1096102-30|LBNIEKCL_01057	Ga0210389_10003272_6	3300004085-10|JMIPOPNA_00662	3300005529-103|HANACOGF_00015, 3300005529-103|HANACOGF_00453	3300006056-100|IAMNDGCP_00261, 3300006056-100|IAMNDGCP_00471, 3300006056-100|IAMNDGCP_00792, 3300006056-100|IAMNDGCP_01275, 3300006056-100|IAMNDGCP_01331	3300006056-139|LLNDBGHI_00875, 3300006056-139|LLNDBGHI_01035	3300006177-14|ECKMPJFO_01114	3300009083-135|FEPLNKGK_01818	3300009084-136|FIBMPHPK_00027, 3300009084-136|FIBMPHPK_00220, 3300009084-136|FIBMPHPK_00242, 3300009084-136|FIBMPHPK_00243, 3300009084-136|FIBMPHPK_01304, 3300009084-136|FIBMPHPK_01683	3300009084-150|LAOBABEO_00055, 3300009084-150|LAOBABEO_00129, 3300009084-150|LAOBABEO_01029	3300009703-49|PEBAADJC_00100	3300009709-46|LMICHLKC_00385, 3300009709-46|LMICHLKC_00624, 3300009709-46|LMICHLKC_01028	3300009787-37|NFOFENCB_00240	3300010035-10|IKNAMKLF_00765	3300011418-10|GGIABPDN_00630, 3300011418-10|GGIABPDN_02012	3300011418-14|HEOKIGJJ_00783, 3300011418-14|HEOKIGJJ_01828, 3300011418-14|HEOKIGJJ_01832	3300012931-71|GKFENFGF_00231	3300013126-109|KNBNGCFK_00871	3300013132-109|MOMFEKKI_01110	3300013133-59|PPLPNCIG_01206	3300020740.a_Ga0207056_1004_52, 3300020740.a_Ga0207056_1009_18, 3300020740.a_Ga0207056_1014_5	3300020889.a_Ga0207113_1083_3	3300020970.a_Ga0206972_1058_25, 3300020970.a_Ga0206972_1087_11	ACE65|ACE65_BO_00240	AlinenSedimentsD2_bin1100|AlinenSedimentsD2_bin1100_00920	B4_bin14|MBF8263740.1	Bin61_76|Bin61_76_00880, Bin61_76|Bin61_76_00922	Bin65_10|Bin65_10_01306, Bin65_10|Bin65_10_01638	CC_bin22|MCI5052485.1, CC_bin22|MCI5052486.1	CG10BFR821140104234|COT85_04275	CHL1NORP91|COB21_04420	CHLAB|CAB_RS00425	CHLAIB|H359_RS00700	CHLAVI|RT28_RS04240	CHLBUT|E1N70_RS02400	CHLCOR|KJIKHAEB_00617	CHLCV|CCA_RS00425	CHLFF|CF_RS04650
OG0000057	1021942-13|GLLEOLEH_00361, 1021942-13|GLLEOLEH_01649	1021942-14|LGBMDHFM_00585	1039689-34|IOFDCPKP_00445	1041544-29|GDLODPMM_01314, 1041544-29|GDLODPMM_01315, 1041544-29|GDLODPMM_01316, 1041544-29|GDLODPMM_01319	1045192-5|LKKCNNGL_01069, 1045192-5|LKKCNNGL_01363	1045240-7|NHDGFNMI_00367	1049244-12|DPKPGIHO_00432, 1049244-12|DPKPGIHO_00891	1063924-70|IDDGJEME_00123	1064120-29|MPNFDELO_00328, 1064120-29|MPNFDELO_01922	1070360-7|MNAFDIOF_01297	1095360-24|OKJDMFIN_00594, 1095360-24|OKJDMFIN_00795	1096102-30|LBNIEKCL_00872, 1096102-30|LBNIEKCL_01022	Ga0210389_10002988_12	3300004085-10|JMIPOPNA_00074, 3300004085-10|JMIPOPNA_00683	3300005529-103|HANACOGF_00138, 3300005529-103|HANACOGF_00766		3300006056-139|LLNDBGHI_00677, 3300006056-139|LLNDBGHI_00860	3300006177-14|ECKMPJFO_01000, 3300006177-14|ECKMPJFO_01776	3300009083-135|FEPLNKGK_01658, 3300009083-135|FEPLNKGK_01659	3300009084-136|FIBMPHPK_01313, 3300009084-136|FIBMPHPK_01314, 3300009084-136|FIBMPHPK_01315, 3300009084-136|FIBMPHPK_01316	3300009084-150|LAOBABEO_00045	3300009703-49|PEBAADJC_00004, 3300009703-49|PEBAADJC_01338	3300009709-46|LMICHLKC_00696, 3300009709-46|LMICHLKC_00728	3300009787-37|NFOFENCB_00234, 3300009787-37|NFOFENCB_00235	3300010035-10|IKNAMKLF_00181	3300011418-10|GGIABPDN_02142		3300012931-71|GKFENFGF_00534	3300013126-109|KNBNGCFK_00349, 3300013126-109|KNBNGCFK_01035	3300013132-109|MOMFEKKI_01261, 3300013132-109|MOMFEKKI_01280	3300013133-59|PPLPNCIG_00594, 3300013133-59|PPLPNCIG_00973		3300020889.a_Ga0207113_1031_23	3300020970.a_Ga0206972_1073_8, 3300020970.a_Ga0206972_1100_14	ACE65|ACE65_BO_00330, ACE65|ACE65_BO_00390, ACE65|ACE65_BO_00420, ACE65|ACE65_BO_00430, ACE65|ACE65_BO_00440	AlinenSedimentsD2_bin1100|AlinenSedimentsD2_bin1100_00103	B4_bin14|MBF8264003.1		Bin65_10|Bin65_10_00720, Bin65_10|Bin65_10_00858	CC_bin22|MCI5053110.1	CG10BFR821140104234|COT85_07725		CHLAB|CAB_RS00095	CHLAIB|H359_RS00380		CHLBUT|E1N70_RS02075	CHLCOR|KJIKHAEB_00546	CHLCV|CCA_RS00095
OG0000058	1021942-13|GLLEOLEH_00453, 1021942-13|GLLEOLEH_01529	1021942-14|LGBMDHFM_00530	1039689-34|IOFDCPKP_00083	1041544-29|GDLODPMM_00751	1045192-5|LKKCNNGL_00839, 1045192-5|LKKCNNGL_01245	1045240-7|NHDGFNMI_00888	1049244-12|DPKPGIHO_00221, 1049244-12|DPKPGIHO_00350	1063924-70|IDDGJEME_00588, 1063924-70|IDDGJEME_00658	1064120-29|MPNFDELO_00658, 1064120-29|MPNFDELO_01280	1070360-7|MNAFDIOF_01180	1095360-24|OKJDMFIN_00719, 1095360-24|OKJDMFIN_01249	1096102-30|LBNIEKCL_00927, 1096102-30|LBNIEKCL_00990	Ga0210389_10001577_17, Ga0210389_10003187_1	3300004085-10|JMIPOPNA_00561, 3300004085-10|JMIPOPNA_00763	3300005529-103|HANACOGF_00595, 3300005529-103|HANACOGF_00636	3300006056-100|IAMNDGCP_00885	3300006056-139|LLNDBGHI_00409, 3300006056-139|LLNDBGHI_00436	3300006177-14|ECKMPJFO_01579	3300009083-135|FEPLNKGK_01476	3300009084-136|FIBMPHPK_00486	3300009084-150|LAOBABEO_01316	3300009703-49|PEBAADJC_00722	3300009709-46|LMICHLKC_00798, 3300009709-46|LMICHLKC_01266	3300009787-37|NFOFENCB_00003	3300010035-10|IKNAMKLF_00507, 3300010035-10|IKNAMKLF_00814	3300011418-10|GGIABPDN_01990	3300011418-14|HEOKIGJJ_01265	3300012931-71|GKFENFGF_00093	3300013126-109|KNBNGCFK_00388, 3300013126-109|KNBNGCFK_00992	3300013132-109|MOMFEKKI_00772, 3300013132-109|MOMFEKKI_01343	3300013133-59|PPLPNCIG_00044, 3300013133-59|PPLPNCIG_00741		3300020889.a_Ga0207113_1135_8	3300020970.a_Ga0206972_1002_40, 3300020970.a_Ga0206972_1147_13	ACE65|ACE65_BX_00400	AlinenSedimentsD2_bin1100|AlinenSedimentsD2_bin1100_00156	B4_bin14|MBF8263121.1	Bin61_76|Bin61_76_00099	Bin65_10|Bin65_10_00651, Bin65_10|Bin65_10_00696	CC_bin22|MCI5051778.1, CC_bin22|MCI5052825.1	CG10BFR821140104234|COT85_06270	CHL1NORP91|COB21_03630, CHL1NORP91|COB21_05955	CHLAB|CAB_RS00210	CHLAIB|H359_RS00495	CHLAVI|RT28_RS04030	CHLBUT|E1N70_RS02190	CHLCOR|KJIKHAEB_00570	CHLCV|CCA_RS00210	CHLFF|CF_RS04865
OG0000059	1021942-13|GLLEOLEH_00362, 1021942-13|GLLEOLEH_01711	1021942-14|LGBMDHFM_00555, 1021942-14|LGBMDHFM_00584	1039689-34|IOFDCPKP_00079	1041544-29|GDLODPMM_00715, 1041544-29|GDLODPMM_01318, 1041544-29|GDLODPMM_01321	1045192-5|LKKCNNGL_00474	1045240-7|NHDGFNMI_00545	1049244-12|DPKPGIHO_00964	1063924-70|IDDGJEME_01446	1064120-29|MPNFDELO_00329, 1064120-29|MPNFDELO_00723	1070360-7|MNAFDIOF_01914, 1070360-7|MNAFDIOF_01966	1095360-24|OKJDMFIN_00744, 1095360-24|OKJDMFIN_00794	1096102-30|LBNIEKCL_00974	Ga0210389_10002988_14, Ga0210389_10004471_8	3300004085-10|JMIPOPNA_00890	3300005529-103|HANACOGF_00622, 3300005529-103|HANACOGF_00767	3300006056-100|IAMNDGCP_01571, 3300006056-100|IAMNDGCP_01595	3300006056-139|LLNDBGHI_00353, 3300006056-139|LLNDBGHI_00678	3300006177-14|ECKMPJFO_01553, 3300006177-14|ECKMPJFO_01775	3300009083-135|FEPLNKGK_01036, 3300009083-135|FEPLNKGK_01661	3300009084-136|FIBMPHPK_00263, 3300009084-136|FIBMPHPK_00522, 3300009084-136|FIBMPHPK_01311	3300009084-150|LAOBABEO_00048, 3300009084-150|LAOBABEO_01338	3300009703-49|PEBAADJC_00003, 3300009703-49|PEBAADJC_00880	3300009709-46|LMICHLKC_00695, 3300009709-46|LMICHLKC_00809	3300009787-37|NFOFENCB_00182, 3300009787-37|NFOFENCB_00217, 3300009787-37|NFOFENCB_00236	3300010035-10|IKNAMKLF_00187	3300011418-10|GGIABPDN_02080	3300011418-14|HEOKIGJJ_01351, 3300011418-14|HEOKIGJJ_01824	3300012931-71|GKFENFGF_01012	3300013126-109|KNBNGCFK_01018	3300013132-109|MOMFEKKI_01314	3300013133-59|PPLPNCIG_00842, 3300013133-59|PPLPNCIG_00869	3300020740.a_Ga0207056_1004_34, 3300020740.a_Ga0207056_1226_1	3300020889.a_Ga0207113_1078_19, 3300020889.a_Ga0207113_1083_14	3300020970.a_Ga0206972_1002_75, 3300020970.a_Ga0206972_1073_9	ACE65|ACE65_AL_00410, ACE65|ACE65_BO_00310	AlinenSedimentsD2_bin1100|AlinenSedimentsD2_bin1100_01416	B4_bin14|MBF8263148.1, B4_bin14|MBF8263947.1	Bin61_76|Bin61_76_01309	Bin65_10|Bin65_10_00682, Bin65_10|Bin65_10_00718	CC_bin22|MCI5052431.1	CG10BFR821140104234|COT85_07730, CG10BFR821140104234|COT85_07975	CHL1NORP91|COB21_02985	CHLAB|CAB_RS04555	CHLAIB|H359_RS04735	CHLAVI|RT28_RS03350	CHLBUT|E1N70_RS01485	CHLCOR|KJIKHAEB_00418	CHLCV|CCA_RS04615	CHLFF|CF_RS00490
OG0000060	1021942-13|GLLEOLEH_01013		1039689-34|IOFDCPKP_00253, 1039689-34|IOFDCPKP_00878	1041544-29|GDLODPMM_00578, 1041544-29|GDLODPMM_00900, 1041544-29|GDLODPMM_01085, 1041544-29|GDLODPMM_02083				1063924-70|IDDGJEME_00597		1070360-7|MNAFDIOF_01088, 1070360-7|MNAFDIOF_01089, 1070360-7|MNAFDIOF_01090, 1070360-7|MNAFDIOF_01428, 1070360-7|MNAFDIOF_01634, 1070360-7|MNAFDIOF_02271	1095360-24|OKJDMFIN_00305, 1095360-24|OKJDMFIN_01716				3300005529-103|HANACOGF_00191, 3300005529-103|HANACOGF_00678, 3300005529-103|HANACOGF_01137, 3300005529-103|HANACOGF_01193, 3300005529-103|HANACOGF_01682		3300006056-139|LLNDBGHI_00943	3300006177-14|ECKMPJFO_01085, 3300006177-14|ECKMPJFO_01516	3300009083-135|FEPLNKGK_01498	3300009084-136|FIBMPHPK_01733	3300009084-150|LAOBABEO_00974, 3300009084-150|LAOBABEO_01115, 3300009084-150|LAOBABEO_01116, 3300009084-150|LAOBABEO_01117, 3300009084-150|LAOBABEO_01621	3300009703-49|PEBAADJC_01699				3300011418-10|GGIABPDN_00196	3300011418-14|HEOKIGJJ_00635, 3300011418-14|HEOKIGJJ_01109	3300012931-71|GKFENFGF_01082, 3300012931-71|GKFENFGF_01783	3300013126-109|KNBNGCFK_00759	3300013132-109|MOMFEKKI_00121		3300020740.a_Ga0207056_1004_55, 3300020740.a_Ga0207056_1008_29, 3300020740.a_Ga0207056_1035_12	3300020889.a_Ga0207113_1026_45, 3300020889.a_Ga0207113_1065_4, 3300020889.a_Ga0207113_1066_16, 3300020889.a_Ga0207113_1210_5		ACE65|ACE65_AL_00110	AlinenSedimentsD2_bin1100|AlinenSedimentsD2_bin1100_01303	B4_bin14|MBF8262517.1, B4_bin14|MBF8263083.1		Bin65_10|Bin65_10_01660, Bin65_10|Bin65_10_01689	CC_bin22|MCI5052760.1, CC_bin22|MCI5053176.1	CG10BFR821140104234|COT85_01995		CHLAB|CAB_RS01540, CHLAB|CAB_RS03580	CHLAIB|H359_RS03795	CHLAVI|RT28_RS02405	CHLBUT|E1N70_RS00515, CHLBUT|E1N70_RS03515	CHLCOR|KJIKHAEB_00188, CHLCOR|KJIKHAEB_00222	CHLCV|CCA_RS01525, CHLCV|CCA_RS03650	CHLFF|CF_RS01450, CHLFF|CF_RS03540
OG0000061	1021942-13|GLLEOLEH_01646	1021942-14|LGBMDHFM_00222, 1021942-14|LGBMDHFM_00440	1039689-34|IOFDCPKP_00563	1041544-29|GDLODPMM_01622	1045192-5|LKKCNNGL_00365	1045240-7|NHDGFNMI_00345	1049244-12|DPKPGIHO_00468		1064120-29|MPNFDELO_01792	1070360-7|MNAFDIOF_02135, 1070360-7|MNAFDIOF_02136	1095360-24|OKJDMFIN_01279	1096102-30|LBNIEKCL_00874, 1096102-30|LBNIEKCL_01252	Ga0210389_10067983_2		3300005529-103|HANACOGF_00180	3300006056-100|IAMNDGCP_00152, 3300006056-100|IAMNDGCP_01249		3300006177-14|ECKMPJFO_00489, 3300006177-14|ECKMPJFO_01002	3300009083-135|FEPLNKGK_00106	3300009084-136|FIBMPHPK_01897	3300009084-150|LAOBABEO_00691	3300009703-49|PEBAADJC_01271, 3300009703-49|PEBAADJC_01340, 3300009703-49|PEBAADJC_01608	3300009709-46|LMICHLKC_00753	3300009787-37|NFOFENCB_01197	3300010035-10|IKNAMKLF_00198, 3300010035-10|IKNAMKLF_00940	3300011418-10|GGIABPDN_00138, 3300011418-10|GGIABPDN_00685	3300011418-14|HEOKIGJJ_01524, 3300011418-14|HEOKIGJJ_01859	3300012931-71|GKFENFGF_00311, 3300012931-71|GKFENFGF_01101	3300013126-109|KNBNGCFK_00100	3300013132-109|MOMFEKKI_00998	3300013133-59|PPLPNCIG_00948	3300020740.a_Ga0207056_1087_2	3300020889.a_Ga0207113_1227_1	3300020970.a_Ga0206972_1168_1	ACE65|ACE65_CO_00090	AlinenSedimentsD2_bin1100|AlinenSedimentsD2_bin1100_01293	B4_bin14|MBF8263210.1, B4_bin14|MBF8263804.1	Bin61_76|Bin61_76_00127	Bin65_10|Bin65_10_00855	CC_bin22|MCI5052247.1	CG10BFR821140104234|COT85_01860, CG10BFR821140104234|COT85_02390, CG10BFR821140104234|COT85_02395	CHL1NORP91|COB21_04545	CHLAB|CAB_RS02705, CHLAB|CAB_RS03700	CHLAIB|H359_RS02790	CHLAVI|RT28_RS01625, CHLAVI|RT28_RS02520	CHLBUT|E1N70_RS00630, CHLBUT|E1N70_RS04690	CHLCOR|KJIKHAEB_00954	CHLCV|CCA_RS02705, CHLCV|CCA_RS03765	CHLFF|CF_RS01330, CHLFF|CF_RS02395
OG0000062		1021942-14|LGBMDHFM_00010, 1021942-14|LGBMDHFM_00476		1041544-29|GDLODPMM_00828, 1041544-29|GDLODPMM_01446, 1041544-29|GDLODPMM_01692, 1041544-29|GDLODPMM_01705, 1041544-29|GDLODPMM_02202				1063924-70|IDDGJEME_00562	1064120-29|MPNFDELO_00853, 1064120-29|MPNFDELO_00878	1070360-7|MNAFDIOF_01848, 1070360-7|MNAFDIOF_01930	1095360-24|OKJDMFIN_00209	1096102-30|LBNIEKCL_01241	Ga0210389_10000737_9, Ga0210389_10008054_5		3300005529-103|HANACOGF_00196, 3300005529-103|HANACOGF_00562			3300006177-14|ECKMPJFO_00253, 3300006177-14|ECKMPJFO_00619, 3300006177-14|ECKMPJFO_01472	3300009083-135|FEPLNKGK_00567, 3300009083-135|FEPLNKGK_01318	3300009084-136|FIBMPHPK_01771, 3300009084-136|FIBMPHPK_01793	3300009084-150|LAOBABEO_00442	3300009703-49|PEBAADJC_00260, 3300009703-49|PEBAADJC_00532, 3300009703-49|PEBAADJC_01104	3300009709-46|LMICHLKC_00289, 3300009709-46|LMICHLKC_00647, 3300009709-46|LMICHLKC_01235			3300011418-10|GGIABPDN_00422, 3300011418-10|GGIABPDN_00793, 3300011418-10|GGIABPDN_00829, 3300011418-10|GGIABPDN_01654, 3300011418-10|GGIABPDN_01864, 3300011418-10|GGIABPDN_01887, 3300011418-10|GGIABPDN_02348	3300011418-14|HEOKIGJJ_00438, 3300011418-14|HEOKIGJJ_00512, 3300011418-14|HEOKIGJJ_01766, 3300011418-14|HEOKIGJJ_01855					3300020740.a_Ga0207056_1074_14		3300020970.a_Ga0206972_1010_53	ACE65|ACE65_BT_00360		B4_bin14|MBF8262503.1	Bin61_76|Bin61_76_00433, Bin61_76|Bin61_76_00698, Bin61_76|Bin61_76_00818			CG10BFR821140104234|COT85_00635, CG10BFR821140104234|COT85_01015, CG10BFR821140104234|COT85_02820, CG10BFR821140104234|COT85_06980
OG0000063	1021942-13|GLLEOLEH_00426, 1021942-13|GLLEOLEH_01691	1021942-14|LGBMDHFM_00341	1039689-34|IOFDCPKP_00769, 1039689-34|IOFDCPKP_01011	1041544-29|GDLODPMM_00473, 1041544-29|GDLODPMM_00581			1049244-12|DPKPGIHO_00436	1063924-70|IDDGJEME_00684, 1063924-70|IDDGJEME_01059	1064120-29|MPNFDELO_00021, 1064120-29|MPNFDELO_01594	1070360-7|MNAFDIOF_00676	1095360-24|OKJDMFIN_00011, 1095360-24|OKJDMFIN_01471	1096102-30|LBNIEKCL_00294, 1096102-30|LBNIEKCL_00712	Ga0210389_10008054_1		3300005529-103|HANACOGF_00902, 3300005529-103|HANACOGF_01660	3300006056-100|IAMNDGCP_00805, 3300006056-100|IAMNDGCP_01312	3300006056-139|LLNDBGHI_00653, 3300006056-139|LLNDBGHI_00673	3300006177-14|ECKMPJFO_00939	3300009083-135|FEPLNKGK_00132, 3300009083-135|FEPLNKGK_01290	3300009084-136|FIBMPHPK_00598, 3300009084-136|FIBMPHPK_01369	3300009084-150|LAOBABEO_00739, 3300009084-150|LAOBABEO_01345	3300009703-49|PEBAADJC_00706	3300009709-46|LMICHLKC_00852, 3300009709-46|LMICHLKC_01388	3300009787-37|NFOFENCB_00079	3300010035-10|IKNAMKLF_00786	3300011418-10|GGIABPDN_01513, 3300011418-10|GGIABPDN_01860	3300011418-14|HEOKIGJJ_01018, 3300011418-14|HEOKIGJJ_01298	3300012931-71|GKFENFGF_01153	3300013126-109|KNBNGCFK_00526, 3300013126-109|KNBNGCFK_01144	3300013132-109|MOMFEKKI_00689, 3300013132-109|MOMFEKKI_01042	3300013133-59|PPLPNCIG_00676, 3300013133-59|PPLPNCIG_00776	3300020740.a_Ga0207056_1018_33, 3300020740.a_Ga0207056_1063_14	3300020889.a_Ga0207113_1134_17, 3300020889.a_Ga0207113_1191_6	3300020970.a_Ga0206972_1082_8	ACE65|ACE65_AL_00150	AlinenSedimentsD2_bin1100|AlinenSedimentsD2_bin1100_01612	B4_bin14|MBF8263303.1	Bin61_76|Bin61_76_00248, Bin61_76|Bin61_76_00891	Bin65_10|Bin65_10_01225, Bin65_10|Bin65_10_01650	CC_bin22|MCI5051998.1, CC_bin22|MCI5052324.1	CG10BFR821140104234|COT85_05015	CHL1NORP91|COB21_06065	CHLAB|CAB_RS04355	CHLAIB|H359_RS04540	CHLAVI|RT28_RS03155	CHLBUT|E1N70_RS01290	CHLCOR|KJIKHAEB_00377	CHLCV|CCA_RS04415	CHLFF|CF_RS00690
OG0000064	1021942-13|GLLEOLEH_00502, 1021942-13|GLLEOLEH_01007	1021942-14|LGBMDHFM_00932		1041544-29|GDLODPMM_00482, 1041544-29|GDLODPMM_01203, 1041544-29|GDLODPMM_01547, 1041544-29|GDLODPMM_02066			1049244-12|DPKPGIHO_00246	1063924-70|IDDGJEME_00084	1064120-29|MPNFDELO_00570, 1064120-29|MPNFDELO_01190	1070360-7|MNAFDIOF_02149	1095360-24|OKJDMFIN_00857, 1095360-24|OKJDMFIN_01284		Ga0210389_10008684_2		3300005529-103|HANACOGF_00686	3300006056-100|IAMNDGCP_01258	3300006056-139|LLNDBGHI_01046	3300006177-14|ECKMPJFO_01139	3300009083-135|FEPLNKGK_02004	3300009084-136|FIBMPHPK_01182	3300009084-150|LAOBABEO_00865, 3300009084-150|LAOBABEO_00901	3300009703-49|PEBAADJC_00991, 3300009703-49|PEBAADJC_01490	3300009709-46|LMICHLKC_00782	3300009787-37|NFOFENCB_00285, 3300009787-37|NFOFENCB_00807, 3300009787-37|NFOFENCB_01086		3300011418-10|GGIABPDN_00431, 3300011418-10|GGIABPDN_00489, 3300011418-10|GGIABPDN_00611, 3300011418-10|GGIABPDN_01650	3300011418-14|HEOKIGJJ_00125, 3300011418-14|HEOKIGJJ_00182, 3300011418-14|HEOKIGJJ_01784	3300012931-71|GKFENFGF_00582, 3300012931-71|GKFENFGF_01632, 3300012931-71|GKFENFGF_01809	3300013126-109|KNBNGCFK_00207, 3300013126-109|KNBNGCFK_00942	3300013132-109|MOMFEKKI_00249, 3300013132-109|MOMFEKKI_01035	3300013133-59|PPLPNCIG_00441, 3300013133-59|PPLPNCIG_01249	3300020740.a_Ga0207056_1004_10, 3300020740.a_Ga0207056_1015_19, 3300020740.a_Ga0207056_1039_12, 3300020740.a_Ga0207056_1195_2	3300020889.a_Ga0207113_1006_47, 3300020889.a_Ga0207113_1026_46	3300020970.a_Ga0206972_1004_42, 3300020970.a_Ga0206972_1095_2	ACE65|ACE65_BM_00480, ACE65|ACE65_CD_00830	AlinenSedimentsD2_bin1100|AlinenSedimentsD2_bin1100_00982	B4_bin14|MBF8263075.1, B4_bin14|MBF8263525.1	Bin61_76|Bin61_76_00735	Bin65_10|Bin65_10_00560, Bin65_10|Bin65_10_00725	CC_bin22|MCI5052010.1, CC_bin22|MCI5053121.1	CG10BFR821140104234|COT85_00015, CG10BFR821140104234|COT85_01895, CG10BFR821140104234|COT85_02960	CHL1NORP91|COB21_04525
OG0000065	1021942-13|GLLEOLEH_00798	1021942-14|LGBMDHFM_00960	1039689-34|IOFDCPKP_00477	1041544-29|GDLODPMM_00914		1045240-7|NHDGFNMI_00620	1049244-12|DPKPGIHO_00589		1064120-29|MPNFDELO_01109	1070360-7|MNAFDIOF_00884, 1070360-7|MNAFDIOF_01267, 1070360-7|MNAFDIOF_01769	1095360-24|OKJDMFIN_01521	1096102-30|LBNIEKCL_00661	Ga0210389_10029929_2		3300005529-103|HANACOGF_01312	3300006056-100|IAMNDGCP_00963	3300006056-139|LLNDBGHI_00567	3300006177-14|ECKMPJFO_00034, 3300006177-14|ECKMPJFO_01386	3300009083-135|FEPLNKGK_01964	3300009084-136|FIBMPHPK_00415, 3300009084-136|FIBMPHPK_00449, 3300009084-136|FIBMPHPK_01051	3300009084-150|LAOBABEO_01419	3300009703-49|PEBAADJC_01322, 3300009703-49|PEBAADJC_01395	3300009709-46|LMICHLKC_01019	3300009787-37|NFOFENCB_01392	3300010035-10|IKNAMKLF_00808, 3300010035-10|IKNAMKLF_00809, 3300010035-10|IKNAMKLF_00881	3300011418-10|GGIABPDN_01081, 3300011418-10|GGIABPDN_02339	3300011418-14|HEOKIGJJ_00942	3300012931-71|GKFENFGF_00041, 3300012931-71|GKFENFGF_00854, 3300012931-71|GKFENFGF_00978	3300013126-109|KNBNGCFK_00507	3300013132-109|MOMFEKKI_00219, 3300013132-109|MOMFEKKI_00694	3300013133-59|PPLPNCIG_00672, 3300013133-59|PPLPNCIG_01066	3300020740.a_Ga0207056_1003_19, 3300020740.a_Ga0207056_1020_4	3300020889.a_Ga0207113_1102_21	3300020970.a_Ga0206972_1017_36		AlinenSedimentsD2_bin1100|AlinenSedimentsD2_bin1100_01540	B4_bin14|MBF8262769.1, B4_bin14|MBF8262956.1, B4_bin14|MBF8264061.1	Bin61_76|Bin61_76_00650	Bin65_10|Bin65_10_00392	CC_bin22|MCI5051650.1	CG10BFR821140104234|COT85_01775	CHL1NORP91|COB21_03675	CHLAB|CAB_RS04760	CHLAIB|H359_RS00005	CHLAVI|RT28_RS03555, CHLAVI|RT28_RS04735	CHLBUT|E1N70_RS01695	CHLCOR|KJIKHAEB_00002, CHLCOR|KJIKHAEB_00462	CHLCV|CCA_RS04820, CHLCV|CCA_RS05110	CHLFF|CF_RS00285, CHLFF|CF_RS05105
OG0000066	1021942-13|GLLEOLEH_01494, 1021942-13|GLLEOLEH_01567	1021942-14|LGBMDHFM_00255	1039689-34|IOFDCPKP_00257, 1039689-34|IOFDCPKP_00262, 1039689-34|IOFDCPKP_00291	1041544-29|GDLODPMM_01558	1045192-5|LKKCNNGL_01045, 1045192-5|LKKCNNGL_01088	1045240-7|NHDGFNMI_00459, 1045240-7|NHDGFNMI_01200	1049244-12|DPKPGIHO_00109, 1049244-12|DPKPGIHO_00420	1063924-70|IDDGJEME_01262	1064120-29|MPNFDELO_00823		1095360-24|OKJDMFIN_01222	1096102-30|LBNIEKCL_00255, 1096102-30|LBNIEKCL_01654	Ga0210389_10003487_9	3300004085-10|JMIPOPNA_00461, 3300004085-10|JMIPOPNA_00870	3300005529-103|HANACOGF_00664, 3300005529-103|HANACOGF_00842	3300006056-100|IAMNDGCP_01362, 3300006056-100|IAMNDGCP_01563	3300006056-139|LLNDBGHI_00132, 3300006056-139|LLNDBGHI_01064	3300006177-14|ECKMPJFO_00011, 3300006177-14|ECKMPJFO_01083	3300009083-135|FEPLNKGK_01342	3300009084-136|FIBMPHPK_00967	3300009084-150|LAOBABEO_00989	3300009703-49|PEBAADJC_00957	3300009709-46|LMICHLKC_00093, 3300009709-46|LMICHLKC_01339	3300009787-37|NFOFENCB_00689, 3300009787-37|NFOFENCB_01147	3300010035-10|IKNAMKLF_00246, 3300010035-10|IKNAMKLF_00504	3300011418-10|GGIABPDN_01448	3300011418-14|HEOKIGJJ_00565, 3300011418-14|HEOKIGJJ_00881	3300012931-71|GKFENFGF_00776	3300013126-109|KNBNGCFK_00086, 3300013126-109|KNBNGCFK_00393	3300013132-109|MOMFEKKI_00767, 3300013132-109|MOMFEKKI_00931	3300013133-59|PPLPNCIG_00273, 3300013133-59|PPLPNCIG_00744	3300020740.a_Ga0207056_1051_4, 3300020740.a_Ga0207056_1120_8	3300020889.a_Ga0207113_1066_27	3300020970.a_Ga0206972_1024_41	ACE65|ACE65_AR_00070	AlinenSedimentsD2_bin1100|AlinenSedimentsD2_bin1100_00299	B4_bin14|MBF8263165.1	Bin61_76|Bin61_76_00216, Bin61_76|Bin61_76_00458	Bin65_10|Bin65_10_00445	CC_bin22|MCI5051785.1, CC_bin22|MCI5053020.1	CG10BFR821140104234|COT85_00800	CHL1NORP91|COB21_04095, CHL1NORP91|COB21_05185	CHLAB|CAB_RS04250	CHLAIB|H359_RS04435	CHLAVI|RT28_RS03050	CHLBUT|E1N70_RS01185	CHLCOR|KJIKHAEB_00352	CHLCV|CCA_RS04305	CHLFF|CF_RS00795
OG0000067				1041544-29|GDLODPMM_00419, 1041544-29|GDLODPMM_01819, 1041544-29|GDLODPMM_01837, 1041544-29|GDLODPMM_01838				1063924-70|IDDGJEME_00053	1064120-29|MPNFDELO_00065, 1064120-29|MPNFDELO_00250, 1064120-29|MPNFDELO_00292, 1064120-29|MPNFDELO_00499, 1064120-29|MPNFDELO_00559, 1064120-29|MPNFDELO_00962, 1064120-29|MPNFDELO_01127, 1064120-29|MPNFDELO_01233, 1064120-29|MPNFDELO_01419, 1064120-29|MPNFDELO_01442, 1064120-29|MPNFDELO_01863	1070360-7|MNAFDIOF_00254, 1070360-7|MNAFDIOF_00305, 1070360-7|MNAFDIOF_00351, 1070360-7|MNAFDIOF_00827		1096102-30|LBNIEKCL_00018, 1096102-30|LBNIEKCL_00596	Ga0210389_10025782_4		3300005529-103|HANACOGF_00124, 3300005529-103|HANACOGF_00793, 3300005529-103|HANACOGF_00932, 3300005529-103|HANACOGF_01080, 3300005529-103|HANACOGF_01532	3300006056-100|IAMNDGCP_00203, 3300006056-100|IAMNDGCP_00497, 3300006056-100|IAMNDGCP_00554, 3300006056-100|IAMNDGCP_00585, 3300006056-100|IAMNDGCP_00730, 3300006056-100|IAMNDGCP_00793, 3300006056-100|IAMNDGCP_00879, 3300006056-100|IAMNDGCP_01004, 3300006056-100|IAMNDGCP_01333, 3300006056-100|IAMNDGCP_01414, 3300006056-100|IAMNDGCP_01600	3300006056-139|LLNDBGHI_00874		3300009083-135|FEPLNKGK_01370	3300009084-136|FIBMPHPK_00026, 3300009084-136|FIBMPHPK_00206, 3300009084-136|FIBMPHPK_00245	3300009084-150|LAOBABEO_00039, 3300009084-150|LAOBABEO_00040, 3300009084-150|LAOBABEO_00042, 3300009084-150|LAOBABEO_00128, 3300009084-150|LAOBABEO_01030, 3300009084-150|LAOBABEO_01509, 3300009084-150|LAOBABEO_01510, 3300009084-150|LAOBABEO_01511, 3300009084-150|LAOBABEO_01512	3300009703-49|PEBAADJC_00176, 3300009703-49|PEBAADJC_00177	3300009709-46|LMICHLKC_00952			3300011418-10|GGIABPDN_00631, 3300011418-10|GGIABPDN_01014, 3300011418-10|GGIABPDN_01509, 3300011418-10|GGIABPDN_01656, 3300011418-10|GGIABPDN_01843	3300011418-14|HEOKIGJJ_00784					3300020740.a_Ga0207056_1003_74, 3300020740.a_Ga0207056_1009_19							Bin65_10|Bin65_10_00883, Bin65_10|Bin65_10_01463		CG10BFR821140104234|COT85_01495, CG10BFR821140104234|COT85_05760
OG0000068	1021942-13|GLLEOLEH_00503, 1021942-13|GLLEOLEH_00957, 1021942-13|GLLEOLEH_01008	1021942-14|LGBMDHFM_00931	1039689-34|IOFDCPKP_00788	1041544-29|GDLODPMM_00481, 1041544-29|GDLODPMM_00818, 1041544-29|GDLODPMM_01548, 1041544-29|GDLODPMM_02048, 1041544-29|GDLODPMM_02067			1049244-12|DPKPGIHO_00245	1063924-70|IDDGJEME_00083	1064120-29|MPNFDELO_00108, 1064120-29|MPNFDELO_01043	1070360-7|MNAFDIOF_02150	1095360-24|OKJDMFIN_01283		Ga0210389_10008684_1		3300005529-103|HANACOGF_00687	3300006056-100|IAMNDGCP_01257	3300006056-139|LLNDBGHI_00634	3300006177-14|ECKMPJFO_01138	3300009083-135|FEPLNKGK_02003	3300009084-136|FIBMPHPK_01181	3300009084-150|LAOBABEO_00900	3300009703-49|PEBAADJC_01491, 3300009703-49|PEBAADJC_01595	3300009709-46|LMICHLKC_00781	3300009787-37|NFOFENCB_00283, 3300009787-37|NFOFENCB_00284, 3300009787-37|NFOFENCB_01085		3300011418-10|GGIABPDN_00490, 3300011418-10|GGIABPDN_00612	3300011418-14|HEOKIGJJ_00124, 3300011418-14|HEOKIGJJ_00180, 3300011418-14|HEOKIGJJ_00181	3300012931-71|GKFENFGF_01633, 3300012931-71|GKFENFGF_01810	3300013126-109|KNBNGCFK_00208	3300013132-109|MOMFEKKI_01036	3300013133-59|PPLPNCIG_00442, 3300013133-59|PPLPNCIG_01250	3300020740.a_Ga0207056_1002_29, 3300020740.a_Ga0207056_1004_8, 3300020740.a_Ga0207056_1004_9, 3300020740.a_Ga0207056_1039_11, 3300020740.a_Ga0207056_1195_1	3300020889.a_Ga0207113_1006_48	3300020970.a_Ga0206972_1004_41, 3300020970.a_Ga0206972_1095_3	ACE65|ACE65_AN_00040, ACE65|ACE65_BM_00490, ACE65|ACE65_CD_00840	AlinenSedimentsD2_bin1100|AlinenSedimentsD2_bin1100_00863	B4_bin14|MBF8262872.1, B4_bin14|MBF8263524.1	Bin61_76|Bin61_76_00734	Bin65_10|Bin65_10_00726	CC_bin22|MCI5052009.1, CC_bin22|MCI5053120.1	CG10BFR821140104234|COT85_01890, CG10BFR821140104234|COT85_02945, CG10BFR821140104234|COT85_02955	CHL1NORP91|COB21_04530
OG0000069	1021942-13|GLLEOLEH_01286	1021942-14|LGBMDHFM_00788, 1021942-14|LGBMDHFM_00789	1039689-34|IOFDCPKP_00572		1045192-5|LKKCNNGL_00040, 1045192-5|LKKCNNGL_00366, 1045192-5|LKKCNNGL_01312	1045240-7|NHDGFNMI_00304	1049244-12|DPKPGIHO_00202, 1049244-12|DPKPGIHO_00239	1063924-70|IDDGJEME_00378, 1063924-70|IDDGJEME_00985, 1063924-70|IDDGJEME_01329, 1063924-70|IDDGJEME_01514	1064120-29|MPNFDELO_00740, 1064120-29|MPNFDELO_00929	1070360-7|MNAFDIOF_01885	1095360-24|OKJDMFIN_01729	1096102-30|LBNIEKCL_01058, 1096102-30|LBNIEKCL_01260		3300004085-10|JMIPOPNA_00745, 3300004085-10|JMIPOPNA_00772	3300005529-103|HANACOGF_00447, 3300005529-103|HANACOGF_01489	3300006056-100|IAMNDGCP_00145, 3300006056-100|IAMNDGCP_01318		3300006177-14|ECKMPJFO_00050, 3300006177-14|ECKMPJFO_00807, 3300006177-14|ECKMPJFO_00808	3300009083-135|FEPLNKGK_00566	3300009084-136|FIBMPHPK_01770		3300009703-49|PEBAADJC_00768, 3300009703-49|PEBAADJC_01079, 3300009703-49|PEBAADJC_01080	3300009709-46|LMICHLKC_00299		3300010035-10|IKNAMKLF_00191, 3300010035-10|IKNAMKLF_00952	3300011418-10|GGIABPDN_00213		3300012931-71|GKFENFGF_00732, 3300012931-71|GKFENFGF_00898, 3300012931-71|GKFENFGF_00899, 3300012931-71|GKFENFGF_01434	3300013126-109|KNBNGCFK_00300	3300013132-109|MOMFEKKI_00880	3300013133-59|PPLPNCIG_00551, 3300013133-59|PPLPNCIG_01435	3300020740.a_Ga0207056_1078_6		3300020970.a_Ga0206972_1009_19, 3300020970.a_Ga0206972_1064_23		AlinenSedimentsD2_bin1100|AlinenSedimentsD2_bin1100_00817, AlinenSedimentsD2_bin1100|AlinenSedimentsD2_bin1100_00818, AlinenSedimentsD2_bin1100|AlinenSedimentsD2_bin1100_00819	B4_bin14|MBF8263211.1, B4_bin14|MBF8263212.1	Bin61_76|Bin61_76_00335, Bin61_76|Bin61_76_01254	Bin65_10|Bin65_10_01372, Bin65_10|Bin65_10_01439	CC_bin22|MCI5052272.1, CC_bin22|MCI5052405.1, CC_bin22|MCI5052662.1	CG10BFR821140104234|COT85_02405, CG10BFR821140104234|COT85_02410, CG10BFR821140104234|COT85_05255	CHL1NORP91|COB21_01815, CHL1NORP91|COB21_05760	CHLAB|CAB_RS04410	CHLAIB|H359_RS04585	CHLAVI|RT28_RS03200	CHLBUT|E1N70_RS01340	CHLCOR|KJIKHAEB_00389	CHLCV|CCA_RS04470	CHLFF|CF_RS00635
OG0000070	1021942-13|GLLEOLEH_00774, 1021942-13|GLLEOLEH_00777, 1021942-13|GLLEOLEH_00778, 1021942-13|GLLEOLEH_01686	1021942-14|LGBMDHFM_00004, 1021942-14|LGBMDHFM_00009	1039689-34|IOFDCPKP_00422, 1039689-34|IOFDCPKP_00730	1041544-29|GDLODPMM_00992, 1041544-29|GDLODPMM_01012, 1041544-29|GDLODPMM_02347				1063924-70|IDDGJEME_00025, 1063924-70|IDDGJEME_00148, 1063924-70|IDDGJEME_00149, 1063924-70|IDDGJEME_00559	1064120-29|MPNFDELO_00526	1070360-7|MNAFDIOF_00800, 1070360-7|MNAFDIOF_01871, 1070360-7|MNAFDIOF_01872, 1070360-7|MNAFDIOF_02321		1096102-30|LBNIEKCL_00616			3300005529-103|HANACOGF_00964, 3300005529-103|HANACOGF_00965, 3300005529-103|HANACOGF_00972, 3300005529-103|HANACOGF_00973	3300006056-100|IAMNDGCP_00465, 3300006056-100|IAMNDGCP_00807		3300006177-14|ECKMPJFO_01471	3300009083-135|FEPLNKGK_00687, 3300009083-135|FEPLNKGK_01863	3300009084-136|FIBMPHPK_00277, 3300009084-136|FIBMPHPK_01284	3300009084-150|LAOBABEO_00395, 3300009084-150|LAOBABEO_00817			3300009787-37|NFOFENCB_00651, 3300009787-37|NFOFENCB_01109		3300011418-10|GGIABPDN_00100, 3300011418-10|GGIABPDN_00406, 3300011418-10|GGIABPDN_00407, 3300011418-10|GGIABPDN_00408, 3300011418-10|GGIABPDN_01904, 3300011418-10|GGIABPDN_01912	3300011418-14|HEOKIGJJ_01696, 3300011418-14|HEOKIGJJ_01878			3300013132-109|MOMFEKKI_01346	3300013133-59|PPLPNCIG_00040	3300020740.a_Ga0207056_1041_8, 3300020740.a_Ga0207056_1072_10	3300020889.a_Ga0207113_1031_33, 3300020889.a_Ga0207113_1031_34, 3300020889.a_Ga0207113_1031_35, 3300020889.a_Ga0207113_1042_4, 3300020889.a_Ga0207113_1065_22, 3300020889.a_Ga0207113_1066_18, 3300020889.a_Ga0207113_1078_5	3300020970.a_Ga0206972_1014_11	ACE65|ACE65_BL_00600, ACE65|ACE65_CK_00960	AlinenSedimentsD2_bin1100|AlinenSedimentsD2_bin1100_01067	B4_bin14|MBF8262510.1, B4_bin14|MBF8263785.1	Bin61_76|Bin61_76_00516, Bin61_76|Bin61_76_00583, Bin61_76|Bin61_76_00587		CC_bin22|MCI5051702.1, CC_bin22|MCI5052783.1, CC_bin22|MCI5052806.1	CG10BFR821140104234|COT85_03975, CG10BFR821140104234|COT85_04015, CG10BFR821140104234|COT85_05510, CG10BFR821140104234|COT85_06785, CG10BFR821140104234|COT85_07030, CG10BFR821140104234|COT85_07050
OG0000071	1021942-13|GLLEOLEH_01308, 1021942-13|GLLEOLEH_01764	1021942-14|LGBMDHFM_00914	1039689-34|IOFDCPKP_00557	1041544-29|GDLODPMM_00230, 1041544-29|GDLODPMM_01479	1045192-5|LKKCNNGL_00594	1045240-7|NHDGFNMI_00634	1049244-12|DPKPGIHO_00595	1063924-70|IDDGJEME_00716	1064120-29|MPNFDELO_01120	1070360-7|MNAFDIOF_01524	1095360-24|OKJDMFIN_01786	1096102-30|LBNIEKCL_00470, 1096102-30|LBNIEKCL_00785	Ga0210389_10004197_5	3300004085-10|JMIPOPNA_00626	3300005529-103|HANACOGF_00658	3300006056-100|IAMNDGCP_00844		3300006177-14|ECKMPJFO_00680	3300009083-135|FEPLNKGK_01921, 3300009083-135|FEPLNKGK_02001	3300009084-136|FIBMPHPK_00620, 3300009084-136|FIBMPHPK_01179	3300009084-150|LAOBABEO_00212	3300009703-49|PEBAADJC_01076, 3300009703-49|PEBAADJC_01459	3300009709-46|LMICHLKC_00767, 3300009709-46|LMICHLKC_00777	3300009787-37|NFOFENCB_01573		3300011418-10|GGIABPDN_01664	3300011418-14|HEOKIGJJ_01151, 3300011418-14|HEOKIGJJ_01453	3300012931-71|GKFENFGF_01269, 3300012931-71|GKFENFGF_01458	3300013126-109|KNBNGCFK_00319	3300013132-109|MOMFEKKI_00521	3300013133-59|PPLPNCIG_00386	3300020740.a_Ga0207056_1014_35	3300020889.a_Ga0207113_1125_19	3300020970.a_Ga0206972_1016_36	ACE65|ACE65_AT_00090, ACE65|ACE65_BP_00360	AlinenSedimentsD2_bin1100|AlinenSedimentsD2_bin1100_00778, AlinenSedimentsD2_bin1100|AlinenSedimentsD2_bin1100_01381	B4_bin14|MBF8262623.1, B4_bin14|MBF8263373.1	Bin61_76|Bin61_76_00152	Bin65_10|Bin65_10_00610	CC_bin22|MCI5053154.1	CG10BFR821140104234|COT85_02920	CHL1NORP91|COB21_03245	CHLAB|CAB_RS02500	CHLAIB|H359_RS02595		CHLBUT|E1N70_RS04485	CHLCOR|KJIKHAEB_00915	CHLCV|CCA_RS02495	CHLFF|CF_RS02595
OG0000072	1021942-13|GLLEOLEH_01102, 1021942-13|GLLEOLEH_01222, 1021942-13|GLLEOLEH_01568	1021942-14|LGBMDHFM_00504, 1021942-14|LGBMDHFM_00613, 1021942-14|LGBMDHFM_00654, 1021942-14|LGBMDHFM_01059			1045192-5|LKKCNNGL_00362		1049244-12|DPKPGIHO_00363	1063924-70|IDDGJEME_00172, 1063924-70|IDDGJEME_00723, 1063924-70|IDDGJEME_00983	1064120-29|MPNFDELO_00141	1070360-7|MNAFDIOF_00423, 1070360-7|MNAFDIOF_00457	1095360-24|OKJDMFIN_00072, 1095360-24|OKJDMFIN_00074, 1095360-24|OKJDMFIN_01697	1096102-30|LBNIEKCL_00535, 1096102-30|LBNIEKCL_01277, 1096102-30|LBNIEKCL_01692	Ga0210389_10002903_1, Ga0210389_10003473_18	3300004085-10|JMIPOPNA_00777	3300005529-103|HANACOGF_00961, 3300005529-103|HANACOGF_01020	3300006056-100|IAMNDGCP_00157, 3300006056-100|IAMNDGCP_00973, 3300006056-100|IAMNDGCP_01102	3300006056-139|LLNDBGHI_00177, 3300006056-139|LLNDBGHI_00446, 3300006056-139|LLNDBGHI_00447	3300006177-14|ECKMPJFO_00290, 3300006177-14|ECKMPJFO_01008, 3300006177-14|ECKMPJFO_01615				3300009703-49|PEBAADJC_00442, 3300009703-49|PEBAADJC_00612, 3300009703-49|PEBAADJC_00694	3300009709-46|LMICHLKC_00783, 3300009709-46|LMICHLKC_01517		3300010035-10|IKNAMKLF_00202		3300011418-14|HEOKIGJJ_00425	3300012931-71|GKFENFGF_00195, 3300012931-71|GKFENFGF_00262, 3300012931-71|GKFENFGF_00458	3300013126-109|KNBNGCFK_00103	3300013132-109|MOMFEKKI_00286, 3300013132-109|MOMFEKKI_00456, 3300013132-109|MOMFEKKI_01421	3300013133-59|PPLPNCIG_00465, 3300013133-59|PPLPNCIG_00793, 3300013133-59|PPLPNCIG_00936			3300020970.a_Ga0206972_1272_5		AlinenSedimentsD2_bin1100|AlinenSedimentsD2_bin1100_00320, AlinenSedimentsD2_bin1100|AlinenSedimentsD2_bin1100_01382	B4_bin14|MBF8263522.1, B4_bin14|MBF8263836.1	Bin61_76|Bin61_76_00538, Bin61_76|Bin61_76_00738	Bin65_10|Bin65_10_00312, Bin65_10|Bin65_10_01468	CC_bin22|MCI5052290.1, CC_bin22|MCI5053076.1, CC_bin22|MCI5053163.1	CG10BFR821140104234|COT85_02195, CG10BFR821140104234|COT85_03460, CG10BFR821140104234|COT85_04625	CHL1NORP91|COB21_01845, CHL1NORP91|COB21_04305, CHL1NORP91|COB21_04325
OG0000073	1021942-13|GLLEOLEH_00353		1039689-34|IOFDCPKP_01047	1041544-29|GDLODPMM_00225, 1041544-29|GDLODPMM_00252, 1041544-29|GDLODPMM_01433, 1041544-29|GDLODPMM_01906		1045240-7|NHDGFNMI_01255		1063924-70|IDDGJEME_00065, 1063924-70|IDDGJEME_01198	1064120-29|MPNFDELO_00318, 1064120-29|MPNFDELO_01684	1070360-7|MNAFDIOF_00511, 1070360-7|MNAFDIOF_02038						3300006056-100|IAMNDGCP_01269		3300006177-14|ECKMPJFO_00023	3300009083-135|FEPLNKGK_00831, 3300009083-135|FEPLNKGK_02033	3300009084-136|FIBMPHPK_00254, 3300009084-136|FIBMPHPK_00991, 3300009084-136|FIBMPHPK_01568, 3300009084-136|FIBMPHPK_01640, 3300009084-136|FIBMPHPK_01964	3300009084-150|LAOBABEO_01177, 3300009084-150|LAOBABEO_01178, 3300009084-150|LAOBABEO_01179, 3300009084-150|LAOBABEO_01470, 3300009084-150|LAOBABEO_01722		3300009709-46|LMICHLKC_00563, 3300009709-46|LMICHLKC_00646	3300009787-37|NFOFENCB_01068		3300011418-10|GGIABPDN_00830, 3300011418-10|GGIABPDN_01118, 3300011418-10|GGIABPDN_02120	3300011418-14|HEOKIGJJ_00415, 3300011418-14|HEOKIGJJ_00475, 3300011418-14|HEOKIGJJ_00603, 3300011418-14|HEOKIGJJ_01329					3300020740.a_Ga0207056_1050_16, 3300020740.a_Ga0207056_1135_2	3300020889.a_Ga0207113_1006_33, 3300020889.a_Ga0207113_1110_5		ACE65|ACE65_AO_00620, ACE65|ACE65_AU_00030, ACE65|ACE65_BX_00080			Bin61_76|Bin61_76_00546		CC_bin22|MCI5052804.1, CC_bin22|MCI5053129.1	CG10BFR821140104234|COT85_00185, CG10BFR821140104234|COT85_00195		CHLAB|CAB_RS04620	CHLAIB|H359_RS04800	CHLAVI|RT28_RS03415	CHLBUT|E1N70_RS01555	CHLCOR|KJIKHAEB_00432	CHLCV|CCA_RS04680	CHLFF|CF_RS00425
OG0000074	1021942-13|GLLEOLEH_01433	1021942-14|LGBMDHFM_00604	1039689-34|IOFDCPKP_00194, 1039689-34|IOFDCPKP_00959, 1039689-34|IOFDCPKP_01021	1041544-29|GDLODPMM_01258, 1041544-29|GDLODPMM_02224	1045192-5|LKKCNNGL_00301, 1045192-5|LKKCNNGL_01407	1045240-7|NHDGFNMI_01131	1049244-12|DPKPGIHO_00199, 1049244-12|DPKPGIHO_00296, 1049244-12|DPKPGIHO_00391	1063924-70|IDDGJEME_00792, 1063924-70|IDDGJEME_00812, 1063924-70|IDDGJEME_01467	1064120-29|MPNFDELO_01585	1070360-7|MNAFDIOF_00701, 1070360-7|MNAFDIOF_02186	1095360-24|OKJDMFIN_01328	1096102-30|LBNIEKCL_00406	Ga0210389_10001178_13	3300004085-10|JMIPOPNA_00382, 3300004085-10|JMIPOPNA_00412	3300005529-103|HANACOGF_01214	3300006056-100|IAMNDGCP_00401, 3300006056-100|IAMNDGCP_00757	3300006056-139|LLNDBGHI_00157		3300009083-135|FEPLNKGK_01281, 3300009083-135|FEPLNKGK_01720	3300009084-136|FIBMPHPK_00368, 3300009084-136|FIBMPHPK_01374	3300009084-150|LAOBABEO_00023, 3300009084-150|LAOBABEO_01333	3300009703-49|PEBAADJC_01153	3300009709-46|LMICHLKC_01322		3300010035-10|IKNAMKLF_00213			3300012931-71|GKFENFGF_01430		3300013132-109|MOMFEKKI_01055	3300013133-59|PPLPNCIG_00361	3300020740.a_Ga0207056_1001_68	3300020889.a_Ga0207113_1031_27, 3300020889.a_Ga0207113_1220_2	3300020970.a_Ga0206972_1181_2	ACE65|ACE65_AK_00070	AlinenSedimentsD2_bin1100|AlinenSedimentsD2_bin1100_01431, AlinenSedimentsD2_bin1100|AlinenSedimentsD2_bin1100_01504	B4_bin14|MBF8263983.1		Bin65_10|Bin65_10_01694	CC_bin22|MCI5053171.1	CG10BFR821140104234|COT85_01715, CG10BFR821140104234|COT85_04060	CHL1NORP91|COB21_01925
OG0000075	1021942-13|GLLEOLEH_00119, 1021942-13|GLLEOLEH_00755	1021942-14|LGBMDHFM_00047, 1021942-14|LGBMDHFM_00187		1041544-29|GDLODPMM_00074, 1041544-29|GDLODPMM_02300	1045192-5|LKKCNNGL_00675	1045240-7|NHDGFNMI_00001	1049244-12|DPKPGIHO_00674	1063924-70|IDDGJEME_00210, 1063924-70|IDDGJEME_01520	1064120-29|MPNFDELO_00913	1070360-7|MNAFDIOF_00688, 1070360-7|MNAFDIOF_01858	1095360-24|OKJDMFIN_00237	1096102-30|LBNIEKCL_01306	Ga0210389_10002909_9	3300004085-10|JMIPOPNA_00417	3300005529-103|HANACOGF_01429	3300006056-100|IAMNDGCP_00662	3300006056-139|LLNDBGHI_00032	3300006177-14|ECKMPJFO_00338, 3300006177-14|ECKMPJFO_01477	3300009083-135|FEPLNKGK_00949	3300009084-136|FIBMPHPK_01613	3300009084-150|LAOBABEO_00501	3300009703-49|PEBAADJC_01362	3300009709-46|LMICHLKC_00659	3300009787-37|NFOFENCB_01449	3300010035-10|IKNAMKLF_00342, 3300010035-10|IKNAMKLF_01083	3300011418-10|GGIABPDN_00146, 3300011418-10|GGIABPDN_00413	3300011418-14|HEOKIGJJ_01364, 3300011418-14|HEOKIGJJ_01619	3300012931-71|GKFENFGF_00550	3300013126-109|KNBNGCFK_00800	3300013132-109|MOMFEKKI_00184	3300013133-59|PPLPNCIG_01440	3300020740.a_Ga0207056_1134_9, 3300020740.a_Ga0207056_1176_1	3300020889.a_Ga0207113_1134_8	3300020970.a_Ga0206972_1054_22	ACE65|ACE65_CK_00650	AlinenSedimentsD2_bin1100|AlinenSedimentsD2_bin1100_01698	B4_bin14|MBF8262509.1, B4_bin14|MBF8262563.1	Bin61_76|Bin61_76_00575, Bin61_76|Bin61_76_00702	Bin65_10|Bin65_10_00474	CC_bin22|MCI5052172.1	CG10BFR821140104234|COT85_03290, CG10BFR821140104234|COT85_06960	CHL1NORP91|COB21_01490	CHLAB|CAB_RS02410	CHLAIB|H359_RS02505	CHLAVI|RT28_RS01350	CHLBUT|E1N70_RS04395	CHLCOR|KJIKHAEB_00897	CHLCV|CCA_RS02405	CHLFF|CF_RS02685
OG0000076	1021942-13|GLLEOLEH_00681	1021942-14|LGBMDHFM_00942, 1021942-14|LGBMDHFM_01167	1039689-34|IOFDCPKP_01063		1045192-5|LKKCNNGL_00930		1049244-12|DPKPGIHO_00592		1064120-29|MPNFDELO_01197	1070360-7|MNAFDIOF_00510	1095360-24|OKJDMFIN_00647, 1095360-24|OKJDMFIN_01293	1096102-30|LBNIEKCL_00883, 1096102-30|LBNIEKCL_00956	Ga0210389_10027952_4	3300004085-10|JMIPOPNA_00986	3300005529-103|HANACOGF_00681, 3300005529-103|HANACOGF_01309	3300006056-100|IAMNDGCP_00146, 3300006056-100|IAMNDGCP_00147, 3300006056-100|IAMNDGCP_01267	3300006056-139|LLNDBGHI_00158	3300006177-14|ECKMPJFO_00145, 3300006177-14|ECKMPJFO_00252, 3300006177-14|ECKMPJFO_01147	3300009083-135|FEPLNKGK_01000	3300009084-136|FIBMPHPK_00356		3300009703-49|PEBAADJC_00194, 3300009703-49|PEBAADJC_00799, 3300009703-49|PEBAADJC_00800, 3300009703-49|PEBAADJC_01012, 3300009703-49|PEBAADJC_01481	3300009709-46|LMICHLKC_00556, 3300009709-46|LMICHLKC_01054		3300010035-10|IKNAMKLF_00192, 3300010035-10|IKNAMKLF_00193	3300011418-10|GGIABPDN_00547		3300012931-71|GKFENFGF_00337, 3300012931-71|GKFENFGF_01639, 3300012931-71|GKFENFGF_01795	3300013126-109|KNBNGCFK_00429	3300013132-109|MOMFEKKI_01272	3300013133-59|PPLPNCIG_00583		3300020889.a_Ga0207113_1210_1		ACE65|ACE65_CM_00090	AlinenSedimentsD2_bin1100|AlinenSedimentsD2_bin1100_00278, AlinenSedimentsD2_bin1100|AlinenSedimentsD2_bin1100_00679, AlinenSedimentsD2_bin1100|AlinenSedimentsD2_bin1100_01206	B4_bin14|MBF8262926.1, B4_bin14|MBF8263390.1, B4_bin14|MBF8263899.1	Bin61_76|Bin61_76_00908, Bin61_76|Bin61_76_00928	Bin65_10|Bin65_10_00302, Bin65_10|Bin65_10_00846	CC_bin22|MCI5052676.1, CC_bin22|MCI5053126.1	CG10BFR821140104234|COT85_01110, CG10BFR821140104234|COT85_01935	CHL1NORP91|COB21_00905, CHL1NORP91|COB21_01820, CHL1NORP91|COB21_01825
OG0000077	1021942-13|GLLEOLEH_00827, 1021942-13|GLLEOLEH_00828	1021942-14|LGBMDHFM_00342, 1021942-14|LGBMDHFM_00385, 1021942-14|LGBMDHFM_00963, 1021942-14|LGBMDHFM_00964							1064120-29|MPNFDELO_00468		1095360-24|OKJDMFIN_01525		Ga0210389_10000958_1, Ga0210389_10024776_1		3300005529-103|HANACOGF_01306	3300006056-100|IAMNDGCP_00900, 3300006056-100|IAMNDGCP_00901		3300006177-14|ECKMPJFO_00937, 3300006177-14|ECKMPJFO_01382, 3300006177-14|ECKMPJFO_01383, 3300006177-14|ECKMPJFO_01543				3300009703-49|PEBAADJC_00709, 3300009703-49|PEBAADJC_01209, 3300009703-49|PEBAADJC_01398, 3300009703-49|PEBAADJC_01399				3300011418-10|GGIABPDN_00049, 3300011418-10|GGIABPDN_00050, 3300011418-10|GGIABPDN_00051, 3300011418-10|GGIABPDN_01536, 3300011418-10|GGIABPDN_02123, 3300011418-10|GGIABPDN_02242		3300012931-71|GKFENFGF_00980, 3300012931-71|GKFENFGF_00981, 3300012931-71|GKFENFGF_01156, 3300012931-71|GKFENFGF_01743		3300013132-109|MOMFEKKI_00221	3300013133-59|PPLPNCIG_01068, 3300013133-59|PPLPNCIG_01069			3300020970.a_Ga0206972_1017_39		AlinenSedimentsD2_bin1100|AlinenSedimentsD2_bin1100_00198, AlinenSedimentsD2_bin1100|AlinenSedimentsD2_bin1100_01095, AlinenSedimentsD2_bin1100|AlinenSedimentsD2_bin1100_01610	B4_bin14|MBF8262960.1, B4_bin14|MBF8262961.1, B4_bin14|MBF8263305.1, B4_bin14|MBF8263889.1		Bin65_10|Bin65_10_00389		CG10BFR821140104234|COT85_05010, CG10BFR821140104234|COT85_06045	CHL1NORP91|COB21_03695	CHLAB|CAB_RS00265	CHLAIB|H359_RS00550	CHLAVI|RT28_RS04085	CHLBUT|E1N70_RS02245	CHLCOR|KJIKHAEB_00581	CHLCV|CCA_RS00265	CHLFF|CF_RS04810
OG0000078	1021942-13|GLLEOLEH_00844	1021942-14|LGBMDHFM_01053	1039689-34|IOFDCPKP_01256	1041544-29|GDLODPMM_00021, 1041544-29|GDLODPMM_01184	1045192-5|LKKCNNGL_01183	1045240-7|NHDGFNMI_01182	1049244-12|DPKPGIHO_00813	1063924-70|IDDGJEME_00610, 1063924-70|IDDGJEME_00853	1064120-29|MPNFDELO_01169	1070360-7|MNAFDIOF_01456, 1070360-7|MNAFDIOF_01996	1095360-24|OKJDMFIN_00471	1096102-30|LBNIEKCL_00801	Ga0210389_10001372_18	3300004085-10|JMIPOPNA_00111	3300005529-103|HANACOGF_00867	3300006056-100|IAMNDGCP_01637		3300006177-14|ECKMPJFO_00702	3300009083-135|FEPLNKGK_01902, 3300009083-135|FEPLNKGK_01970	3300009084-136|FIBMPHPK_01240, 3300009084-136|FIBMPHPK_01631	3300009084-150|LAOBABEO_00445	3300009703-49|PEBAADJC_00861	3300009709-46|LMICHLKC_00713		3300010035-10|IKNAMKLF_00305	3300011418-10|GGIABPDN_02374	3300011418-14|HEOKIGJJ_00224, 3300011418-14|HEOKIGJJ_00878	3300012931-71|GKFENFGF_01037, 3300012931-71|GKFENFGF_01170, 3300012931-71|GKFENFGF_01660	3300013126-109|KNBNGCFK_00224	3300013132-109|MOMFEKKI_00808, 3300013132-109|MOMFEKKI_01209	3300013133-59|PPLPNCIG_00148	3300020740.a_Ga0207056_1004_32, 3300020740.a_Ga0207056_1048_22, 3300020740.a_Ga0207056_1192_6	3300020889.a_Ga0207113_1011_17, 3300020889.a_Ga0207113_1040_6	3300020970.a_Ga0206972_1091_4, 3300020970.a_Ga0206972_1217_7	ACE65|ACE65_BJ_00160	AlinenSedimentsD2_bin1100|AlinenSedimentsD2_bin1100_00116	B4_bin14|MBF8263911.1	Bin61_76|Bin61_76_00139	Bin65_10|Bin65_10_00139, Bin65_10|Bin65_10_01364	CC_bin22|MCI5052773.1, CC_bin22|MCI5052911.1	CG10BFR821140104234|COT85_00230, CG10BFR821140104234|COT85_02845	CHL1NORP91|COB21_00130, CHL1NORP91|COB21_00135	CHLAB|CAB_RS01600	CHLAIB|H359_RS01850		CHLBUT|E1N70_RS03570	CHLCOR|KJIKHAEB_00195	CHLCV|CCA_RS01580	CHLFF|CF_RS03485
OG0000079	1021942-13|GLLEOLEH_00889, 1021942-13|GLLEOLEH_00890	1021942-14|LGBMDHFM_01012	1039689-34|IOFDCPKP_00355	1041544-29|GDLODPMM_02268	1045192-5|LKKCNNGL_00953, 1045192-5|LKKCNNGL_00954	1045240-7|NHDGFNMI_00187	1049244-12|DPKPGIHO_00689, 1049244-12|DPKPGIHO_00690	1063924-70|IDDGJEME_00106	1064120-29|MPNFDELO_01856, 1064120-29|MPNFDELO_01857	1070360-7|MNAFDIOF_00595	1095360-24|OKJDMFIN_01134, 1095360-24|OKJDMFIN_01135	1096102-30|LBNIEKCL_00367, 1096102-30|LBNIEKCL_00368	Ga0210389_10041019_1, Ga0210389_10041019_2	3300004085-10|JMIPOPNA_00836, 3300004085-10|JMIPOPNA_00837	3300005529-103|HANACOGF_01148, 3300005529-103|HANACOGF_01149	3300006056-100|IAMNDGCP_00292, 3300006056-100|IAMNDGCP_00293	3300006056-139|LLNDBGHI_00787	3300006177-14|ECKMPJFO_00281	3300009083-135|FEPLNKGK_00587	3300009084-136|FIBMPHPK_01408	3300009084-150|LAOBABEO_00081	3300009703-49|PEBAADJC_01641	3300009709-46|LMICHLKC_00459, 3300009709-46|LMICHLKC_00460	3300009787-37|NFOFENCB_00541	3300010035-10|IKNAMKLF_00396, 3300010035-10|IKNAMKLF_00397	3300011418-10|GGIABPDN_02083	3300011418-14|HEOKIGJJ_00892	3300012931-71|GKFENFGF_00571	3300013126-109|KNBNGCFK_00178, 3300013126-109|KNBNGCFK_00179	3300013132-109|MOMFEKKI_00645, 3300013132-109|MOMFEKKI_00646	3300013133-59|PPLPNCIG_01293, 3300013133-59|PPLPNCIG_01294	3300020740.a_Ga0207056_1201_5	3300020889.a_Ga0207113_1195_2	3300020970.a_Ga0206972_1229_4, 3300020970.a_Ga0206972_1229_5	ACE65|ACE65_CW_00510	AlinenSedimentsD2_bin1100|AlinenSedimentsD2_bin1100_01073	B4_bin14|MBF8263060.1	Bin61_76|Bin61_76_01287	Bin65_10|Bin65_10_00528	CC_bin22|MCI5052935.1	CG10BFR821140104234|COT85_05285	CHL1NORP91|COB21_02630	CHLAB|CAB_RS01875	CHLAIB|H359_RS03455	CHLAVI|RT28_RS00840	CHLBUT|E1N70_RS03845	CHLCOR|KJIKHAEB_00991	CHLCV|CCA_RS01870	CHLFF|CF_RS03215
OG0000080	1021942-13|GLLEOLEH_01630	1021942-14|LGBMDHFM_00652	1039689-34|IOFDCPKP_00408	1041544-29|GDLODPMM_00393, 1041544-29|GDLODPMM_02317	1045192-5|LKKCNNGL_00804, 1045192-5|LKKCNNGL_00807	1045240-7|NHDGFNMI_01310, 1045240-7|NHDGFNMI_01312	1049244-12|DPKPGIHO_00981, 1049244-12|DPKPGIHO_00985	1063924-70|IDDGJEME_00612	1064120-29|MPNFDELO_01317	1070360-7|MNAFDIOF_01261	1095360-24|OKJDMFIN_00697	1096102-30|LBNIEKCL_01431, 1096102-30|LBNIEKCL_01432	Ga0210389_10001659_12	3300004085-10|JMIPOPNA_00064, 3300004085-10|JMIPOPNA_00354	3300005529-103|HANACOGF_01192	3300006056-100|IAMNDGCP_01619, 3300006056-100|IAMNDGCP_01625	3300006056-139|LLNDBGHI_00948	3300006177-14|ECKMPJFO_00292	3300009083-135|FEPLNKGK_00535, 3300009083-135|FEPLNKGK_00648	3300009084-136|FIBMPHPK_01106, 3300009084-136|FIBMPHPK_01364	3300009084-150|LAOBABEO_00464	3300009703-49|PEBAADJC_00440, 3300009703-49|PEBAADJC_00475	3300009709-46|LMICHLKC_00747	3300009787-37|NFOFENCB_01176	3300010035-10|IKNAMKLF_00376	3300011418-10|GGIABPDN_01794	3300011418-14|HEOKIGJJ_01757	3300012931-71|GKFENFGF_00264	3300013126-109|KNBNGCFK_00736	3300013132-109|MOMFEKKI_01432	3300013133-59|PPLPNCIG_00504, 3300013133-59|PPLPNCIG_00795	3300020740.a_Ga0207056_1151_5	3300020889.a_Ga0207113_1146_6	3300020970.a_Ga0206972_1058_19	ACE65|ACE65_CK_00740	AlinenSedimentsD2_bin1100|AlinenSedimentsD2_bin1100_00322	B4_bin14|MBF8263838.1	Bin61_76|Bin61_76_00919	Bin65_10|Bin65_10_01313	CC_bin22|MCI5052013.1	CG10BFR821140104234|COT85_02185	CHL1NORP91|COB21_04130	CHLAB|CAB_RS01135	CHLAIB|H359_RS01390	CHLAVI|RT28_RS00215	CHLBUT|E1N70_RS03120	CHLCOR|KJIKHAEB_00758	CHLCV|CCA_RS01135	CHLFF|CF_RS03950
OG0000081	1021942-13|GLLEOLEH_00717	1021942-14|LGBMDHFM_00375		1041544-29|GDLODPMM_00575, 1041544-29|GDLODPMM_00672	1045192-5|LKKCNNGL_00290	1045240-7|NHDGFNMI_00102	1049244-12|DPKPGIHO_00467	1063924-70|IDDGJEME_00922	1064120-29|MPNFDELO_00378, 1064120-29|MPNFDELO_01186	1070360-7|MNAFDIOF_01483	1095360-24|OKJDMFIN_00538	1096102-30|LBNIEKCL_00438		3300004085-10|JMIPOPNA_00962	3300005529-103|HANACOGF_00052	3300006056-100|IAMNDGCP_00237, 3300006056-100|IAMNDGCP_01261	3300006056-139|LLNDBGHI_00084	3300006177-14|ECKMPJFO_01528	3300009083-135|FEPLNKGK_00164	3300009084-136|FIBMPHPK_01866	3300009084-150|LAOBABEO_01676	3300009703-49|PEBAADJC_01200	3300009709-46|LMICHLKC_00049	3300009787-37|NFOFENCB_01431	3300010035-10|IKNAMKLF_00545	3300011418-10|GGIABPDN_00504, 3300011418-10|GGIABPDN_00522, 3300011418-10|GGIABPDN_01702	3300011418-14|HEOKIGJJ_00314, 3300011418-14|HEOKIGJJ_00505, 3300011418-14|HEOKIGJJ_00882, 3300011418-14|HEOKIGJJ_01629	3300012931-71|GKFENFGF_01761	3300013126-109|KNBNGCFK_00596, 3300013126-109|KNBNGCFK_00679	3300013132-109|MOMFEKKI_01158	3300013133-59|PPLPNCIG_00811	3300020740.a_Ga0207056_1013_13, 3300020740.a_Ga0207056_1038_8, 3300020740.a_Ga0207056_1136_4	3300020889.a_Ga0207113_1159_3	3300020970.a_Ga0206972_1106_11	ACE65|ACE65_BR_00920	AlinenSedimentsD2_bin1100|AlinenSedimentsD2_bin1100_00098	B4_bin14|MBF8264083.1	Bin61_76|Bin61_76_01022	Bin65_10|Bin65_10_01091	CC_bin22|MCI5051730.1	CG10BFR821140104234|COT85_06095	CHL1NORP91|COB21_02375	CHLAB|CAB_RS04870	CHLAIB|H359_RS00190	CHLAVI|RT28_RS03660	CHLBUT|E1N70_RS01805	CHLCOR|KJIKHAEB_00486	CHLCV|CCA_RS04930	CHLFF|CF_RS00175
OG0000082										1070360-7|MNAFDIOF_00469	1095360-24|OKJDMFIN_01351	1096102-30|LBNIEKCL_01356	Ga0210389_10005412_11, Ga0210389_10012883_2		3300005529-103|HANACOGF_01163	3300006056-100|IAMNDGCP_00468, 3300006056-100|IAMNDGCP_00555, 3300006056-100|IAMNDGCP_00583, 3300006056-100|IAMNDGCP_00791, 3300006056-100|IAMNDGCP_01317	3300006056-139|LLNDBGHI_00541				3300009084-150|LAOBABEO_00682, 3300009084-150|LAOBABEO_00683, 3300009084-150|LAOBABEO_00795		3300009709-46|LMICHLKC_01282, 3300009709-46|LMICHLKC_01497	3300009787-37|NFOFENCB_00065		3300011418-10|GGIABPDN_00170, 3300011418-10|GGIABPDN_00171, 3300011418-10|GGIABPDN_01923	3300011418-14|HEOKIGJJ_00594	3300012931-71|GKFENFGF_00320		3300013132-109|MOMFEKKI_00945, 3300013132-109|MOMFEKKI_00946		3300020740.a_Ga0207056_1004_67, 3300020740.a_Ga0207056_1011_3, 3300020740.a_Ga0207056_1027_19, 3300020740.a_Ga0207056_1042_17, 3300020740.a_Ga0207056_1050_15, 3300020740.a_Ga0207056_1072_9, 3300020740.a_Ga0207056_1163_11	3300020889.a_Ga0207113_1102_3	3300020970.a_Ga0206972_1002_7		AlinenSedimentsD2_bin1100|AlinenSedimentsD2_bin1100_00004, AlinenSedimentsD2_bin1100|AlinenSedimentsD2_bin1100_01369	B4_bin14|MBF8262481.1, B4_bin14|MBF8262522.1, B4_bin14|MBF8262944.1, B4_bin14|MBF8263761.1, B4_bin14|MBF8263777.1, B4_bin14|MBF8263978.1		Bin65_10|Bin65_10_00018, Bin65_10|Bin65_10_00226, Bin65_10|Bin65_10_00928	CC_bin22|MCI5052070.1	CG10BFR821140104234|COT85_06850
OG0000083	1021942-13|GLLEOLEH_00477	1021942-14|LGBMDHFM_00087	1039689-34|IOFDCPKP_01023	1041544-29|GDLODPMM_01588	1045192-5|LKKCNNGL_00038	1045240-7|NHDGFNMI_01370		1063924-70|IDDGJEME_01383	1064120-29|MPNFDELO_01013	1070360-7|MNAFDIOF_01036	1095360-24|OKJDMFIN_00280	1096102-30|LBNIEKCL_00399	Ga0210389_10020644_7	3300004085-10|JMIPOPNA_00770	3300005529-103|HANACOGF_01646	3300006056-100|IAMNDGCP_01045	3300006056-139|LLNDBGHI_00925	3300006177-14|ECKMPJFO_01214	3300009083-135|FEPLNKGK_00961	3300009084-136|FIBMPHPK_00666	3300009084-150|LAOBABEO_00758	3300009703-49|PEBAADJC_01563	3300009709-46|LMICHLKC_00913	3300009787-37|NFOFENCB_00134	3300010035-10|IKNAMKLF_00336	3300011418-10|GGIABPDN_02291	3300011418-14|HEOKIGJJ_00798	3300012931-71|GKFENFGF_00280	3300013126-109|KNBNGCFK_01099	3300013132-109|MOMFEKKI_00756	3300013133-59|PPLPNCIG_00612	3300020740.a_Ga0207056_1005_53	3300020889.a_Ga0207113_1033_19	3300020970.a_Ga0206972_1011_7	ACE65|ACE65_BC_00180	AlinenSedimentsD2_bin1100|AlinenSedimentsD2_bin1100_00725	B4_bin14|MBF8262679.1	Bin61_76|Bin61_76_00790	Bin65_10|Bin65_10_00181	CC_bin22|MCI5052577.1	CG10BFR821140104234|COT85_07185	CHL1NORP91|COB21_02145	CHLAB|CAB_RS02285	CHLAIB|H359_RS02370, CHLAIB|H359_RS02375	CHLAVI|RT28_RS01225	CHLBUT|E1N70_RS04270	CHLCOR|KJIKHAEB_00871	CHLCV|CCA_RS02280	CHLFF|CF_RS02810
OG0000084	1021942-13|GLLEOLEH_00715	1021942-14|LGBMDHFM_00847, 1021942-14|LGBMDHFM_00848		1041544-29|GDLODPMM_00920	1045192-5|LKKCNNGL_00733	1045240-7|NHDGFNMI_00494	1049244-12|DPKPGIHO_00760	1063924-70|IDDGJEME_00933	1064120-29|MPNFDELO_00243	1070360-7|MNAFDIOF_00886, 1070360-7|MNAFDIOF_00887	1095360-24|OKJDMFIN_00386, 1095360-24|OKJDMFIN_00540	1096102-30|LBNIEKCL_00434	Ga0210389_10003212_9	3300004085-10|JMIPOPNA_00167	3300005529-103|HANACOGF_00054	3300006056-100|IAMNDGCP_01064	3300006056-139|LLNDBGHI_00394, 3300006056-139|LLNDBGHI_00396, 3300006056-139|LLNDBGHI_00397, 3300006056-139|LLNDBGHI_00920	3300006177-14|ECKMPJFO_00464, 3300006177-14|ECKMPJFO_00465	3300009083-135|FEPLNKGK_01087	3300009084-136|FIBMPHPK_01918		3300009703-49|PEBAADJC_00380	3300009709-46|LMICHLKC_00047	3300009787-37|NFOFENCB_00854	3300010035-10|IKNAMKLF_00722	3300011418-10|GGIABPDN_00209, 3300011418-10|GGIABPDN_00298	3300011418-14|HEOKIGJJ_01790	3300012931-71|GKFENFGF_00233	3300013126-109|KNBNGCFK_00671, 3300013126-109|KNBNGCFK_00672, 3300013126-109|KNBNGCFK_01156	3300013132-109|MOMFEKKI_01148, 3300013132-109|MOMFEKKI_01149, 3300013132-109|MOMFEKKI_01150	3300013133-59|PPLPNCIG_00822, 3300013133-59|PPLPNCIG_00825	3300020740.a_Ga0207056_1008_39	3300020889.a_Ga0207113_1146_4	3300020970.a_Ga0206972_1106_9	ACE65|ACE65_BE_01120	AlinenSedimentsD2_bin1100|AlinenSedimentsD2_bin1100_00174, AlinenSedimentsD2_bin1100|AlinenSedimentsD2_bin1100_01102	B4_bin14|MBF8262350.1	Bin61_76|Bin61_76_00714, Bin61_76|Bin61_76_00755	Bin65_10|Bin65_10_01093	CC_bin22|MCI5051742.1	CG10BFR821140104234|COT85_01590	CHL1NORP91|COB21_04825	CHLAB|CAB_RS04425	CHLAIB|H359_RS04605	CHLAVI|RT28_RS03210	CHLBUT|E1N70_RS01355	CHLCOR|KJIKHAEB_00392	CHLCV|CCA_RS04485	CHLFF|CF_RS00620
OG0000085	1021942-13|GLLEOLEH_01257	1021942-14|LGBMDHFM_01294	1039689-34|IOFDCPKP_01165	1041544-29|GDLODPMM_00210, 1041544-29|GDLODPMM_01326	1045192-5|LKKCNNGL_01366	1045240-7|NHDGFNMI_00692	1049244-12|DPKPGIHO_00320	1063924-70|IDDGJEME_01050, 1063924-70|IDDGJEME_01504	1064120-29|MPNFDELO_01098	1070360-7|MNAFDIOF_01305	1095360-24|OKJDMFIN_01366	1096102-30|LBNIEKCL_00239, 1096102-30|LBNIEKCL_00241	Ga0210389_10003272_2	3300004085-10|JMIPOPNA_00073	3300005529-103|HANACOGF_00019	3300006056-100|IAMNDGCP_01273	3300006056-139|LLNDBGHI_01034	3300006177-14|ECKMPJFO_00961, 3300006177-14|ECKMPJFO_01111	3300009083-135|FEPLNKGK_01665	3300009084-136|FIBMPHPK_01307	3300009084-150|LAOBABEO_00051	3300009703-49|PEBAADJC_00097	3300009709-46|LMICHLKC_00628	3300009787-37|NFOFENCB_00239	3300010035-10|IKNAMKLF_00766	3300011418-10|GGIABPDN_02010	3300011418-14|HEOKIGJJ_01826	3300012931-71|GKFENFGF_00628, 3300012931-71|GKFENFGF_01292	3300013126-109|KNBNGCFK_00869	3300013132-109|MOMFEKKI_01113	3300013133-59|PPLPNCIG_01208	3300020740.a_Ga0207056_1014_7	3300020889.a_Ga0207113_1166_5	3300020970.a_Ga0206972_1087_8	ACE65|ACE65_BO_00260, ACE65|ACE65_CY_00040	AlinenSedimentsD2_bin1100|AlinenSedimentsD2_bin1100_00917	B4_bin14|MBF8263743.1	Bin61_76|Bin61_76_00884	Bin65_10|Bin65_10_01641	CC_bin22|MCI5052488.1	CG10BFR821140104234|COT85_00250, CG10BFR821140104234|COT85_04290	CHL1NORP91|COB21_04440	CHLAB|CAB_RS00435	CHLAIB|H359_RS00710	CHLAVI|RT28_RS04250	CHLBUT|E1N70_RS02410		CHLCV|CCA_RS00435	CHLFF|CF_RS04640
OG0000086		1021942-14|LGBMDHFM_01215			1045192-5|LKKCNNGL_00336, 1045192-5|LKKCNNGL_00822, 1045192-5|LKKCNNGL_00846				1064120-29|MPNFDELO_00007, 1064120-29|MPNFDELO_00010, 1064120-29|MPNFDELO_00235		1095360-24|OKJDMFIN_01683			3300004085-10|JMIPOPNA_00288, 3300004085-10|JMIPOPNA_00582		3300006056-100|IAMNDGCP_00830, 3300006056-100|IAMNDGCP_01382		3300006177-14|ECKMPJFO_01664	3300009083-135|FEPLNKGK_00023, 3300009083-135|FEPLNKGK_00049, 3300009083-135|FEPLNKGK_00130, 3300009083-135|FEPLNKGK_00234, 3300009083-135|FEPLNKGK_00293, 3300009083-135|FEPLNKGK_00373, 3300009083-135|FEPLNKGK_00382, 3300009083-135|FEPLNKGK_00453, 3300009083-135|FEPLNKGK_00603, 3300009083-135|FEPLNKGK_00604, 3300009083-135|FEPLNKGK_00607, 3300009083-135|FEPLNKGK_00678, 3300009083-135|FEPLNKGK_007…	3300009084-136|FIBMPHPK_00119, 3300009084-136|FIBMPHPK_00162, 3300009084-136|FIBMPHPK_00167, 3300009084-136|FIBMPHPK_00241, 3300009084-136|FIBMPHPK_00351, 3300009084-136|FIBMPHPK_00621, 3300009084-136|FIBMPHPK_00622, 3300009084-136|FIBMPHPK_00748, 3300009084-136|FIBMPHPK_00753, 3300009084-136|FIBMPHPK_00788, 3300009084-136|FIBMPHPK_01124, 3300009084-136|FIBMPHPK_01365, 3300009084-136|FIBMPHPK_015…				3300009787-37|NFOFENCB_00159, 3300009787-37|NFOFENCB_00318, 3300009787-37|NFOFENCB_00660, 3300009787-37|NFOFENCB_00816, 3300009787-37|NFOFENCB_01407, 3300009787-37|NFOFENCB_01408		3300011418-10|GGIABPDN_00348, 3300011418-10|GGIABPDN_00586, 3300011418-10|GGIABPDN_00998, 3300011418-10|GGIABPDN_01779, 3300011418-10|GGIABPDN_01928, 3300011418-10|GGIABPDN_02294, 3300011418-10|GGIABPDN_02308, 3300011418-10|GGIABPDN_02354						3300020740.a_Ga0207056_1009_3			ACE65|ACE65_AJ_00020		B4_bin14|MBF8262707.1, B4_bin14|MBF8263707.1, B4_bin14|MBF8263831.1, B4_bin14|MBF8264120.1				CG10BFR821140104234|COT85_01445, CG10BFR821140104234|COT85_01450, CG10BFR821140104234|COT85_04520, CG10BFR821140104234|COT85_05075, CG10BFR821140104234|COT85_05565	CHL1NORP91|COB21_01015, CHL1NORP91|COB21_05900
OG0000087	1021942-13|GLLEOLEH_00262	1021942-14|LGBMDHFM_00924	1039689-34|IOFDCPKP_00702	1041544-29|GDLODPMM_01266, 1041544-29|GDLODPMM_01881	1045192-5|LKKCNNGL_00519	1045240-7|NHDGFNMI_01390	1049244-12|DPKPGIHO_00959	1063924-70|IDDGJEME_01215	1064120-29|MPNFDELO_01080	1070360-7|MNAFDIOF_00489	1095360-24|OKJDMFIN_00909	1096102-30|LBNIEKCL_00900	Ga0210389_10002067_13	3300004085-10|JMIPOPNA_00489	3300005529-103|HANACOGF_00646	3300006056-100|IAMNDGCP_01483	3300006056-139|LLNDBGHI_00235	3300006177-14|ECKMPJFO_00322	3300009083-135|FEPLNKGK_00597	3300009084-136|FIBMPHPK_01584	3300009084-150|LAOBABEO_00628	3300009703-49|PEBAADJC_01467	3300009709-46|LMICHLKC_00763		3300010035-10|IKNAMKLF_01128	3300011418-10|GGIABPDN_00724, 3300011418-10|GGIABPDN_01163	3300011418-14|HEOKIGJJ_01131	3300012931-71|GKFENFGF_00420	3300013126-109|KNBNGCFK_00330	3300013132-109|MOMFEKKI_00076	3300013133-59|PPLPNCIG_00568		3300020889.a_Ga0207113_1023_7, 3300020889.a_Ga0207113_1077_8	3300020970.a_Ga0206972_1124_4		AlinenSedimentsD2_bin1100|AlinenSedimentsD2_bin1100_01092	B4_bin14|MBF8264012.1		Bin65_10|Bin65_10_00823	CC_bin22|MCI5053143.1	CG10BFR821140104234|COT85_02050	CHL1NORP91|COB21_05270	CHLAB|CAB_RS00750, CHLAB|CAB_RS02960	CHLAIB|H359_RS01020, CHLAIB|H359_RS03050	CHLAVI|RT28_RS01815, CHLAVI|RT28_RS04555	CHLBUT|E1N70_RS02730, CHLBUT|E1N70_RS04985	CHLCOR|KJIKHAEB_00014, CHLCOR|KJIKHAEB_00683	CHLCV|CCA_RS00750, CHLCV|CCA_RS03035	CHLFF|CF_RS02035, CHLFF|CF_RS04330
OG0000088	1021942-13|GLLEOLEH_00367, 1021942-13|GLLEOLEH_00465	1021942-14|LGBMDHFM_00325, 1021942-14|LGBMDHFM_00578, 1021942-14|LGBMDHFM_00760	1039689-34|IOFDCPKP_00367	1041544-29|GDLODPMM_00555, 1041544-29|GDLODPMM_00649, 1041544-29|GDLODPMM_00650	1045192-5|LKKCNNGL_00410	1045240-7|NHDGFNMI_00116	1049244-12|DPKPGIHO_00894	1063924-70|IDDGJEME_00117	1064120-29|MPNFDELO_00955, 1064120-29|MPNFDELO_01272	1070360-7|MNAFDIOF_02094	1095360-24|OKJDMFIN_00781	1096102-30|LBNIEKCL_01010, 1096102-30|LBNIEKCL_01012, 1096102-30|LBNIEKCL_01242	Ga0210389_10053729_1	3300004085-10|JMIPOPNA_01051	3300005529-103|HANACOGF_00877	3300006056-100|IAMNDGCP_00559	3300006056-139|LLNDBGHI_00682	3300006177-14|ECKMPJFO_00416, 3300006177-14|ECKMPJFO_01767	3300009083-135|FEPLNKGK_01570, 3300009083-135|FEPLNKGK_01670	3300009084-136|FIBMPHPK_00624, 3300009084-136|FIBMPHPK_01187	3300009084-150|LAOBABEO_00913, 3300009084-150|LAOBABEO_01596	3300009703-49|PEBAADJC_01503, 3300009703-49|PEBAADJC_01714	3300009709-46|LMICHLKC_00154, 3300009709-46|LMICHLKC_00759	3300009787-37|NFOFENCB_00757		3300011418-10|GGIABPDN_02151	3300011418-14|HEOKIGJJ_00374, 3300011418-14|HEOKIGJJ_01212	3300012931-71|GKFENFGF_00151, 3300012931-71|GKFENFGF_00529, 3300012931-71|GKFENFGF_00803	3300013126-109|KNBNGCFK_01031	3300013132-109|MOMFEKKI_01287	3300013133-59|PPLPNCIG_00966	3300020740.a_Ga0207056_1083_1, 3300020740.a_Ga0207056_1106_7	3300020889.a_Ga0207113_1114_1	3300020970.a_Ga0206972_1033_12, 3300020970.a_Ga0206972_1073_18	ACE65|ACE65_BR_00660	AlinenSedimentsD2_bin1100|AlinenSedimentsD2_bin1100_00076, AlinenSedimentsD2_bin1100|AlinenSedimentsD2_bin1100_01037	B4_bin14|MBF8262630.1, B4_bin14|MBF8263626.1, B4_bin14|MBF8263850.1, B4_bin14|MBF8263997.1	Bin61_76|Bin61_76_00281, Bin61_76|Bin61_76_00822	Bin65_10|Bin65_10_00712	CC_bin22|MCI5052408.1	CG10BFR821140104234|COT85_01355, CG10BFR821140104234|COT85_07760
OG0000089	1021942-13|GLLEOLEH_00387, 1021942-13|GLLEOLEH_00388	1021942-14|LGBMDHFM_01068, 1021942-14|LGBMDHFM_01069		1041544-29|GDLODPMM_00497				1063924-70|IDDGJEME_00823, 1063924-70|IDDGJEME_00824	1064120-29|MPNFDELO_01626, 1064120-29|MPNFDELO_01627	1070360-7|MNAFDIOF_00565	1095360-24|OKJDMFIN_00979, 1095360-24|OKJDMFIN_00980		Ga0210389_10005756_2, Ga0210389_10005756_3		3300005529-103|HANACOGF_00572, 3300005529-103|HANACOGF_00573	3300006056-100|IAMNDGCP_00380		3300006177-14|ECKMPJFO_01021, 3300006177-14|ECKMPJFO_01022	3300009083-135|FEPLNKGK_00213, 3300009083-135|FEPLNKGK_00214	3300009084-136|FIBMPHPK_01352, 3300009084-136|FIBMPHPK_01353	3300009084-150|LAOBABEO_00255	3300009703-49|PEBAADJC_01603, 3300009703-49|PEBAADJC_01604	3300009709-46|LMICHLKC_01318, 3300009709-46|LMICHLKC_01319	3300009787-37|NFOFENCB_00222		3300011418-10|GGIABPDN_02027, 3300011418-10|GGIABPDN_02028	3300011418-14|HEOKIGJJ_01281, 3300011418-14|HEOKIGJJ_01282		3300013126-109|KNBNGCFK_00442	3300013132-109|MOMFEKKI_00666, 3300013132-109|MOMFEKKI_00667	3300013133-59|PPLPNCIG_00698, 3300013133-59|PPLPNCIG_00699	3300020740.a_Ga0207056_1008_51		3300020970.a_Ga0206972_1013_29	ACE65|ACE65_BR_00090			Bin61_76|Bin61_76_01302	Bin65_10|Bin65_10_01184	CC_bin22|MCI5051925.1, CC_bin22|MCI5051926.1	CG10BFR821140104234|COT85_05160, CG10BFR821140104234|COT85_05165	CHL1NORP91|COB21_05845	CHLAB|CAB_RS01165, CHLAB|CAB_RS01720	CHLAIB|H359_RS01420, CHLAIB|H359_RS01960	CHLAVI|RT28_RS00245, CHLAVI|RT28_RS00685	CHLBUT|E1N70_RS03155, CHLBUT|E1N70_RS03690	CHLCOR|KJIKHAEB_00153, CHLCOR|KJIKHAEB_00765	CHLCV|CCA_RS01165, CHLCV|CCA_RS01715	CHLFF|CF_RS03360, CHLFF|CF_RS03915
OG0000090	1021942-13|GLLEOLEH_00007			1041544-29|GDLODPMM_00767, 1041544-29|GDLODPMM_01828	1045192-5|LKKCNNGL_00242, 1045192-5|LKKCNNGL_01128	1045240-7|NHDGFNMI_00976			1064120-29|MPNFDELO_00216	1070360-7|MNAFDIOF_00880, 1070360-7|MNAFDIOF_01007		1096102-30|LBNIEKCL_01518, 1096102-30|LBNIEKCL_01519		3300004085-10|JMIPOPNA_00036, 3300004085-10|JMIPOPNA_00468, 3300004085-10|JMIPOPNA_00767							3300009084-150|LAOBABEO_00525, 3300009084-150|LAOBABEO_00872, 3300009084-150|LAOBABEO_01624, 3300009084-150|LAOBABEO_01634		3300009709-46|LMICHLKC_00197		3300010035-10|IKNAMKLF_00782	3300011418-10|GGIABPDN_00312				3300013132-109|MOMFEKKI_01311					ACE65|ACE65_AB_00090, ACE65|ACE65_AB_00100, ACE65|ACE65_AB_00110, ACE65|ACE65_AB_00120, ACE65|ACE65_AF_00010, ACE65|ACE65_AG_00120, ACE65|ACE65_AI_00040, ACE65|ACE65_AN_00010, ACE65|ACE65_AN_00020, ACE65|ACE65_AN_00030, ACE65|ACE65_AN_00440, ACE65|ACE65_AO_00490, ACE65|ACE65_AR_00230, ACE65|ACE65_AV_00210, ACE65|ACE65_BO_00150, ACE65|ACE65_BR_00640, ACE65|ACE65_BT_00070, ACE65|ACE65_BV_00070, ACE…	AlinenSedimentsD2_bin1100|AlinenSedimentsD2_bin1100_00793, AlinenSedimentsD2_bin1100|AlinenSedimentsD2_bin1100_01706, AlinenSedimentsD2_bin1100|AlinenSedimentsD2_bin1100_01707, AlinenSedimentsD2_bin1100|AlinenSedimentsD2_bin1100_01708	B4_bin14|MBF8262830.1		Bin65_10|Bin65_10_01455
OG0000091	1021942-13|GLLEOLEH_00519, 1021942-13|GLLEOLEH_00930, 1021942-13|GLLEOLEH_00938, 1021942-13|GLLEOLEH_00949, 1021942-13|GLLEOLEH_01237, 1021942-13|GLLEOLEH_01292, 1021942-13|GLLEOLEH_01354, 1021942-13|GLLEOLEH_01390	1021942-14|LGBMDHFM_00709		1041544-29|GDLODPMM_01068, 1041544-29|GDLODPMM_01069, 1041544-29|GDLODPMM_01077, 1041544-29|GDLODPMM_01389				1063924-70|IDDGJEME_00504	1064120-29|MPNFDELO_00263, 1064120-29|MPNFDELO_00267, 1064120-29|MPNFDELO_00274, 1064120-29|MPNFDELO_00648, 1064120-29|MPNFDELO_01548, 1064120-29|MPNFDELO_01809	1070360-7|MNAFDIOF_00131, 1070360-7|MNAFDIOF_01356, 1070360-7|MNAFDIOF_01450, 1070360-7|MNAFDIOF_01899, 1070360-7|MNAFDIOF_02288	1095360-24|OKJDMFIN_01007, 1095360-24|OKJDMFIN_01180	1096102-30|LBNIEKCL_00025, 1096102-30|LBNIEKCL_00072, 1096102-30|LBNIEKCL_00184, 1096102-30|LBNIEKCL_01437			3300005529-103|HANACOGF_00223		3300006056-139|LLNDBGHI_00050			3300009084-136|FIBMPHPK_00715, 3300009084-136|FIBMPHPK_00716			3300009709-46|LMICHLKC_00222, 3300009709-46|LMICHLKC_00226, 3300009709-46|LMICHLKC_01144	3300009787-37|NFOFENCB_00008, 3300009787-37|NFOFENCB_00019, 3300009787-37|NFOFENCB_01255	3300010035-10|IKNAMKLF_00105	3300011418-10|GGIABPDN_00397, 3300011418-10|GGIABPDN_00896, 3300011418-10|GGIABPDN_00916, 3300011418-10|GGIABPDN_00932, 3300011418-10|GGIABPDN_00964, 3300011418-10|GGIABPDN_00989, 3300011418-10|GGIABPDN_01583, 3300011418-10|GGIABPDN_01825, 3300011418-10|GGIABPDN_01826, 3300011418-10|GGIABPDN_01827		3300012931-71|GKFENFGF_01501, 3300012931-71|GKFENFGF_01552, 3300012931-71|GKFENFGF_01553		3300013132-109|MOMFEKKI_00141, 3300013132-109|MOMFEKKI_00142, 3300013132-109|MOMFEKKI_00258, 3300013132-109|MOMFEKKI_00408		3300020740.a_Ga0207056_1086_19	3300020889.a_Ga0207113_1109_17, 3300020889.a_Ga0207113_1109_4, 3300020889.a_Ga0207113_1247_5	3300020970.a_Ga0206972_1014_31, 3300020970.a_Ga0206972_1024_25	ACE65|ACE65_CI_00010, ACE65|ACE65_CI_00030, ACE65|ACE65_CM_00270, ACE65|ACE65_CM_00280	AlinenSedimentsD2_bin1100|AlinenSedimentsD2_bin1100_00240, AlinenSedimentsD2_bin1100|AlinenSedimentsD2_bin1100_00409, AlinenSedimentsD2_bin1100|AlinenSedimentsD2_bin1100_00425	B4_bin14|MBF8262441.1, B4_bin14|MBF8262452.1, B4_bin14|MBF8262453.1, B4_bin14|MBF8262837.1, B4_bin14|MBF8263244.1, B4_bin14|MBF8263686.1	Bin61_76|Bin61_76_01086, Bin61_76|Bin61_76_01149, Bin61_76|Bin61_76_01166			CG10BFR821140104234|COT85_05790
OG0000092	1021942-13|GLLEOLEH_00263	1021942-14|LGBMDHFM_00923		1041544-29|GDLODPMM_01269, 1041544-29|GDLODPMM_01882	1045192-5|LKKCNNGL_00518	1045240-7|NHDGFNMI_01389	1049244-12|DPKPGIHO_00958	1063924-70|IDDGJEME_01214	1064120-29|MPNFDELO_01079	1070360-7|MNAFDIOF_00488	1095360-24|OKJDMFIN_00908	1096102-30|LBNIEKCL_00899	Ga0210389_10002067_12	3300004085-10|JMIPOPNA_00490	3300005529-103|HANACOGF_00645	3300006056-100|IAMNDGCP_01484	3300006056-139|LLNDBGHI_00234	3300006177-14|ECKMPJFO_00323	3300009083-135|FEPLNKGK_00595		3300009084-150|LAOBABEO_00629	3300009703-49|PEBAADJC_01468	3300009709-46|LMICHLKC_00762		3300010035-10|IKNAMKLF_01129	3300011418-10|GGIABPDN_00342, 3300011418-10|GGIABPDN_00723	3300011418-14|HEOKIGJJ_01132	3300012931-71|GKFENFGF_00421	3300013126-109|KNBNGCFK_00331	3300013132-109|MOMFEKKI_00075	3300013133-59|PPLPNCIG_00569		3300020889.a_Ga0207113_1023_6, 3300020889.a_Ga0207113_1077_9	3300020970.a_Ga0206972_1124_5		AlinenSedimentsD2_bin1100|AlinenSedimentsD2_bin1100_01093	B4_bin14|MBF8264013.1		Bin65_10|Bin65_10_00824	CC_bin22|MCI5053142.1	CG10BFR821140104234|COT85_02045	CHL1NORP91|COB21_05275	CHLAB|CAB_RS00755, CHLAB|CAB_RS02965	CHLAIB|H359_RS01025, CHLAIB|H359_RS03055	CHLAVI|RT28_RS01820, CHLAVI|RT28_RS04560	CHLBUT|E1N70_RS02735, CHLBUT|E1N70_RS04990	CHLCOR|KJIKHAEB_00013, CHLCOR|KJIKHAEB_00684	CHLCV|CCA_RS00755, CHLCV|CCA_RS03040	CHLFF|CF_RS02030, CHLFF|CF_RS04325
OG0000093		1021942-14|LGBMDHFM_01037, 1021942-14|LGBMDHFM_01038			1045192-5|LKKCNNGL_00185, 1045192-5|LKKCNNGL_00949			1063924-70|IDDGJEME_01578	1064120-29|MPNFDELO_01554		1095360-24|OKJDMFIN_00450, 1095360-24|OKJDMFIN_00519	1096102-30|LBNIEKCL_00035, 1096102-30|LBNIEKCL_01476	Ga0210389_10002634_11, Ga0210389_10004014_10	3300004085-10|JMIPOPNA_00054, 3300004085-10|JMIPOPNA_00832	3300005529-103|HANACOGF_01656	3300006056-100|IAMNDGCP_00404, 3300006056-100|IAMNDGCP_00817, 3300006056-100|IAMNDGCP_00821	3300006056-139|LLNDBGHI_00302	3300006177-14|ECKMPJFO_00267, 3300006177-14|ECKMPJFO_00268		3300009084-136|FIBMPHPK_01575	3300009084-150|LAOBABEO_00502, 3300009084-150|LAOBABEO_00503	3300009703-49|PEBAADJC_01730	3300009709-46|LMICHLKC_00003		3300010035-10|IKNAMKLF_00391, 3300010035-10|IKNAMKLF_00586, 3300010035-10|IKNAMKLF_00592			3300012931-71|GKFENFGF_00029, 3300012931-71|GKFENFGF_00030, 3300012931-71|GKFENFGF_00381	3300013126-109|KNBNGCFK_00125, 3300013126-109|KNBNGCFK_00468	3300013132-109|MOMFEKKI_00949	3300013133-59|PPLPNCIG_00015, 3300013133-59|PPLPNCIG_00403			3300020970.a_Ga0206972_1199_1		AlinenSedimentsD2_bin1100|AlinenSedimentsD2_bin1100_01591	B4_bin14|MBF8262945.1, B4_bin14|MBF8262946.1		Bin65_10|Bin65_10_00119	CC_bin22|MCI5051711.1, CC_bin22|MCI5051712.1, CC_bin22|MCI5051717.1, CC_bin22|MCI5051721.1, CC_bin22|MCI5051722.1	CG10BFR821140104234|COT85_00710, CG10BFR821140104234|COT85_00715	CHL1NORP91|COB21_02610, CHL1NORP91|COB21_05820
OG0000094	1021942-13|GLLEOLEH_00014, 1021942-13|GLLEOLEH_00615	1021942-14|LGBMDHFM_00718	1039689-34|IOFDCPKP_01223	1041544-29|GDLODPMM_01523, 1041544-29|GDLODPMM_02064					1064120-29|MPNFDELO_01877	1070360-7|MNAFDIOF_00788	1095360-24|OKJDMFIN_00842	1096102-30|LBNIEKCL_01589	Ga0210389_10027952_5		3300005529-103|HANACOGF_00467	3300006056-100|IAMNDGCP_00544		3300006177-14|ECKMPJFO_00046, 3300006177-14|ECKMPJFO_00273	3300009083-135|FEPLNKGK_00723, 3300009083-135|FEPLNKGK_00906, 3300009083-135|FEPLNKGK_02009	3300009084-136|FIBMPHPK_00184, 3300009084-136|FIBMPHPK_00747, 3300009084-136|FIBMPHPK_01543	3300009084-150|LAOBABEO_01049, 3300009084-150|LAOBABEO_01249	3300009703-49|PEBAADJC_01094, 3300009703-49|PEBAADJC_01120	3300009709-46|LMICHLKC_00985	3300009787-37|NFOFENCB_00709, 3300009787-37|NFOFENCB_01207		3300011418-10|GGIABPDN_01005, 3300011418-10|GGIABPDN_01776	3300011418-14|HEOKIGJJ_00151, 3300011418-14|HEOKIGJJ_00160	3300012931-71|GKFENFGF_00181	3300013126-109|KNBNGCFK_00039	3300013132-109|MOMFEKKI_01326	3300013133-59|PPLPNCIG_00859	3300020740.a_Ga0207056_1001_8, 3300020740.a_Ga0207056_1009_34, 3300020740.a_Ga0207056_1284_3	3300020889.a_Ga0207113_1011_76, 3300020889.a_Ga0207113_1051_16, 3300020889.a_Ga0207113_1113_7	3300020970.a_Ga0206972_1186_5	ACE65|ACE65_BM_00300, ACE65|ACE65_CD_00770	AlinenSedimentsD2_bin1100|AlinenSedimentsD2_bin1100_00110	B4_bin14|MBF8262933.1	Bin61_76|Bin61_76_00422, Bin61_76|Bin61_76_01125	Bin65_10|Bin65_10_01066	CC_bin22|MCI5052763.1	CG10BFR821140104234|COT85_00745, CG10BFR821140104234|COT85_04115	CHL1NORP91|COB21_05530
OG0000095	1021942-13|GLLEOLEH_00274, 1021942-13|GLLEOLEH_00394	1021942-14|LGBMDHFM_00320			1045192-5|LKKCNNGL_00144, 1045192-5|LKKCNNGL_01293		1049244-12|DPKPGIHO_00402, 1049244-12|DPKPGIHO_00637	1063924-70|IDDGJEME_00900, 1063924-70|IDDGJEME_01211		1070360-7|MNAFDIOF_01032, 1070360-7|MNAFDIOF_01033	1095360-24|OKJDMFIN_00903, 1095360-24|OKJDMFIN_00965	1096102-30|LBNIEKCL_01398	Ga0210389_10002067_8, Ga0210389_10005756_9	3300004085-10|JMIPOPNA_00473, 3300004085-10|JMIPOPNA_01040	3300005529-103|HANACOGF_01179, 3300005529-103|HANACOGF_01302	3300006056-100|IAMNDGCP_01355, 3300006056-100|IAMNDGCP_01487	3300006056-139|LLNDBGHI_00231	3300006177-14|ECKMPJFO_00930, 3300006177-14|ECKMPJFO_01310	3300009083-135|FEPLNKGK_00809, 3300009083-135|FEPLNKGK_01931	3300009084-136|FIBMPHPK_01011		3300009703-49|PEBAADJC_00375, 3300009703-49|PEBAADJC_00771	3300009709-46|LMICHLKC_01312	3300009787-37|NFOFENCB_00355, 3300009787-37|NFOFENCB_01069	3300010035-10|IKNAMKLF_00856, 3300010035-10|IKNAMKLF_01135			3300012931-71|GKFENFGF_00128, 3300012931-71|GKFENFGF_00202	3300013126-109|KNBNGCFK_00334	3300013132-109|MOMFEKKI_00071	3300013133-59|PPLPNCIG_00572			3300020970.a_Ga0206972_1004_58, 3300020970.a_Ga0206972_1017_2, 3300020970.a_Ga0206972_1081_6, 3300020970.a_Ga0206972_1124_12		AlinenSedimentsD2_bin1100|AlinenSedimentsD2_bin1100_00684, AlinenSedimentsD2_bin1100|AlinenSedimentsD2_bin1100_00698	B4_bin14|MBF8262735.1, B4_bin14|MBF8262884.1, B4_bin14|MBF8263404.1, B4_bin14|MBF8263901.1		Bin65_10|Bin65_10_00830, Bin65_10|Bin65_10_01183	CC_bin22|MCI5053139.1	CG10BFR821140104234|COT85_02005, CG10BFR821140104234|COT85_07745	CHL1NORP91|COB21_04505	CHLAB|CAB_RS03600	CHLAIB|H359_RS03810	CHLAVI|RT28_RS02420	CHLBUT|E1N70_RS00530	CHLCOR|KJIKHAEB_00225	CHLCV|CCA_RS03665	CHLFF|CF_RS01435
OG0000096	1021942-13|GLLEOLEH_00800, 1021942-13|GLLEOLEH_01052	1021942-14|LGBMDHFM_00434, 1021942-14|LGBMDHFM_01118, 1021942-14|LGBMDHFM_01185						1063924-70|IDDGJEME_00294	1064120-29|MPNFDELO_00017, 1064120-29|MPNFDELO_00182, 1064120-29|MPNFDELO_00231	1070360-7|MNAFDIOF_01752	1095360-24|OKJDMFIN_00256	1096102-30|LBNIEKCL_00422, 1096102-30|LBNIEKCL_01225, 1096102-30|LBNIEKCL_01482	Ga0210389_10000737_15, Ga0210389_10001659_17		3300005529-103|HANACOGF_00184	3300006056-100|IAMNDGCP_00693	3300006056-139|LLNDBGHI_00969	3300006177-14|ECKMPJFO_00990, 3300006177-14|ECKMPJFO_01735		3300009084-136|FIBMPHPK_00430		3300009703-49|PEBAADJC_00746, 3300009703-49|PEBAADJC_00975, 3300009703-49|PEBAADJC_00976, 3300009703-49|PEBAADJC_00977	3300009709-46|LMICHLKC_00946, 3300009709-46|LMICHLKC_00979, 3300009709-46|LMICHLKC_01537			3300011418-10|GGIABPDN_02124	3300011418-14|HEOKIGJJ_01764	3300012931-71|GKFENFGF_00164, 3300012931-71|GKFENFGF_01025, 3300012931-71|GKFENFGF_01335	3300013126-109|KNBNGCFK_00455, 3300013126-109|KNBNGCFK_00753	3300013132-109|MOMFEKKI_01056	3300013133-59|PPLPNCIG_00089, 3300013133-59|PPLPNCIG_00362, 3300013133-59|PPLPNCIG_00637	3300020740.a_Ga0207056_1195_3		3300020970.a_Ga0206972_1151_12, 3300020970.a_Ga0206972_1151_2		AlinenSedimentsD2_bin1100|AlinenSedimentsD2_bin1100_00573, AlinenSedimentsD2_bin1100|AlinenSedimentsD2_bin1100_00692, AlinenSedimentsD2_bin1100|AlinenSedimentsD2_bin1100_01180, AlinenSedimentsD2_bin1100|AlinenSedimentsD2_bin1100_01368	B4_bin14|MBF8262788.1, B4_bin14|MBF8262798.1, B4_bin14|MBF8263234.1, B4_bin14|MBF8263931.1		Bin65_10|Bin65_10_00411, Bin65_10|Bin65_10_00412, Bin65_10|Bin65_10_01040, Bin65_10|Bin65_10_01329, Bin65_10|Bin65_10_01378	CC_bin22|MCI5053168.1	CG10BFR821140104234|COT85_05230, CG10BFR821140104234|COT85_06760	CHL1NORP91|COB21_01880
OG0000097	1021942-13|GLLEOLEH_01478	1021942-14|LGBMDHFM_01035	1039689-34|IOFDCPKP_00883	1041544-29|GDLODPMM_00211, 1041544-29|GDLODPMM_02044	1045192-5|LKKCNNGL_00964		1049244-12|DPKPGIHO_00828	1063924-70|IDDGJEME_01279	1064120-29|MPNFDELO_00789	1070360-7|MNAFDIOF_00349	1095360-24|OKJDMFIN_01208	1096102-30|LBNIEKCL_01635		3300004085-10|JMIPOPNA_00264	3300005529-103|HANACOGF_01052	3300006056-100|IAMNDGCP_00556	3300006056-139|LLNDBGHI_01053	3300006177-14|ECKMPJFO_00265	3300009083-135|FEPLNKGK_00974	3300009084-136|FIBMPHPK_00333	3300009084-150|LAOBABEO_01286	3300009703-49|PEBAADJC_00216, 3300009703-49|PEBAADJC_01649	3300009709-46|LMICHLKC_00304	3300009787-37|NFOFENCB_00674	3300010035-10|IKNAMKLF_00480	3300011418-10|GGIABPDN_00493, 3300011418-10|GGIABPDN_01416	3300011418-14|HEOKIGJJ_00194, 3300011418-14|HEOKIGJJ_01556	3300012931-71|GKFENFGF_00033	3300013126-109|KNBNGCFK_00095	3300013132-109|MOMFEKKI_00917	3300013133-59|PPLPNCIG_00288			3300020970.a_Ga0206972_1022_13	ACE65|ACE65_CD_00650	AlinenSedimentsD2_bin1100|AlinenSedimentsD2_bin1100_00800	B4_bin14|MBF8262942.1	Bin61_76|Bin61_76_00402	Bin65_10|Bin65_10_00429	CC_bin22|MCI5053033.1	CG10BFR821140104234|COT85_00655, CG10BFR821140104234|COT85_00700	CHL1NORP91|COB21_04990	CHLAB|CAB_RS04170, CHLAB|CAB_RS04175	CHLAIB|H359_RS04360, CHLAIB|H359_RS04365	CHLAVI|RT28_RS02965, CHLAVI|RT28_RS02970	CHLBUT|E1N70_RS01105, CHLBUT|E1N70_RS01110	CHLCOR|KJIKHAEB_00336, CHLCOR|KJIKHAEB_00337	CHLCV|CCA_RS04225, CHLCV|CCA_RS04230	CHLFF|CF_RS00870
OG0000098	1021942-13|GLLEOLEH_00899	1021942-14|LGBMDHFM_00312, 1021942-14|LGBMDHFM_00348	1039689-34|IOFDCPKP_00332, 1039689-34|IOFDCPKP_01349	1041544-29|GDLODPMM_01023	1045192-5|LKKCNNGL_00709	1045240-7|NHDGFNMI_00979	1049244-12|DPKPGIHO_00549	1063924-70|IDDGJEME_00498	1064120-29|MPNFDELO_00354, 1064120-29|MPNFDELO_01391	1070360-7|MNAFDIOF_00216	1095360-24|OKJDMFIN_00820, 1095360-24|OKJDMFIN_00830	1096102-30|LBNIEKCL_00276	Ga0210389_10003473_6, Ga0210389_10006861_5	3300004085-10|JMIPOPNA_00574	3300005529-103|HANACOGF_00311, 3300005529-103|HANACOGF_01452	3300006056-100|IAMNDGCP_01053	3300006056-139|LLNDBGHI_00305	3300006177-14|ECKMPJFO_00720, 3300006177-14|ECKMPJFO_01293	3300009083-135|FEPLNKGK_00952	3300009084-136|FIBMPHPK_01263	3300009084-150|LAOBABEO_01108	3300009703-49|PEBAADJC_00036, 3300009703-49|PEBAADJC_00037	3300009709-46|LMICHLKC_00073	3300009787-37|NFOFENCB_01559	3300010035-10|IKNAMKLF_00653	3300011418-10|GGIABPDN_02109	3300011418-14|HEOKIGJJ_01195	3300012931-71|GKFENFGF_00355	3300013126-109|KNBNGCFK_01050	3300013132-109|MOMFEKKI_00950, 3300013132-109|MOMFEKKI_01216	3300013133-59|PPLPNCIG_00408, 3300013133-59|PPLPNCIG_00996, 3300013133-59|PPLPNCIG_01225	3300020740.a_Ga0207056_1041_12	3300020889.a_Ga0207113_1103_1	3300020970.a_Ga0206972_1104_3, 3300020970.a_Ga0206972_1131_9, 3300020970.a_Ga0206972_1199_5	ACE65|ACE65_BL_00370	AlinenSedimentsD2_bin1100|AlinenSedimentsD2_bin1100_00166	B4_bin14|MBF8263454.1	Bin61_76|Bin61_76_00952	Bin65_10|Bin65_10_00145, Bin65_10|Bin65_10_01165	CC_bin22|MCI5052375.1	CG10BFR821140104234|COT85_00495, CG10BFR821140104234|COT85_07535	CHL1NORP91|COB21_04905	CHLAB|CAB_RS00865	CHLAIB|H359_RS01145	CHLAVI|RT28_RS04670	CHLBUT|E1N70_RS02850	CHLCOR|KJIKHAEB_00707	CHLCV|CCA_RS00865	CHLFF|CF_RS04215
OG0000099	1021942-13|GLLEOLEH_01033, 1021942-13|GLLEOLEH_01034	1021942-14|LGBMDHFM_00793			1045192-5|LKKCNNGL_00726, 1045192-5|LKKCNNGL_00727	1045240-7|NHDGFNMI_00629, 1045240-7|NHDGFNMI_00630	1049244-12|DPKPGIHO_00095	1063924-70|IDDGJEME_00975	1064120-29|MPNFDELO_01213, 1064120-29|MPNFDELO_01214	1070360-7|MNAFDIOF_00964, 1070360-7|MNAFDIOF_00966	1095360-24|OKJDMFIN_01542, 1095360-24|OKJDMFIN_01543	1096102-30|LBNIEKCL_00625, 1096102-30|LBNIEKCL_00628	Ga0210389_10000958_22, Ga0210389_10000958_23	3300004085-10|JMIPOPNA_00010, 3300004085-10|JMIPOPNA_00011	3300005529-103|HANACOGF_00083, 3300005529-103|HANACOGF_00084	3300006056-100|IAMNDGCP_00720, 3300006056-100|IAMNDGCP_00721	3300006056-139|LLNDBGHI_00779, 3300006056-139|LLNDBGHI_00780	3300006177-14|ECKMPJFO_01363, 3300006177-14|ECKMPJFO_01705				3300009703-49|PEBAADJC_01411, 3300009703-49|PEBAADJC_01430	3300009709-46|LMICHLKC_00441, 3300009709-46|LMICHLKC_00443		3300010035-10|IKNAMKLF_00021, 3300010035-10|IKNAMKLF_00022	3300011418-10|GGIABPDN_01522		3300012931-71|GKFENFGF_00995	3300013126-109|KNBNGCFK_00106	3300013132-109|MOMFEKKI_00326, 3300013132-109|MOMFEKKI_00327	3300013133-59|PPLPNCIG_00471, 3300013133-59|PPLPNCIG_00472	3300020740.a_Ga0207056_1067_2		3300020970.a_Ga0206972_1088_1, 3300020970.a_Ga0206972_1088_2		AlinenSedimentsD2_bin1100|AlinenSedimentsD2_bin1100_00761, AlinenSedimentsD2_bin1100|AlinenSedimentsD2_bin1100_00976	B4_bin14|MBF8262604.1, B4_bin14|MBF8262982.1	Bin61_76|Bin61_76_00904	Bin65_10|Bin65_10_01089, Bin65_10|Bin65_10_01140	CC_bin22|MCI5051634.1, CC_bin22|MCI5051635.1, CC_bin22|MCI5051636.1	CG10BFR821140104234|COT85_01085, CG10BFR821140104234|COT85_01090	CHL1NORP91|COB21_02785, CHL1NORP91|COB21_02790
OG0000100	1021942-13|GLLEOLEH_01349, 1021942-13|GLLEOLEH_01381	1021942-14|LGBMDHFM_00841, 1021942-14|LGBMDHFM_01369		1041544-29|GDLODPMM_01272, 1041544-29|GDLODPMM_01691	1045192-5|LKKCNNGL_00706	1045240-7|NHDGFNMI_00260	1049244-12|DPKPGIHO_00710	1063924-70|IDDGJEME_01126	1064120-29|MPNFDELO_01303, 1064120-29|MPNFDELO_01776	1070360-7|MNAFDIOF_00487, 1070360-7|MNAFDIOF_02299	1095360-24|OKJDMFIN_00432	1096102-30|LBNIEKCL_01353	Ga0210389_10001766_5, Ga0210389_10004014_2	3300004085-10|JMIPOPNA_00577	3300005529-103|HANACOGF_00737, 3300005529-103|HANACOGF_00802	3300006056-100|IAMNDGCP_01222	3300006056-139|LLNDBGHI_00537	3300006177-14|ECKMPJFO_00375, 3300006177-14|ECKMPJFO_01711	3300009083-135|FEPLNKGK_00593	3300009084-136|FIBMPHPK_00845	3300009084-150|LAOBABEO_00621	3300009703-49|PEBAADJC_00241	3300009709-46|LMICHLKC_00159	3300009787-37|NFOFENCB_01500	3300010035-10|IKNAMKLF_01049	3300011418-10|GGIABPDN_00344, 3300011418-10|GGIABPDN_00711	3300011418-14|HEOKIGJJ_01136	3300012931-71|GKFENFGF_00239	3300013126-109|KNBNGCFK_00062	3300013132-109|MOMFEKKI_00388	3300013133-59|PPLPNCIG_00092	3300020740.a_Ga0207056_1002_13, 3300020740.a_Ga0207056_1007_25	3300020889.a_Ga0207113_1171_13	3300020970.a_Ga0206972_1050_13, 3300020970.a_Ga0206972_1055_6	ACE65|ACE65_CQ_00280	AlinenSedimentsD2_bin1100|AlinenSedimentsD2_bin1100_00180	B4_bin14|MBF8262356.1	Bin61_76|Bin61_76_00221	Bin65_10|Bin65_10_00984, Bin65_10|Bin65_10_01388	CC_bin22|MCI5051507.1	CG10BFR821140104234|COT85_01560, CG10BFR821140104234|COT85_06540	CHL1NORP91|COB21_04705	CHLAB|CAB_RS00330	CHLAIB|H359_RS00615	CHLAVI|RT28_RS04150	CHLBUT|E1N70_RS02310	CHLCOR|KJIKHAEB_00595	CHLCV|CCA_RS00335	CHLFF|CF_RS04740
OG0000101	1021942-13|GLLEOLEH_01609	1021942-14|LGBMDHFM_01251	1039689-34|IOFDCPKP_00772, 1039689-34|IOFDCPKP_01131	1041544-29|GDLODPMM_00585, 1041544-29|GDLODPMM_00823	1045192-5|LKKCNNGL_00859		1049244-12|DPKPGIHO_00249	1063924-70|IDDGJEME_00262	1064120-29|MPNFDELO_01411	1070360-7|MNAFDIOF_01031, 1070360-7|MNAFDIOF_01470	1095360-24|OKJDMFIN_00688	1096102-30|LBNIEKCL_00566	Ga0210389_10008773_7	3300004085-10|JMIPOPNA_00335	3300005529-103|HANACOGF_00118	3300006056-100|IAMNDGCP_00375	3300006056-139|LLNDBGHI_00712	3300006177-14|ECKMPJFO_01321	3300009083-135|FEPLNKGK_00037, 3300009083-135|FEPLNKGK_00116	3300009084-136|FIBMPHPK_00601, 3300009084-136|FIBMPHPK_00791	3300009084-150|LAOBABEO_00271	3300009703-49|PEBAADJC_01438	3300009709-46|LMICHLKC_00420	3300009787-37|NFOFENCB_00843	3300010035-10|IKNAMKLF_00051	3300011418-10|GGIABPDN_01516, 3300011418-10|GGIABPDN_01946	3300011418-14|HEOKIGJJ_01000, 3300011418-14|HEOKIGJJ_01301	3300012931-71|GKFENFGF_01372	3300013126-109|KNBNGCFK_00845	3300013132-109|MOMFEKKI_00442	3300013133-59|PPLPNCIG_00063	3300020740.a_Ga0207056_1010_19, 3300020740.a_Ga0207056_1011_37	3300020889.a_Ga0207113_1142_13, 3300020889.a_Ga0207113_1191_9	3300020970.a_Ga0206972_1070_24	ACE65|ACE65_AN_00100	AlinenSedimentsD2_bin1100|AlinenSedimentsD2_bin1100_00609	B4_bin14|MBF8263591.1	Bin61_76|Bin61_76_00237, Bin61_76|Bin61_76_00899	Bin65_10|Bin65_10_01667	CC_bin22|MCI5051612.1	CG10BFR821140104234|COT85_00905	CHL1NORP91|COB21_03485	CHLAB|CAB_RS04835	CHLAIB|H359_RS00225		CHLBUT|E1N70_RS01770	CHLCOR|KJIKHAEB_00479	CHLCV|CCA_RS04895	CHLFF|CF_RS00210
OG0000102					1045192-5|LKKCNNGL_00124, 1045192-5|LKKCNNGL_00148, 1045192-5|LKKCNNGL_00492, 1045192-5|LKKCNNGL_00498, 1045192-5|LKKCNNGL_00500, 1045192-5|LKKCNNGL_00765, 1045192-5|LKKCNNGL_00848				1064120-29|MPNFDELO_00324, 1064120-29|MPNFDELO_00610, 1064120-29|MPNFDELO_01125, 1064120-29|MPNFDELO_01658	1070360-7|MNAFDIOF_00303, 1070360-7|MNAFDIOF_01823	1095360-24|OKJDMFIN_00366	1096102-30|LBNIEKCL_00012, 1096102-30|LBNIEKCL_00017, 1096102-30|LBNIEKCL_01036, 1096102-30|LBNIEKCL_01685, 1096102-30|LBNIEKCL_01691		3300004085-10|JMIPOPNA_00357, 3300004085-10|JMIPOPNA_00430		3300006056-100|IAMNDGCP_00666, 3300006056-100|IAMNDGCP_00710		3300006177-14|ECKMPJFO_00875		3300009084-136|FIBMPHPK_00653, 3300009084-136|FIBMPHPK_01487		3300009703-49|PEBAADJC_01571	3300009709-46|LMICHLKC_00319, 3300009709-46|LMICHLKC_00414, 3300009709-46|LMICHLKC_01405		3300010035-10|IKNAMKLF_00409, 3300010035-10|IKNAMKLF_00757, 3300010035-10|IKNAMKLF_00759, 3300010035-10|IKNAMKLF_00761, 3300010035-10|IKNAMKLF_01109, 3300010035-10|IKNAMKLF_01115, 3300010035-10|IKNAMKLF_01116	3300011418-10|GGIABPDN_00836, 3300011418-10|GGIABPDN_01269	3300011418-14|HEOKIGJJ_01591, 3300011418-14|HEOKIGJJ_01593, 3300011418-14|HEOKIGJJ_01596, 3300011418-14|HEOKIGJJ_01599					3300020740.a_Ga0207056_1186_9, 3300020740.a_Ga0207056_1283_3, 3300020740.a_Ga0207056_1283_4	3300020889.a_Ga0207113_1104_15	3300020970.a_Ga0206972_1004_27		AlinenSedimentsD2_bin1100|AlinenSedimentsD2_bin1100_00048, AlinenSedimentsD2_bin1100|AlinenSedimentsD2_bin1100_01674	B4_bin14|MBF8262978.1		Bin65_10|Bin65_10_00070, Bin65_10|Bin65_10_00376, Bin65_10|Bin65_10_00711, Bin65_10|Bin65_10_00737, Bin65_10|Bin65_10_00741, Bin65_10|Bin65_10_00949	CC_bin22|MCI5052291.1, CC_bin22|MCI5052293.1	CG10BFR821140104234|COT85_07620	CHL1NORP91|COB21_03975
OG0000103	1021942-13|GLLEOLEH_00718		1039689-34|IOFDCPKP_00285, 1039689-34|IOFDCPKP_00949		1045192-5|LKKCNNGL_00393, 1045192-5|LKKCNNGL_00394	1045240-7|NHDGFNMI_00098	1049244-12|DPKPGIHO_00433, 1049244-12|DPKPGIHO_00726	1063924-70|IDDGJEME_00921, 1063924-70|IDDGJEME_01003		1070360-7|MNAFDIOF_00935, 1070360-7|MNAFDIOF_01482			Ga0210389_10003212_7	3300004085-10|JMIPOPNA_00937, 3300004085-10|JMIPOPNA_00938	3300005529-103|HANACOGF_00051	3300006056-100|IAMNDGCP_00236, 3300006056-100|IAMNDGCP_00684	3300006056-139|LLNDBGHI_00175	3300006177-14|ECKMPJFO_01527	3300009083-135|FEPLNKGK_00163, 3300009083-135|FEPLNKGK_00337, 3300009083-135|FEPLNKGK_01668	3300009084-136|FIBMPHPK_01865	3300009084-150|LAOBABEO_01129	3300009703-49|PEBAADJC_01004	3300009709-46|LMICHLKC_00050	3300009787-37|NFOFENCB_00752	3300010035-10|IKNAMKLF_00659		3300011418-14|HEOKIGJJ_00883, 3300011418-14|HEOKIGJJ_01797	3300012931-71|GKFENFGF_01762	3300013126-109|KNBNGCFK_00415	3300013132-109|MOMFEKKI_01159	3300013133-59|PPLPNCIG_00810	3300020740.a_Ga0207056_1013_12, 3300020740.a_Ga0207056_1043_8	3300020889.a_Ga0207113_1068_28, 3300020889.a_Ga0207113_1159_4	3300020970.a_Ga0206972_1106_12	ACE65|ACE65_BR_00930	AlinenSedimentsD2_bin1100|AlinenSedimentsD2_bin1100_00099	B4_bin14|MBF8264082.1			CC_bin22|MCI5051729.1, CC_bin22|MCI5052383.1	CG10BFR821140104234|COT85_06100	CHL1NORP91|COB21_01895, CHL1NORP91|COB21_02370
OG0000104	1021942-13|GLLEOLEH_00283	1021942-14|LGBMDHFM_00855	1039689-34|IOFDCPKP_00269	1041544-29|GDLODPMM_00154, 1041544-29|GDLODPMM_01158	1045192-5|LKKCNNGL_00977	1045240-7|NHDGFNMI_01126	1049244-12|DPKPGIHO_00548	1063924-70|IDDGJEME_00236	1064120-29|MPNFDELO_01305	1070360-7|MNAFDIOF_01670, 1070360-7|MNAFDIOF_01671, 1070360-7|MNAFDIOF_01672, 1070360-7|MNAFDIOF_02015	1095360-24|OKJDMFIN_00431	1096102-30|LBNIEKCL_01090	Ga0210389_10004014_1	3300004085-10|JMIPOPNA_00633	3300005529-103|HANACOGF_00736		3300006056-139|LLNDBGHI_00215	3300006177-14|ECKMPJFO_00446	3300009083-135|FEPLNKGK_01229	3300009084-136|FIBMPHPK_01063, 3300009084-136|FIBMPHPK_01855	3300009084-150|LAOBABEO_00932	3300009703-49|PEBAADJC_01301	3300009709-46|LMICHLKC_01212	3300009787-37|NFOFENCB_01632	3300010035-10|IKNAMKLF_00454	3300011418-10|GGIABPDN_01472, 3300011418-10|GGIABPDN_01485	3300011418-14|HEOKIGJJ_01477	3300012931-71|GKFENFGF_00058	3300013126-109|KNBNGCFK_00377	3300013132-109|MOMFEKKI_01233	3300013133-59|PPLPNCIG_00730	3300020740.a_Ga0207056_1001_57, 3300020740.a_Ga0207056_1016_4		3300020970.a_Ga0206972_1050_12		AlinenSedimentsD2_bin1100|AlinenSedimentsD2_bin1100_01690	B4_bin14|MBF8262748.1	Bin61_76|Bin61_76_01133	Bin65_10|Bin65_10_01386	CC_bin22|MCI5051765.1	CG10BFR821140104234|COT85_01670	CHL1NORP91|COB21_03585	CHLAB|CAB_RS03790	CHLAIB|H359_RS03995	CHLAVI|RT28_RS02610	CHLBUT|E1N70_RS00720	CHLCOR|KJIKHAEB_00262	CHLCV|CCA_RS03855	CHLFF|CF_RS01240
OG0000105	1021942-13|GLLEOLEH_00324	1021942-14|LGBMDHFM_01085	1039689-34|IOFDCPKP_00505	1041544-29|GDLODPMM_00791	1045192-5|LKKCNNGL_00204	1045240-7|NHDGFNMI_00015	1049244-12|DPKPGIHO_00147	1063924-70|IDDGJEME_01183		1070360-7|MNAFDIOF_01459	1095360-24|OKJDMFIN_00560, 1095360-24|OKJDMFIN_01004	1096102-30|LBNIEKCL_00526	Ga0210389_10002635_6	3300004085-10|JMIPOPNA_00874	3300005529-103|HANACOGF_00950	3300006056-100|IAMNDGCP_01201	3300006056-139|LLNDBGHI_00253	3300006177-14|ECKMPJFO_00976	3300009083-135|FEPLNKGK_01829	3300009084-136|FIBMPHPK_01482	3300009084-150|LAOBABEO_01487	3300009703-49|PEBAADJC_01025	3300009709-46|LMICHLKC_00734	3300009787-37|NFOFENCB_00011	3300010035-10|IKNAMKLF_00568	3300011418-10|GGIABPDN_00335	3300011418-14|HEOKIGJJ_01703	3300012931-71|GKFENFGF_01024, 3300012931-71|GKFENFGF_01582	3300013126-109|KNBNGCFK_00575	3300013132-109|MOMFEKKI_00374	3300013133-59|PPLPNCIG_01348	3300020740.a_Ga0207056_1090_4	3300020889.a_Ga0207113_1076_10	3300020970.a_Ga0206972_1225_6	ACE65|ACE65_BE_00300	AlinenSedimentsD2_bin1100|AlinenSedimentsD2_bin1100_01179, AlinenSedimentsD2_bin1100|AlinenSedimentsD2_bin1100_01359	B4_bin14|MBF8263569.1, B4_bin14|MBF8263801.1	Bin61_76|Bin61_76_00167	Bin65_10|Bin65_10_01012	CC_bin22|MCI5051526.1	CG10BFR821140104234|COT85_06700	CHL1NORP91|COB21_02530	CHLAB|CAB_RS00295	CHLAIB|H359_RS00580	CHLAVI|RT28_RS04115	CHLBUT|E1N70_RS02275	CHLCOR|KJIKHAEB_00587	CHLCV|CCA_RS00300	CHLFF|CF_RS04780
OG0000106	1021942-13|GLLEOLEH_00799, 1021942-13|GLLEOLEH_00824	1021942-14|LGBMDHFM_00959	1039689-34|IOFDCPKP_00478	1041544-29|GDLODPMM_00913		1045240-7|NHDGFNMI_00619	1049244-12|DPKPGIHO_00588		1064120-29|MPNFDELO_01110	1070360-7|MNAFDIOF_01770	1095360-24|OKJDMFIN_01520	1096102-30|LBNIEKCL_00662	Ga0210389_10029929_3		3300005529-103|HANACOGF_01313	3300006056-100|IAMNDGCP_00962	3300006056-139|LLNDBGHI_00566	3300006177-14|ECKMPJFO_01387	3300009083-135|FEPLNKGK_01963	3300009084-136|FIBMPHPK_00007, 3300009084-136|FIBMPHPK_00450, 3300009084-136|FIBMPHPK_01050	3300009084-150|LAOBABEO_01418	3300009703-49|PEBAADJC_01394			3300010035-10|IKNAMKLF_00882	3300011418-10|GGIABPDN_01080	3300011418-14|HEOKIGJJ_00941	3300012931-71|GKFENFGF_00977	3300013126-109|KNBNGCFK_00506, 3300013126-109|KNBNGCFK_00694	3300013132-109|MOMFEKKI_00218, 3300013132-109|MOMFEKKI_00578	3300013133-59|PPLPNCIG_01065	3300020740.a_Ga0207056_1020_3	3300020889.a_Ga0207113_1102_20	3300020970.a_Ga0206972_1017_35	ACE65|ACE65_BE_01190		B4_bin14|MBF8262955.1, B4_bin14|MBF8264062.1	Bin61_76|Bin61_76_00649	Bin65_10|Bin65_10_00393	CC_bin22|MCI5051651.1, CC_bin22|MCI5052334.1		CHL1NORP91|COB21_03670	CHLAB|CAB_RS04765	CHLAIB|H359_RS00010	CHLAVI|RT28_RS03560, CHLAVI|RT28_RS04730	CHLBUT|E1N70_RS01700	CHLCOR|KJIKHAEB_00001, CHLCOR|KJIKHAEB_00463	CHLCV|CCA_RS04825, CHLCV|CCA_RS05115	CHLFF|CF_RS00280, CHLFF|CF_RS05110
OG0000107				1041544-29|GDLODPMM_00967					1064120-29|MPNFDELO_00508, 1064120-29|MPNFDELO_00688, 1064120-29|MPNFDELO_00880		1095360-24|OKJDMFIN_00228, 1095360-24|OKJDMFIN_00654, 1095360-24|OKJDMFIN_00704, 1095360-24|OKJDMFIN_01088, 1095360-24|OKJDMFIN_01272, 1095360-24|OKJDMFIN_01473	1096102-30|LBNIEKCL_00099	Ga0210389_10074042_1		3300005529-103|HANACOGF_00394, 3300005529-103|HANACOGF_01534, 3300005529-103|HANACOGF_01658	3300006056-100|IAMNDGCP_01462		3300006177-14|ECKMPJFO_00810		3300009084-136|FIBMPHPK_00290	3300009084-150|LAOBABEO_00096, 3300009084-150|LAOBABEO_00291, 3300009084-150|LAOBABEO_01214	3300009703-49|PEBAADJC_00686, 3300009703-49|PEBAADJC_00881	3300009709-46|LMICHLKC_01257, 3300009709-46|LMICHLKC_01413				3300011418-14|HEOKIGJJ_00266, 3300011418-14|HEOKIGJJ_00339, 3300011418-14|HEOKIGJJ_00917			3300013132-109|MOMFEKKI_00222, 3300013132-109|MOMFEKKI_01194	3300013133-59|PPLPNCIG_00977	3300020740.a_Ga0207056_1019_34		3300020970.a_Ga0206972_1108_8					Bin65_10|Bin65_10_00424, Bin65_10|Bin65_10_00802, Bin65_10|Bin65_10_01261, Bin65_10|Bin65_10_01325
OG0000108	1021942-13|GLLEOLEH_01187, 1021942-13|GLLEOLEH_01427	1021942-14|LGBMDHFM_00112	1039689-34|IOFDCPKP_01271	1041544-29|GDLODPMM_01432	1045192-5|LKKCNNGL_01288		1049244-12|DPKPGIHO_00730	1063924-70|IDDGJEME_01245	1064120-29|MPNFDELO_00078, 1064120-29|MPNFDELO_01117, 1064120-29|MPNFDELO_01502	1070360-7|MNAFDIOF_01751	1095360-24|OKJDMFIN_00242, 1095360-24|OKJDMFIN_00863	1096102-30|LBNIEKCL_00317	Ga0210389_10001178_5	3300004085-10|JMIPOPNA_00184, 3300004085-10|JMIPOPNA_00185	3300005529-103|HANACOGF_00411	3300006056-100|IAMNDGCP_01386	3300006056-139|LLNDBGHI_00410, 3300006056-139|LLNDBGHI_00558	3300006177-14|ECKMPJFO_00453, 3300006177-14|ECKMPJFO_01190		3300009084-136|FIBMPHPK_00816	3300009084-150|LAOBABEO_01721	3300009703-49|PEBAADJC_00814, 3300009703-49|PEBAADJC_01297			3300010035-10|IKNAMKLF_00232		3300011418-14|HEOKIGJJ_00477	3300012931-71|GKFENFGF_00647, 3300012931-71|GKFENFGF_01623	3300013126-109|KNBNGCFK_00383, 3300013126-109|KNBNGCFK_01120	3300013132-109|MOMFEKKI_00056, 3300013132-109|MOMFEKKI_01227	3300013133-59|PPLPNCIG_00736	3300020740.a_Ga0207056_1285_1	3300020889.a_Ga0207113_1110_6	3300020970.a_Ga0206972_1011_36, 3300020970.a_Ga0206972_1017_15, 3300020970.a_Ga0206972_1041_19	ACE65|ACE65_BP_00100	AlinenSedimentsD2_bin1100|AlinenSedimentsD2_bin1100_00789	B4_bin14|MBF8262647.1, B4_bin14|MBF8262743.1	Bin61_76|Bin61_76_00445	Bin65_10|Bin65_10_00350	CC_bin22|MCI5051773.1, CC_bin22|MCI5052608.1	CG10BFR821140104234|COT85_00470, CG10BFR821140104234|COT85_01640	CHL1NORP91|COB21_03610
OG0000109	1021942-13|GLLEOLEH_01703	1021942-14|LGBMDHFM_00565	1039689-34|IOFDCPKP_00082	1041544-29|GDLODPMM_02382, 1041544-29|GDLODPMM_02383	1045192-5|LKKCNNGL_00967	1045240-7|NHDGFNMI_00520	1049244-12|DPKPGIHO_00967	1063924-70|IDDGJEME_01450	1064120-29|MPNFDELO_00964	1070360-7|MNAFDIOF_01917	1095360-24|OKJDMFIN_00760	1096102-30|LBNIEKCL_00979		3300004085-10|JMIPOPNA_00261	3300005529-103|HANACOGF_00626	3300006056-100|IAMNDGCP_01604	3300006056-139|LLNDBGHI_00807	3300006177-14|ECKMPJFO_01064	3300009083-135|FEPLNKGK_01553, 3300009083-135|FEPLNKGK_01555	3300009084-136|FIBMPHPK_01321, 3300009084-136|FIBMPHPK_01323		3300009703-49|PEBAADJC_01740	3300009709-46|LMICHLKC_00806	3300009787-37|NFOFENCB_01555	3300010035-10|IKNAMKLF_00190	3300011418-10|GGIABPDN_00263	3300011418-14|HEOKIGJJ_00626	3300012931-71|GKFENFGF_00513, 3300012931-71|GKFENFGF_00723, 3300012931-71|GKFENFGF_01250	3300013126-109|KNBNGCFK_01022	3300013132-109|MOMFEKKI_01308	3300013133-59|PPLPNCIG_00875	3300020740.a_Ga0207056_1197_1	3300020889.a_Ga0207113_1031_40	3300020970.a_Ga0206972_1002_85	ACE65|ACE65_BU_00370, ACE65|ACE65_BU_00380	AlinenSedimentsD2_bin1100|AlinenSedimentsD2_bin1100_01497	B4_bin14|MBF8263974.1	Bin61_76|Bin61_76_01311	Bin65_10|Bin65_10_00686	CC_bin22|MCI5052426.1	CG10BFR821140104234|COT85_07830, CG10BFR821140104234|COT85_07835		CHLAB|CAB_RS00640	CHLAIB|H359_RS00910	CHLAVI|RT28_RS04450	CHLBUT|E1N70_RS02615	CHLCOR|KJIKHAEB_00659	CHLCV|CCA_RS00640	CHLFF|CF_RS04435
[truncated: 10,434 more rows]
[truncated: 90 more columns]

## Sheet: G-OG_counts
Orthogroup	1021942-13	1021942-14	1039689-34	1041544-29	1045192-5	1045240-7	1049244-12	1063924-70	1064120-29	1070360-7	1095360-24	1096102-30	1159587.fa.4	3300004085-10	3300005529-103	3300006056-100	3300006056-139	3300006177-14	3300009083-135	3300009084-136	3300009084-150	3300009703-49	3300009709-46	3300009787-37	3300010035-10	3300011418-10	3300011418-14	3300012931-71	3300013126-109	3300013132-109	3300013133-59	3300020740.fa.2	3300020889.fa.1	3300020970.fa.2	ACE65	AlinenSedimentsD2_bin1100	B4_bin14	Bin61_76	Bin65_10	CC_bin22	CG10BFR821140104234	CHL1NORP91	CHLAB	CHLAIB	CHLAVI	CHLBUT	CHLCOR	CHLCV	CHLFF
OG0001839	0	0	0	0	0	0	0	0	0	0	0	0	0	0	0	0	0	0	0	0	0	0	0	0	0	0	0	0	0	0	0	0	0	0	0	0	0	0	0	0	0	0	0	0	0	0	0	0	0
OG0000002	6	2	3	5	5	4	5	5	4	4	2	6	1	5	3	5	3	3	3	3	5	7	4	4	6	5	5	4	4	1	0	1	4	2	5	4	5	4	3	5	3	5	1	1	1	1	1	1	1
OG0000039	0	5	0	2	0	0	0	1	1	4	1	4	1	0	1	1	4	1	1	1	0	3	2	1	10	0	5	3	0	0	0	0	2	2	0	0	2	0	4	2	1	0	0	0	0	0	0	0	0
OG0003630	0	0	0	0	0	0	0	0	0	0	0	0	0	0	0	0	0	0	0	0	0	0	0	0	1	0	0	0	0	0	0	0	0	0	0	0	0	0	0	0	0	0	0	0	0	0	0	0	0
OG0004001	0	0	0	0	0	0	0	0	0	0	0	0	0	0	0	0	0	0	0	0	0	0	0	0	1	0	0	0	0	0	0	0	0	0	0	0	0	0	0	0	0	0	0	0	0	0	0	0	0
[truncated: 10,539 more rows]
[truncated: 92 more columns]
