# Supplementary material for: Colocalization and potential interactions of Endozoicomonas and chlamydiae in microbial aggregates of the coral Pocillopora acuta
Source: Sci Adv. 2023 May 17;9(20):eadg0773. doi: 10.1126/sciadv.adg0773 (PMC11809670; doi:10.1126/sciadv.adg0773)
Supplement: Supplementary file 3 — Datasets S1 to S3 [file sciadv.adg0773_datasets_s1_to_s3.zip › adg0773_Dataset_S3.xlsx]

## Sheet: Legend
		Dataset S3: List of genes unique to Simkania Pac_F2b (A: Gene families assigned by the OrthoFinder analysis, B: Unassigned genes) and BLASTp results of two genes (C: Pacuta_bin2_01330; D: Pacuta_bin2_06340) against Endozoicomonas MAGs and genomes. These two genes are highlighted in yellow in B.

## Sheet: A-Pac_F2b
locus_tag	other members	ftype	length_bp	gene	EC_number	COG	product	seed_ortholog	evalue	score	eggNOG_OGs	max_annot_lvl	COG_category	Description	Preferred_name	GOs	EC	KEGG_ko	KEGG_Pathway	KEGG_Module	KEGG_Reaction	KEGG_rclass	BRITE	KEGG_TC	CAZy	BiGG_Reaction	PFAMs	blast	InterProScan
Pacuta_bin2_00010	Pacuta_bin2|Pacuta_bin2_00020, Pacuta_bin2|Pacuta_bin2_00030, Pacuta_bin2|Pacuta_bin2_01560, Pacuta_bin2|Pacuta_bin2_01970, Pacuta_bin2|Pacuta_bin2_01980, Pacuta_bin2|Pacuta_bin2_01990, Pacuta_bin2|Pacuta_bin2_02000, Pacuta_bin2|Pacuta_bin2_02010, Pacuta_bin2|Pacuta_bin2_02020, Pacuta_bin2|Pacuta_bin2_05480, Pacuta_bin2|Pacuta_bin2_05990, Pacuta_bin2|Pacuta_bin2_06000, Pacuta_bin2|Pacuta_bin2_076…	CDS	828				hypothetical protein	NA	NA	NA	NA	NA	NA	NA	NA	NA	NA	NA	NA	NA	NA	NA	NA	NA	NA	NA	NA	IS21 family transposase
Pacuta_bin2_00840	Pacuta_bin2|Pacuta_bin2_07620, Pacuta_bin2|Pacuta_bin2_07630	CDS	1065				hypothetical protein	NA	NA	NA	NA	NA	NA	NA	NA	NA	NA	NA	NA	NA	NA	NA	NA	NA	NA	NA	NA	no hit
Pacuta_bin2_01080	Pacuta_bin2|Pacuta_bin2_01090, Pacuta_bin2|Pacuta_bin2_02880	CDS	1050				hypothetical protein	NA	NA	NA	NA	NA	NA	NA	NA	NA	NA	NA	NA	NA	NA	NA	NA	NA	NA	NA	NA	hp in eukaryotes and cyanobacteria	2 heme binding sites?
Pacuta_bin2_01550	Pacuta_bin2|Pacuta_bin2_01570	CDS	807				hypothetical protein	NA	NA	NA	NA	NA	NA	NA	NA	NA	NA	NA	NA	NA	NA	NA	NA	NA	NA	NA	NA	no hit	3 TMH (bit like inclusion proteins in chlamydiae)
Pacuta_bin2_03590	Pacuta_bin2|Pacuta_bin2_04470, Pacuta_bin2|Pacuta_bin2_04480, Pacuta_bin2|Pacuta_bin2_07850	CDS	981				hypothetical protein	NA	NA	NA	NA	NA	NA	NA	NA	NA	NA	NA	NA	NA	NA	NA	NA	NA	NA	NA	NA	no hit
Pacuta_bin2_04300	Pacuta_bin2|Pacuta_bin2_04320, Pacuta_bin2|Pacuta_bin2_04330	CDS	291				hypothetical protein	NA	NA	NA	NA	NA	NA	NA	NA	NA	NA	NA	NA	NA	NA	NA	NA	NA	NA	NA	NA	no hit
Pacuta_bin2_04800	Pacuta_bin2|Pacuta_bin2_04820	CDS	618				hypothetical protein	NA	NA	NA	NA	NA	NA	NA	NA	NA	NA	NA	NA	NA	NA	NA	NA	NA	NA	NA	NA	no hit
Pacuta_bin2_04810	Pacuta_bin2|Pacuta_bin2_04830	CDS	639				hypothetical protein	NA	NA	NA	NA	NA	NA	NA	NA	NA	NA	NA	NA	NA	NA	NA	NA	NA	NA	NA	NA	no hit
Pacuta_bin2_04930	Pacuta_bin2|Pacuta_bin2_06230, Pacuta_bin2|Pacuta_bin2_09970, Pacuta_bin2|Pacuta_bin2_10450	CDS	1305				hypothetical protein	NA	NA	NA	NA	NA	NA	NA	NA	NA	NA	NA	NA	NA	NA	NA	NA	NA	NA	NA	NA	no hit	non-cytoplasmic domain, 1 TMH
Pacuta_bin2_07250	Pacuta_bin2|Pacuta_bin2_07260	CDS	1020				hypothetical protein	NA	NA	NA	NA	NA	NA	NA	NA	NA	NA	NA	NA	NA	NA	NA	NA	NA	NA	NA	NA	no hit	non-cytoplasmic doamin, 1 TMH, cytoplasmic domain
Pacuta_bin2_07460	Pacuta_bin2|Pacuta_bin2_07470	CDS	684				hypothetical protein	NA	NA	NA	NA	NA	NA	NA	NA	NA	NA	NA	NA	NA	NA	NA	NA	NA	NA	NA	NA	no hit	cytoplasmic domain, 1 TMH, non-cytoplasmic domain
Pacuta_bin2_08490	Pacuta_bin2|Pacuta_bin2_08520	CDS	198				hypothetical protein	NA	NA	NA	NA	NA	NA	NA	NA	NA	NA	NA	NA	NA	NA	NA	NA	NA	NA	NA	NA	no hit

## Sheet: B-Pac_F2b-unassigned
locus_tag	ftype	length_bp	gene	EC_number	COG	product	seed_ortholog	evalue	score	eggNOG_OGs	max_annot_lvl	COG_category	Description	Preferred_name	GOs	EC	KEGG_ko	KEGG_Pathway	KEGG_Module	KEGG_Reaction	KEGG_rclass	BRITE	KEGG_TC	CAZy	BiGG_Reaction	PFAMs	blast	InterProScan	comment
Pacuta_bin2_00630	CDS	201				hypothetical protein	NA	NA	NA	NA	NA	NA	NA	NA	NA	NA	NA	NA	NA	NA	NA	NA	NA	NA	NA	NA	no hit
Pacuta_bin2_00990	CDS	150				hypothetical protein	NA	NA	NA	NA	NA	NA	NA	NA	NA	NA	NA	NA	NA	NA	NA	NA	NA	NA	NA	NA	not tested
Pacuta_bin2_01280	CDS	153				hypothetical protein	NA	NA	NA	NA	NA	NA	NA	NA	NA	NA	NA	NA	NA	NA	NA	NA	NA	NA	NA	NA	not tested
Pacuta_bin2_01290	CDS	105				hypothetical protein	NA	NA	NA	NA	NA	NA	NA	NA	NA	NA	NA	NA	NA	NA	NA	NA	NA	NA	NA	NA	not tested
Pacuta_bin2_01300	CDS	582				hypothetical protein	NA	NA	NA	NA	NA	NA	NA	NA	NA	NA	NA	NA	NA	NA	NA	NA	NA	NA	NA	NA	no hit	TMH, non-cytoplasmic domain
Pacuta_bin2_01330	CDS	648				hypothetical protein	NA	NA	NA	NA	NA	NA	NA	NA	NA	NA	NA	NA	NA	NA	NA	NA	NA	NA	NA	NA	protein kinase	phosphotransferase	on contig start, but with many other chlamydial genes
Pacuta_bin2_01710	CDS	177				hypothetical protein	NA	NA	NA	NA	NA	NA	NA	NA	NA	NA	NA	NA	NA	NA	NA	NA	NA	NA	NA	NA	not tested
Pacuta_bin2_01890	CDS	438				hypothetical protein	NA	NA	NA	NA	NA	NA	NA	NA	NA	NA	NA	NA	NA	NA	NA	NA	NA	NA	NA	NA	no hit
Pacuta_bin2_02320	CDS	114				hypothetical protein	NA	NA	NA	NA	NA	NA	NA	NA	NA	NA	NA	NA	NA	NA	NA	NA	NA	NA	NA	NA	not tested
Pacuta_bin2_02380	CDS	528				hypothetical protein	NA	NA	NA	NA	NA	NA	NA	NA	NA	NA	NA	NA	NA	NA	NA	NA	NA	NA	NA	NA	no hit	SP, TMH, cytoplasmic domain
Pacuta_bin2_02390	CDS	162				hypothetical protein	NA	NA	NA	NA	NA	NA	NA	NA	NA	NA	NA	NA	NA	NA	NA	NA	NA	NA	NA	NA	not tested
Pacuta_bin2_02400	CDS	792				hypothetical protein	NA	NA	NA	NA	NA	NA	NA	NA	NA	NA	NA	NA	NA	NA	NA	NA	NA	NA	NA	NA	(very low similarity to myosin-like protein)	SP, non-cytoplasmic domain
Pacuta_bin2_02590	CDS	243				hypothetical protein	NA	NA	NA	NA	NA	NA	NA	NA	NA	NA	NA	NA	NA	NA	NA	NA	NA	NA	NA	NA	no hit	cytoplasmic domain, TMH, non-cytoplasmic domain
Pacuta_bin2_02770	CDS	183				hypothetical protein	NA	NA	NA	NA	NA	NA	NA	NA	NA	NA	NA	NA	NA	NA	NA	NA	NA	NA	NA	NA	not tested
Pacuta_bin2_03220	CDS	294				hypothetical protein	NA	NA	NA	NA	NA	NA	NA	NA	NA	NA	NA	NA	NA	NA	NA	NA	NA	NA	NA	NA	no hit	non-cytoplasmic domain, TMH, cytoplasmic domain
Pacuta_bin2_03410	CDS	162				hypothetical protein	NA	NA	NA	NA	NA	NA	NA	NA	NA	NA	NA	NA	NA	NA	NA	NA	NA	NA	NA	NA	not tested
Pacuta_bin2_03570	CDS	204				hypothetical protein	NA	NA	NA	NA	NA	NA	NA	NA	NA	NA	NA	NA	NA	NA	NA	NA	NA	NA	NA	NA	transposase
Pacuta_bin2_03580	CDS	246				hypothetical protein	NA	NA	NA	NA	NA	NA	NA	NA	NA	NA	NA	NA	NA	NA	NA	NA	NA	NA	NA	NA	no hit	SP, non-cytoplasmic domain, 2 TMH (bilobed)
Pacuta_bin2_03880	CDS	177				hypothetical protein	NA	NA	NA	NA	NA	NA	NA	NA	NA	NA	NA	NA	NA	NA	NA	NA	NA	NA	NA	NA	not tested
Pacuta_bin2_04070	CDS	420				hypothetical protein	NA	NA	NA	NA	NA	NA	NA	NA	NA	NA	NA	NA	NA	NA	NA	NA	NA	NA	NA	NA	histone-like protein	SP, non-cytoplasmic domain	also present in Simkania (probably hctA), but coverage only short
Pacuta_bin2_04280	CDS	594				hypothetical protein	NA	NA	NA	NA	NA	NA	NA	NA	NA	NA	NA	NA	NA	NA	NA	NA	NA	NA	NA	NA	no hit	non-cytoplasmic domain, TMH, cytoplasmic domain
Pacuta_bin2_04490	CDS	1017				hypothetical protein	NA	NA	NA	NA	NA	NA	NA	NA	NA	NA	NA	NA	NA	NA	NA	NA	NA	NA	NA	NA	no hit
Pacuta_bin2_04550	CDS	180				hypothetical protein	NA	NA	NA	NA	NA	NA	NA	NA	NA	NA	NA	NA	NA	NA	NA	NA	NA	NA	NA	NA	not tested
Pacuta_bin2_04560	CDS	744				hypothetical protein	NA	NA	NA	NA	NA	NA	NA	NA	NA	NA	NA	NA	NA	NA	NA	NA	NA	NA	NA	NA	IS66 family?	non-cytoplasmic domain, TMH, cytoplasmic domain
Pacuta_bin2_05330	CDS	486				hypothetical protein	NA	NA	NA	NA	NA	NA	NA	NA	NA	NA	NA	NA	NA	NA	NA	NA	NA	NA	NA	NA	no hit	non-cytoplasmic domain, TMH, cytoplasmic domain, TMH, non-cytoplasmic domain
Pacuta_bin2_05490	CDS	1350				hypothetical protein	NA	NA	NA	NA	NA	NA	NA	NA	NA	NA	NA	NA	NA	NA	NA	NA	NA	NA	NA	NA	no hit	non-cytoplasmic domain, TMH
Pacuta_bin2_05630	CDS	522				hypothetical protein	NA	NA	NA	NA	NA	NA	NA	NA	NA	NA	NA	NA	NA	NA	NA	NA	NA	NA	NA	NA	no hit	non-cytoplasmic domain, TMH, cytoplasmic domain
Pacuta_bin2_06060	CDS	177				hypothetical protein	NA	NA	NA	NA	NA	NA	NA	NA	NA	NA	NA	NA	NA	NA	NA	NA	NA	NA	NA	NA	not tested
Pacuta_bin2_06200	CDS	483				hypothetical protein	272624.lpg1742	3.25e-06	52	2E9J1@1|root,333RY@2|Bacteria,1NIX0@1224|Proteobacteria,1SGM0@1236|Gammaproteobacteria,1JFBK@118969|Legionellales	118969|Legionellales	-	-	-	-	-	-	-	-	-	-	-	-	-	-	-	low coverage to other chl hp		also in UW25 and SCGC AG-110-M15
Pacuta_bin2_06250	CDS	267				hypothetical protein	NA	NA	NA	NA	NA	NA	NA	NA	NA	NA	NA	NA	NA	NA	NA	NA	NA	NA	NA	NA	no hit
Pacuta_bin2_06340	CDS	873				hypothetical protein	NA	NA	NA	NA	NA	NA	NA	NA	NA	NA	NA	NA	NA	NA	NA	NA	NA	NA	NA	NA	RNA ligase family	RNA ligase PF09414	last gene on contig, but others are chlamydial genes
Pacuta_bin2_06720	CDS	309				hypothetical protein	NA	NA	NA	NA	NA	NA	NA	NA	NA	NA	NA	NA	NA	NA	NA	NA	NA	NA	NA	NA	no hit
Pacuta_bin2_06750	CDS	549				hypothetical protein	NA	NA	NA	NA	NA	NA	NA	NA	NA	NA	NA	NA	NA	NA	NA	NA	NA	NA	NA	NA	no hit
Pacuta_bin2_06790	CDS	111				hypothetical protein	NA	NA	NA	NA	NA	NA	NA	NA	NA	NA	NA	NA	NA	NA	NA	NA	NA	NA	NA	NA	not tested
Pacuta_bin2_07280	CDS	297				hypothetical protein	NA	NA	NA	NA	NA	NA	NA	NA	NA	NA	NA	NA	NA	NA	NA	NA	NA	NA	NA	NA	no hit
Pacuta_bin2_07300	CDS	273				hypothetical protein	NA	NA	NA	NA	NA	NA	NA	NA	NA	NA	NA	NA	NA	NA	NA	NA	NA	NA	NA	NA	no hit
Pacuta_bin2_07680	CDS	912				hypothetical protein	NA	NA	NA	NA	NA	NA	NA	NA	NA	NA	NA	NA	NA	NA	NA	NA	NA	NA	NA	NA	no hit	SP, non-cytoplasmic domain
Pacuta_bin2_08350	CDS	396				hypothetical protein	NA	NA	NA	NA	NA	NA	NA	NA	NA	NA	NA	NA	NA	NA	NA	NA	NA	NA	NA	NA	no hit	non-cytoplasmic domain, TMH, cytoplasmic domain
Pacuta_bin2_08360	CDS	138				hypothetical protein	NA	NA	NA	NA	NA	NA	NA	NA	NA	NA	NA	NA	NA	NA	NA	NA	NA	NA	NA	NA	not tested
Pacuta_bin2_08370	CDS	225				hypothetical protein	NA	NA	NA	NA	NA	NA	NA	NA	NA	NA	NA	NA	NA	NA	NA	NA	NA	NA	NA	NA	no hit
Pacuta_bin2_08500	CDS	210				hypothetical protein	NA	NA	NA	NA	NA	NA	NA	NA	NA	NA	NA	NA	NA	NA	NA	NA	NA	NA	NA	NA	no hit	non-cytoplasmic domain, TMH, cytoplasmic domain, TMH, non-cytoplasmic domain
Pacuta_bin2_08510	CDS	204				hypothetical protein	NA	NA	NA	NA	NA	NA	NA	NA	NA	NA	NA	NA	NA	NA	NA	NA	NA	NA	NA	NA	no hit
Pacuta_bin2_09590	CDS	216				hypothetical protein	NA	NA	NA	NA	NA	NA	NA	NA	NA	NA	NA	NA	NA	NA	NA	NA	NA	NA	NA	NA	no hit	non-cytoplasmic domain, TMH, cytoplasmic domain
Pacuta_bin2_09900	CDS	702				hypothetical protein	NA	NA	NA	NA	NA	NA	NA	NA	NA	NA	NA	NA	NA	NA	NA	NA	NA	NA	NA	NA	no hit
Pacuta_bin2_10860	CDS	120				hypothetical protein	NA	NA	NA	NA	NA	NA	NA	NA	NA	NA	NA	NA	NA	NA	NA	NA	NA	NA	NA	NA	not tested
Pacuta_bin2_11020	CDS	237				hypothetical protein	NA	NA	NA	NA	NA	NA	NA	NA	NA	NA	NA	NA	NA	NA	NA	NA	NA	NA	NA	NA	no hit

## Sheet: C-Pacuta_bin2_01330 
Description	Scientific Name	Max Score	Total Score	Query Cover	E value	Per. Ident	Acc. Len	Accession
BOGJPIAO_02959 hypothetical protein	Endozoicomonas sp. Pac_F2a	173	173	0.89	2e-54	0.5312	301
CHPOJDPL_05416 hypothetical protein	Endozoicomonas sp. Pac_F1	427	427	1	1e-155	0.9674	215
CHPOJDPL_04593 hypothetical protein	Endozoicomonas sp. Pac_F1	177	177	0.89	8e-56	0.5469	301
CHPOJDPL_01247 hypothetical protein	Endozoicomonas sp. Pac_F1	33.5	33.5	0.37	0.009	0.2907	289
protein kinase [Endozoicomonas numazuensis]	Endozoicomonas numazuensis	89.4	89.4	0.88	4e-17	0.3316	290	WP_034836950.1
protein kinase family protein [Endozoicomonas sp. OPT23]	Endozoicomonas sp. OPT23	77.8	77.8	0.5	8e-13	0.3796	297	WP_153767406.1

## Sheet: D-Pacuta_bin2_06340 
Description	Scientific Name	Max Score	Total Score	Query Cover	E value	Per. Ident	Acc. Len	Accession
BOGJPIAO_02512 hypothetical protein	Endozoicomonas sp. Pac_F2a	45.1	45.1	0.82	3e-06	0.2122	435
CHPOJDPL_03313 hypothetical protein	Endozoicomonas sp. Pac_F1	472	472	0.78	2e-169	0.9738	404
RNA ligase family protein [Endozoicomonas acroporae]	Endozoicomonas acroporae	457	457	0.88	5e-158	0.8467	437	WP_101746312.1
